# Supplementary material for: The cargo receptor SURF4 promotes the efficient cellular secretion of PCSK9
Source: eLife. 2018 Sep 25;7:e38839. doi: 10.7554/eLife.38839 (PMC6156083; doi:10.7554/eLife.38839)
Supplement: Supplementary file 1. — Spectral counts are listed for prey proteins identified from streptavidin-purified lysates of cells expressing fusions of BirA* with GFP, PCSK9, A1AT, SAR1A, and SAR1B. Gene Ontology enrichment analysis (Ashburner et al., 2000; The Gene Ontology Consortium, 2017) is displayed for candidate PCSK9 cargo receptors. [file elife-38839-supp1.xlsx]

## Sheet: spectral_counts_all
BioID: Spectral counts for each prey in streptavidin-purified eluates from cells expressing the indicated bait protein
		3xFLAG							BirA*-FLAG							GFP-BirA*			PCSK9-BirA*				A1AT-BirA*				SAR1A-BirA*				SAR1B-BirA*
Gene ID	Gene Name	Rep1	Rep2	Rep3	Rep4	Rep5	Rep6	Avg	Rep1	Rep2	Rep3	Rep4	Rep5	Rep6	Avg	Rep1	Rep2	Avg	Rep1	Rep2	Avg	BFDR	Rep1	Rep2	Avg	BFDR	Rep1	Rep2	Avg	BFDR	Rep1	Rep2	Avg	BFDR
A2A4G1	A2A4G1							0							0			0			0				0				0		2		1	0.06
8086	AAAS							0							0		1	0.5			0				0		19	17	18	0	16	15	15.5	0
126767	AADACL3							0				1			0.166667			0			0				0				0				0
22848	AAK1							0				1			0.166667	1		0.5			0				0				0				0
16	AARS							0	1	1	1		1	1	0.833333	5	6	5.5			0				0				0				0
57505	AARS2							0							0			0		1	0.5	0.44			0				0				0
132949	AASDH							0							0		1	0.5			0				0				0				0
60496	AASDHPPT							0			1			1	0.333333	1		0.5			0				0				0				0
18	ABAT							0			1				0.166667			0			0				0				0				0
154664	ABCA13							0			1				0.166667			0			0				0				0				0
24	ABCA4				1			0.166667							0			0			0				0				0				0
10351	ABCA8					1		0.166667							0			0			0				0				0				0
5243	ABCB1							0							0			0			0				0		2	2	2	0			0
23456	ABCB10							0							0			0			0				0			1	0.5	0.44			0
22	ABCB7							0							0			0			0				0				0		1	2	1.5	0.06
4363	ABCC1							0							0			0			0				0		1	2	1.5	0.06	1		0.5	0.44
10060	ABCC9							0					1		0.166667			0		1	0.5	0.44			0				0				0
5825	ABCD3							0	12	6	11	10	13	10	10.3333	16	15	15.5	5	2	3.5	0.44			0		196	216	206	0	216	245	230.5	0
6059	ABCE1							0				4	1	2	1.16667			0			0			1	0.5	0.44			0				0
23	ABCF1							0	6	4	5	6	3	6	5	8	5	6.5		1	0.5	0.44	1		0.5	0.44		1	0.5	0.44	1		0.5	0.44
10061	ABCF2							0	6	5	7	11	12	13	9	9	5	7			0				0		1	2	1.5	0.44			0
55324	ABCF3							0						1	0.166667			0			0				0				0				0
26090	ABHD12							0							0			0	4	5	4.5	0			0		2	2	2	0	5	4	4.5	0
25864	ABHD14A							0							0			0	2	1	1.5	0.06			0				0				0
10006	ABI1							0							0			0	1		0.5	0.44			0				0				0
10152	ABI2							0							0			0	1		0.5	0.44			0				0				0
25890	ABI3BP							0							0			0			0				0				0		1		0.5	0.44
25	ABL1	1						0.166667							0			0			0				0				0				0
3983	ABLIM1							0	2		2	4	4	4	2.66667	7	2	4.5			0				0				0				0
29	ABR							0	5	3	4	4	4	1	3.5		2	1			0				0				0				0
25841	ABTB2							0							0		1	0.5			0				0				0				0
31	ACACA	403	653	675	457	445	502	522.5	239	284	257	278	260	205	253.833	458	522	490	1011	1024	1017.5	0.44	758	663	710.5	0.44	536	521	528.5	0.44	716	681	698.5	0.44
32	ACACB	61	87	83	71	69	40	68.5	2	4	5	12	8	3	5.66667	3		1.5	80	89	84.5	0.42	134	116	125	0.4	3	8	5.5	0.44	17	23	20	0.44
80724	ACAD10							0						1	0.166667			0			0				0				0				0
176	ACAN							0							0			0			0				0		1		0.5	0.44			0
64746	ACBD3							0	1	1	1	2	2	2	1.5	1	1	1			0				0		34	29	31.5	0	36	19	27.5	0
91452	ACBD5							0							0			0			0				0		23	21	22	0	17	12	14.5	0
1636	ACE							0							0			0		1	0.5	0.44	1		0.5	0.44			0				0
22985	ACIN1					2		0.333333	45	38	45	62	67	60	52.8333	72	93	82.5	24	26	25	0.44	3	2	2.5	0.44	4	5	4.5	0.44	4	7	5.5	0.44
47	ACLY			1		5		1	7	2	5	13	5	8	6.66667	10	7	8.5	3	3	3	0.44	8	1	4.5	0.35	8	14	11	0.31	7	7	7	0.36
641371	ACOT1							0	5	3	6	2	2	3	3.5	24	25	24.5	1	1	1	0.44		1	0.5	0.44	3	3	3	0.44	3	3	3	0.44
10965	ACOT2							0		3		2	2	3	1.66667			0	1	1	1	0.44		1	0.5	0.44	3	3	3	0.17	3	3	3	0.17
11332	ACOT7	1	5	3	5	7		3.5	5	1	1	6	2	1	2.66667	2	2	2	1	2	1.5	0.44	8		4	0.28	2	2	2	0.44	1	2	1.5	0.44
23597	ACOT9							0					1		0.166667			0			0				0				0				0
8309	ACOX2							0					1		0.166667			0			0				0				0				0
2180	ACSL1							0	1						0.166667			0			0				0			1	0.5	0.44	1	1	1	0.44
2181	ACSL3							0						1	0.166667	1	3	2			0				0		101	92	96.5	0	100	90	95	0
2182	ACSL4							0						1	0.166667	1		0.5			0				0				0		1		0.5	0.44
51703	ACSL5							0			1				0.166667			0			0				0				0				0
58	ACTA1			1		2	1	0.666667	1						0.166667		1	0.5	3	2	2.5	0.13			0				0				0
59	ACTA2			1		2	1	0.666667	1						0.166667			0			0				0				0				0
60	ACTB	3	5	3	4	4	2	3.5	2	1	3	4	3	3	2.66667	2	4	3	4	3	3.5	0.3	4	8	6	0.21	3	4	3.5	0.3	5	5	5	0.27
280979	ACTB	3	5	3	4	4	2	3.5	2	1	3	4	3	3	2.66667	2	4	3	4	3	3.5	0.3	4	8	6	0.21	3	4	3.5	0.3	5	5	5	0.27
70	ACTC1			1		2	1	0.666667	1						0.166667		1	0.5	3	2	2.5	0.13			0				0				0
71	ACTG1	3	5	3	4	4	2	3.5	2	1	3	4	3	3	2.66667	2	4	3	4	3	3.5	0.3	4	8	6	0.21	3	4	3.5	0.3	5	5	5	0.27
72	ACTG2			1		2	1	0.666667	1						0.166667			0			0				0				0				0
87	ACTN1							0	1	1	2		1	1	1			0			0				0				0				0
88	ACTN2							0							0	1		0.5			0				0				0				0
89	ACTN3							0							0			0	5	3	4	0			0			1	0.5	0.44			0
81	ACTN4							0	1	1	2	3	1	1	1.5	2	6	4			0				0				0				0
79913	ACTR5							0	1						0.166667			0			0				0				0				0
91	ACVR1B							0							0			0			0				0		1		0.5	0.44			0
130399	ACVR1C							0							0			0			0				0		1		0.5	0.44			0
100	ADA					1		0.166667							0			0			0				0				0				0
8038	ADAM12							0							0			0		1	0.5	0.44			0				0				0
6868	ADAM17							0							0			0			0				0		4	2	3	0		1	0.5	0.44
53616	ADAM22							0						1	0.166667			0			0				0				0				0
9510	ADAMTS1							0			1				0.166667			0			0				0				0				0
11093	ADAMTS13							0						1	0.166667			0			0				0				0				0
11173	ADAMTS7							0	1						0.166667			0			0				0				0				0
57188	ADAMTSL3							0							0	1	1	1			0				0				0		1		0.5	0.44
103	ADAR		3	4		2		1.5	16	12	13	15	26	27	18.1667	14	22	18	4	5	4.5	0.44		1	0.5	0.44	1		0.5	0.44	2	6	4	0.44
113451	ADC							0	1	1					0.333333	1		0.5			0				0				0				0
109	ADCY3							0							0			0			0				0		1		0.5	0.44			0
115	ADCY9							0							0			0			0				0		22	20	21	0	15	9	12	0
118	ADD1							0	2	3	4	7	8	5	4.83333	10	8	9			0				0				0		1	2	1.5	0.44
119	ADD2							0				1	1		0.333333			0			0				0				0				0
120	ADD3					1		0.166667	5	5	6	11	15	10	8.66667	11	15	13	2		1	0.44	1		0.5	0.44	10	9	9.5	0.37	8	7	7.5	0.38
25960	ADGRA2							0							0			0			0				0		1		0.5	0.44			0
23266	ADGRL2							0							0			0			0				0		4	1	2.5	0.03	1		0.5	0.44
84059	ADGRV1							0							0			0			0				0				0			1	0.5	0.44
128	ADH5							0							0			0		1	0.5	0.44			0				0				0
55256	ADI1							0							0			0			0		1		0.5	0.44			0				0
51094	ADIPOR1							0							0			0			0				0			1	0.5	0.44			0
79602	ADIPOR2							0							0			0			0				0		3	4	3.5	0	4	4	4	0
23394	ADNP							0	27	30	28	27	29	28	28.1667	29	35	32	12	12	12	0.44			0		4	4	4	0.44	1	6	3.5	0.44
84890	ADO							0	1						0.166667			0			0				0				0				0
140	ADORA3							0		1					0.166667			0			0				0				0				0
83440	ADPGK							0							0			0	7	6	6.5	0			0				0				0
64782	AEN							0			1				0.166667			0			0				0				0				0
3899	AFF3							0							0			0			0				0		1		0.5	0.44			0
27125	AFF4							0	1		2		2		0.833333			0			0				0				0				0
10939	AFG3L2							0							0			0			0				0		10	6	8	0	1		0.5	0.44
54812	AFTPH							0	2	2	3	5	2	3	2.83333	1	1	1			0				0				0				0
3267	AGFG1							0	2	1	3	4	3	4	2.83333	4	2	3			0				0				0			1	0.5	0.44
10554	AGPAT1							0							0			0			0				0		9	8	8.5	0	11	9	10	0
56894	AGPAT3							0							0			0			0				0		2	1	1.5	0.06	1	3	2	0.04
181	AGRP							0							0			0			0				0		1		0.5	0.44			0
23287	AGTPBP1							0	3	1	5	10	9	6	5.66667	6	6	6			0				0		1		0.5	0.44			0
25909	AHCTF1							0	44	57	44	69	79	59	58.6667	76	87	81.5	24	28	26	0.44	5	5	5	0.44	120	114	117	0.41	108	158	133	0.39
191	AHCY			1				0.166667							0			0			0				0				0				0
10768	AHCYL1							0	1		1	3		1	1	1	1	1	1		0.5	0.44	1		0.5	0.44	1	1	1	0.44		1	0.5	0.44
23382	AHCYL2							0	1		1			1	0.5	1	1	1	1		0.5	0.44	1		0.5	0.44	1	1	1	0.44		1	0.5	0.44
79026	AHNAK			1				0.166667	334	318	371	338	426	337	354	572	597	584.5	354	408	381	0.44	83	75	79	0.44	210	249	229.5	0.44	136	228	182	0.44
113146	AHNAK2							0	7	11	9	9	11	11	9.66667	13	15	14	1	2	1.5	0.44			0		1	1	1	0.44		3	1.5	0.44
196	AHR							0			1				0.166667	2		1			0				0		1		0.5	0.44			0
10598	AHSA1	1	2	2	3	6		2.33333	5	5	5	5	4	4	4.66667	7	4	5.5	3	3	3	0.44	5		2.5	0.33	3	3	3	0.44	4	4	4	0.33
280988	AHSG	1	2		1	1		0.833333	3	2	3	1	1		1.66667			0			0				0				0				0
202	AIM1							0							0	1		0.5			0		1		0.5	0.44			0				0
9255	AIMP1							0	1		1				0.333333			0			0				0				0				0
7965	AIMP2							0	2	2	1	1	4	4	2.33333	2	1	1.5			0				0				0				0
55966	AJAP1	1						0.166667							0			0			0				0				0				0
204	AK2	1	1	1	1	2		1							0			0			0		2	2	2	0.15			0				0
50808	AK3							0							0	1		0.5			0				0				0				0
8165	AKAP1							0	8	7	5	12	6	9	7.83333	14	13	13.5		3	1.5	0.44	1		0.5	0.44	152	130	141	0	101	95	98	0
11215	AKAP11							0	2		3	2	1	2	1.66667	1	3	2			0				0		4	4	4	0.18	1		0.5	0.44
9590	AKAP12							0	25	35	35	35	41	33	34	23	26	24.5	9	7	8	0.44			0		16	12	14	0.44	8	15	11.5	0.44
11214	AKAP13							0	1	2	3	3	2	2	2.16667			0			0				0				0				0
8227	AKAP17A							0					1		0.166667			0			0				0				0				0
11217	AKAP2							0	2	1	2	3	1	2	1.83333	1	1	1			0				0				0				0
9495	AKAP5							0							0			0			0				0		1		0.5	0.44			0
10270	AKAP8							0							0	1	1	1			0				0				0				0
10142	AKAP9							0	1	1					0.333333			0			0				0				0				0
280717	ALB	2		1	3	3	1	1.66667	4	1	3	1		2	1.83333			0			0		8		4	0.14			0				0
214	ALCAM							0							0			0			0				0		1		0.5	0.44			0
5832	ALDH18A1	1	1	2	1	4		1.5	1			4		6	1.83333	6	2	4			0		3		1.5	0.31	7	8	7.5	0.2	9	11	10	0.13
8854	ALDH1A2							0			1	2			0.5	1	3	2			0				0				0				0
224	ALDH3A2							0	5	4	2	11	4	7	5.5	9	6	7.5		2	1	0.44			0		49	55	52	0	53	49	51	0
4329	ALDH6A1							0	1						0.166667			0			0				0				0				0
226	ALDOA					2		0.333333							0			0			0				0				0				0
100009055	ALDOA					2		0.333333							0			0			0				0				0				0
79868	ALG13							0	1	1	1	2	1		1	4	3	3.5			0				0		3	1	2	0.21		2	1	0.24
29929	ALG6							0							0			0			0				0		1	1	1	0.44			0
79796	ALG9							0							0			0			0				0		6	3	4.5	0	7	5	6	0
54890	ALKBH5							0					1		0.166667			0			0				0				0				0
7840	ALMS1							0	4	5	14	11	6	8	8	6	1	3.5			0				0			1	0.5	0.44			0
242	ALOX12B							0							0	1		0.5			0				0				0				0
10189	ALYREF							0	1			1			0.333333			0			0				0				0				0
347902	AMIGO2							0							0			0	2	2	2	0	2	2	2	0			0				0
154796	AMOT							0							0		1	0.5			0				0				0				0
271	AMPD2							0							0			0			0				0				0			1	0.5	0.44
64682	ANAPC1			1				0.166667	2		1	1	2		1		1	0.5			0				0				0				0
29945	ANAPC4							0	1	1	1	3	2	1	1.5	4	3	3.5			0				0				0				0
90806	ANGEL2							0							0	1		0.5			0				0				0				0
285	ANGPT2							0					1		0.166667			0			0				0				0				0
27329	ANGPTL3							0				1			0.166667			0			0				0				0				0
10218	ANGPTL7							0							0		1	0.5			0				0				0				0
286	ANK1							0		1			1		0.333333			0			0				0				0				0
287	ANK2							0	1				4	2	1.16667			0			0				0				0		1	1	1	0.44
288	ANK3							0	3	1	2	4	1		1.83333	7	6	6.5		1	0.5	0.44			0				0				0
51479	ANKFY1							0					1		0.166667		1	0.5			0				0				0				0
54882	ANKHD1							0	5	2	4	3	3	5	3.66667	3	3	3			0				0				0				0
404734	ANKHD1-EIF4EBP3							0	5	2	4	3	3	5	3.66667	3	3	3			0				0				0				0
23141	ANKLE2							0		1	1	2	2	2	1.33333	2		1			0				0		64	59	61.5	0	60	49	54.5	0
29123	ANKRD11							0	1				1		0.333333	1		0.5			0				0				0				0
23253	ANKRD12							0							0			0			0				0				0			1	0.5	0.44
26057	ANKRD17							0	23	14	20	20	23	22	20.3333	30	36	33		1	0.5	0.44			0				0				0
26287	ANKRD2							0						1	0.166667			0			0				0				0				0
22852	ANKRD26							0	2	2	2	1	2	2	1.83333			0			0				0				0			1	0.5	0.44
23243	ANKRD28							0	2	2	1	5	2		2	3	4	3.5			0				0				0				0
256006	ANKRD31							0				1			0.166667			0			0				0				0				0
57730	ANKRD36B							0							0	1		0.5			0				0				0				0
157567	ANKRD46							0							0			0			0				0		1	1	1	0.44	1	1	1	0.44
283373	ANKRD52							0	1	1	2	1			0.833333			0			0				0				0				0
100131244	ANKRD63							0	1	3	3				1.16667			0			0				0				0				0
23294	ANKS1A							0	3	4	8	5	6	4	5	6	6	6			0				0				0				0
54443	ANLN							0	2	3	1	4	3	4	2.83333	5	2	3.5			0				0				0				0
55129	ANO10							0							0			0			0				0		17	14	15.5	0	16	18	17	0
203859	ANO5							0							0			0			0				0				0			1	0.5	0.44
196527	ANO6							0							0			0			0				0		63	55	59	0	69	48	58.5	0
81611	ANP32E							0			1	1	1	1	0.666667	2	2	2			0				0				0				0
302	ANXA2	1	1	2		3		1.16667	9	6	7	6	7	13	8	18	18	18	4	3	3.5	0.44	3		1.5	0.44	17	12	14.5	0.35	14	4	9	0.37
AP_000162.1	AP_000162.1							0							0			0			0				0		1		0.5	0.44			0
AP_000198.1	AP_000198.1							0							0			0			0				0		1		0.5	0.44			0
AP_000199.1	AP_000199.1	1	2	2	1	2		1.33333	2	2	3	5	2	4	3	4	5	4.5	4	2	3	0.29		1	0.5	0.44	2	4	3	0.29	2	3	2.5	0.31
AP_000499.1	AP_000499.1							0							0			0			0				0		1		0.5	0.44			0
162	AP1B1							0	1		1	1	1	2	1			0			0				0				0				0
8907	AP1M1							0							0			0			0				0			1	0.5	0.44			0
163	AP2B1							0	1	1	1	1		2	1			0			0				0				0				0
1175	AP2S1							0							0		1	0.5			0				0		2	2	2	0	1	2	1.5	0.12
8546	AP3B1							0	8	7	7	11	12	11	9.33333	21	17	19	2	1	1.5	0.44			0		6	3	4.5	0.44	1	1	1	0.44
8943	AP3D1							0	8	12	9	18	9	7	10.5	17	13	15	1	2	1.5	0.44			0		5	8	6.5	0.38	5	3	4	0.44
1176	AP3S1							0	1	1	1	1		1	0.833333	1		0.5			0				0			1	0.5	0.44	1	1	1	0.44
23431	AP4E1							0				1			0.166667		1	0.5			0				0				0				0
322	APBB1							0			1	1	1		0.5		1	0.5			0				0		4	5	4.5	0	5	3	4	0
323	APBB2							0							0			0			0				0		1		0.5	0.44		1	0.5	0.44
324	APC							0	3	1	2	4	7	6	3.83333			0			0				0				0				0
8539	API5							0	1						0.166667	1	1	1			0				0				0				0
334	APLP2							0						1	0.166667			0			0				0		3		1.5	0.04			0
57136	APMAP							0	1		1				0.333333			0	10	10	10	0	7	9	8	0			0				0
338	APOB							0	1	1	1				0.5	1		0.5			0				0				0				0
60489	APOBEC3G							0					1		0.166667			0			0				0				0				0
23780	APOL2							0							0			0			0				0		9	5	7	0	2	3	2.5	0
351	APP							0							0			0		1	0.5	0.44	1		0.5	0.44	6	5	5.5	0	2	1	1.5	0.06
10513	APPBP2							0	1	1	1	1	1	1	1	1		0.5			0				0				0				0
54840	APTX							0							0	1		0.5			0				0				0				0
64411	ARAP3							0							0		1	0.5			0				0				0				0
372	ARCN1							0	6	4	9	8	5	12	7.33333	10	7	8.5			0				0		16	17	16.5	0.27	13	15	14	0.3
9870	AREL1							0							0			0			0				0		3	3	3	0	4	3	3.5	0
375	ARF1				1			0.166667	1	2	1	2	1	1	1.33333	3	3	3	1		0.5	0.44	1		0.5	0.44	5	5	5	0.13	8	9	8.5	0
377	ARF3				1			0.166667	1	2	1	2	1	1	1.33333	3	3	3	1		0.5	0.44	1		0.5	0.44	5	5	5	0.13	8	9	8.5	0
378	ARF4							0							0			0	1		0.5	0.44	1		0.5	0.44	12	13	12.5	0	6	10	8	0
381	ARF5				1			0.166667	1						0.166667			0	1		0.5	0.44	1		0.5	0.44	9	15	12	0	10		5	0.02
382	ARF6							0							0			0			0				0		4	6	5	0	4	3	3.5	0
55738	ARFGAP1							0	7	7	5	5	11	8	7.16667	11	7	9	1	1	1	0.44			0		20	23	21.5	0.13	14	9	11.5	0.31
84364	ARFGAP2							0		1		3	1	2	1.16667			0			0				0		4	10	7	0.01	1	1	1	0.44
26286	ARFGAP3							0				1	1		0.333333			0			0				0		3	2	2.5	0.01	1	1	1	0.44
10565	ARFGEF1							0	1						0.166667			0			0				0				0				0
27236	ARFIP1							0				3	1	1	0.833333	1	1	1			0				0		14	6	10	0	7	10	8.5	0
23647	ARFIP2							0						1	0.166667			0			0				0				0			1	0.5	0.44
383	ARG1			1				0.166667							0			0			0				0				0				0
55082	ARGLU1					8		1.33333			2	1		2	0.833333			0		1	0.5	0.44	5	6	5.5	0.13			0				0
392	ARHGAP1							0			1	2			0.5			0			0				0		37	36	36.5	0	28	25	26.5	0
79658	ARHGAP10							0							0			0			0				0				0		1		0.5	0.44
94134	ARHGAP12							0					1		0.166667			0			0				0				0				0
55114	ARHGAP17							0			1	1	1		0.5	2		1			0				0				0				0
57584	ARHGAP21							0	8	3	6	11	7	7	7	9	5	7			0				0		1	1	1	0.44			0
57636	ARHGAP23							0	1				1		0.333333	2	2	2			0				0				0				0
9938	ARHGAP25							0					1		0.166667			0			0				0				0				0
79822	ARHGAP28							0					1		0.166667			0			0				0				0				0
257106	ARHGAP30							0							0			0		1	0.5	0.44			0				0				0
57514	ARHGAP31							0						1	0.166667			0	2	1	1.5	0.12			0				0				0
9743	ARHGAP32							0			1				0.166667			0			0				0				0				0
2909	ARHGAP35							0			1	1	1	1	0.666667	7	7	7			0				0				0				0
158763	ARHGAP36	1						0.166667							0			0			0				0				0				0
393	ARHGAP4							0			1		1		0.333333			0	1		0.5	0.44			0				0				0
343578	ARHGAP40							0						1	0.166667			0			0				0				0				0
9912	ARHGAP44							0			1				0.166667			0			0				0				0				0
394	ARHGAP5							0						1	0.166667	2		1			0				0			1	0.5	0.44			0
9639	ARHGEF10							0						1	0.166667			0			0				0			1	0.5	0.44			0
55160	ARHGEF10L							0							0		1	0.5			0				0				0				0
23365	ARHGEF12							0	1		2	2	3	2	1.66667	1		0.5			0				0				0				0
27237	ARHGEF16							0						1	0.166667	1	1	1			0				0				0				0
9828	ARHGEF17							0							0			0			0			1	0.5	0.44			0				0
23370	ARHGEF18							0							0			0	2	4	3	0	3		1.5	0.04			0				0
54848	ARHGEF38							0							0			0			0				0			1	0.5	0.44			0
8874	ARHGEF7							0							0	1		0.5			0				0				0				0
8289	ARID1A							0	1		2	3	1	3	1.66667	4	2	3			0				0				0				0
57492	ARID1B							0				1	2	1	0.666667			0			0				0				0				0
196528	ARID2							0	1		4	1	4	1	1.83333	2	3	2.5		1	0.5	0.44			0				0				0
1820	ARID3A							0	1						0.166667	2		1			0				0				0				0
10620	ARID3B							0	5	5	9	13	12	10	9	44	52	48	8	7	7.5	0.44			0		1	2	1.5	0.44	1	2	1.5	0.44
51742	ARID4B							0	1	1	1	4	2	2	1.83333	2	2	2			0				0		1		0.5	0.44		1	0.5	0.44
84159	ARID5B							0			1				0.166667			0			0				0				0				0
400	ARL1							0							0			0			0				0		1		0.5	0.44			0
200894	ARL13B							0	1						0.166667			0			0				0		2	1	1.5	0.12		1	0.5	0.44
402	ARL2							0	2		2	1	3	2	1.66667	7	7	7			0				0		1		0.5	0.44			0
403	ARL3							0					1	1	0.333333			0			0				0		1	1	1	0.44	2	1	1.5	0.13
51329	ARL6IP4	1				1		0.333333		1		1			0.333333			0			0		8	4	6	0			0				0
10550	ARL6IP5							0							0			0			0				0		27	31	29	0	33	24	28.5	0
83787	ARMC10							0							0			0			0				0		7	7	7	0	5	2	3.5	0
25852	ARMC8							0							0			0			0		1		0.5	0.44			0				0
51566	ARMCX3							0							0			0			0				0			2	1	0.06		2	1	0.06
56938	ARNTL2							0						1	0.166667			0			0				0				0				0
10095	ARPC1B							0		1				2	0.5			0		1	0.5	0.44			0				0				0
10776	ARPP19							0			1				0.166667			0			0				0				0				0
414	ARSD					1		0.166667							0			0			0				0				0				0
140458	ASB5							0							0			0			0				0			1	0.5	0.44			0
140461	ASB8							0					1		0.166667			0			0				0				0				0
10973	ASCC3							0	6	4	6	10	7	5	6.33333		9	4.5			0				0				0				0
25842	ASF1A					1		0.166667			1				0.166667			0			0				0				0				0
55723	ASF1B					1		0.166667	1		1				0.333333	1		0.5			0				0				0				0
440	ASNS							0	2	2	2	1	2	3	2	7	9	8			0				0				0				0
444	ASPH							0							0			0	28	24	26	0	13	12	12.5	0		1	0.5	0.44			0
54829	ASPN							0							0	1		0.5			0				0				0			1	0.5	0.44
445	ASS1							0							0		1	0.5			0				0				0				0
55726	ASUN							0				1			0.166667			0			0				0				0				0
84896	ATAD1							0							0			0			0				0			1	0.5	0.44	1	1	1	0.44
29028	ATAD2							0				1	2	1	0.666667	1		0.5			0				0				0				0
54454	ATAD2B							0			1		1		0.333333		1	0.5			0				0				0				0
55210	ATAD3A							0							0			0			0				0		1		0.5	0.44			0
83858	ATAD3B							0							0			0			0				0		1		0.5	0.44			0
219293	ATAD3C							0							0			0	1	1	1	0.44			0				0				0
79915	ATAD5							0	4	4	6	11	7	4	6	1	2	1.5	1		0.5	0.44			0				0				0
467	ATF3							0						1	0.166667	1	1	1			0				0				0				0
468	ATF4							0							0			0			0				0				0		1		0.5	0.44
22926	ATF6							0							0			0			0				0		1	1	1	0.44			0
55729	ATF7IP							0	3	3	3	2		1	2	6	2	4		1	0.5	0.44			0				0				0
80063	ATF7IP2							0							0	1		0.5			0				0				0				0
9776	ATG13					1		0.166667							0			0			0				0				0				0
55102	ATG2B							0	17	17	22	37	27	33	25.5	40	45	42.5	4	8	6	0.44	1		0.5	0.44	20	14	17	0.41	13	10	11.5	0.44
64422	ATG3							0		1			1	2	0.666667			0			0				0				0				0
84938	ATG4C							0					1	1	0.333333	1	2	1.5			0				0		1		0.5	0.44			0
51062	ATL1							0							0	1		0.5			0				0		5	4	4.5	0	8	2	5	0
64225	ATL2							0							0			0			0				0			1	0.5	0.44			0
472	ATM							0		1		1			0.333333			0			0				0				0				0
1822	ATN1							0							0			0			0		1		0.5	0.44			0				0
475	ATOX1							0							0			0			0		1		0.5	0.44			0		1		0.5	0.44
57130	ATP13A1							0							0			0			0				0		63	51	57	0	42	40	41	0
476	ATP1A1	1	1	5	2	8		2.83333	3		3	4	5	6	3.5	3	4	3.5	1	2	1.5	0.44	3		1.5	0.44	32	26	29	0	24	32	28	0
478	ATP1A3	1	1					0.333333							0			0	1		0.5	0.44			0				0				0
487	ATP2A1	1	1	1				0.5							0			0			0				0				0				0
488	ATP2A2	1	1	1		5		1.33333	5		3	8	2	6	4	5	4	4.5	5	6	5.5	0.32	5		2.5	0.33	37	34	35.5	0	30	49	39.5	0
490	ATP2B1							0							0			0			0				0		20	17	18.5	0	12	10	11	0
492	ATP2B3							0							0			0			0				0		1	2	1.5	0.06	1		0.5	0.44
493	ATP2B4							0							0			0			0				0		3	4	3.5	0			0
27032	ATP2C1							0							0			0			0				0		1	3	2	0.04			0
498	ATP5A1	1		3	4	9		2.83333	3		2	3	1	2	1.83333	4	2	3	2	5	3.5	0.29	13	3	8	0.13	11	9	10	0.15	13	11	12	0.01
506	ATP5B					3		0.5	1	1		1	4	1	1.33333	3	3	3			0		11	6	8.5	0.01	30	27	28.5	0	16	16	16	0
100526740	ATP5J2-PTCD1			1				0.166667							0			0			0				0				0				0
539	ATP5O	2	1	2	2	3		1.66667							0			0			0				0				0				0
4508	ATP6							0							0			0	1		0.5	0.44			0		1	1	1	0.44	1	1	1	0.44
6775074	ATP6							0							0			0	1		0.5	0.44			0		1	1	1	0.44	1	1	1	0.44
537	ATP6AP1							0							0			0			0				0		1	1	1	0.44			0
10159	ATP6AP2							0							0			0	1	1	1	0.44		1	0.5	0.44	64	73	68.5	0	69	74	71.5	0
23545	ATP6V0A2							0							0			0			0				0			1	0.5	0.44			0
523	ATP6V1A							0				5	2	1	1.33333	6	6	6			0		1		0.5	0.44			0				0
526	ATP6V1B2							0	1		1				0.333333			0			0				0				0				0
529	ATP6V1E1							0						1	0.166667			0			0				0				0				0
90423	ATP6V1E2							0						1	0.166667			0			0				0				0				0
51606	ATP6V1H							0						1	0.166667	2	1	1.5			0				0				0				0
540	ATP7B							0							0		1	0.5			0				0				0				0
148229	ATP8B3							0							0		1	0.5			0				0				0				0
64756	ATPAF1							0							0			0			0				0		2	2	2	0	1	1	1	0.44
545	ATR					2		0.333333							0			0			0				0				0				0
8455	ATRN							0							0			0			0			1	0.5	0.44			0			1	0.5	0.44
26033	ATRNL1							0							0		1	0.5			0				0				0				0
546	ATRX							0	15	16	20	22	25	21	19.8333	18	26	22	11	13	12	0.4			0				0				0
6311	ATXN2							0	2	2	2	2	2	4	2.33333	4	2	3			0				0				0				0
11273	ATXN2L							0	33	33	34	42	51	55	41.3333	57	47	52	11	12	11.5	0.44	3	4	3.5	0.44	3	6	4.5	0.44	3	3	3	0.44
550	AUP1							0							0			0			0				0		45	44	44.5	0	35	36	35.5	0
54998	AURKAIP1					1		0.166667							0			0			0				0				0				0
9212	AURKB							0				1			0.166667			0			0				0				0				0
57099	AVEN							0					1	1	0.333333		1	0.5			0				0				0				0
10677	AVIL							0			1				0.166667			0			0				0				0				0
23080	AVL9							0							0			0			0				0			1	0.5	0.44	1		0.5	0.44
8312	AXIN1							0			1			1	0.333333			0			0				0				0				0
126792	B3GALT6							0							0			0	14	16	15	0	7	6	6.5	0			0				0
26229	B3GAT3							0							0			0	3	1	2	0.04	1	2	1.5	0.06			0				0
145173	B3GLCT							0							0			0	4	9	6.5	0	2	5	3.5	0			0				0
146712	B3GNTL1							0	1						0.166667			0			0				0				0				0
8703	B4GALT3							0							0			0	4	3	3.5	0			0				0				0
11041	B4GAT1							0							0			0	3	4	3.5	0	3	1	2	0.04			0				0
29086	BABAM1							0		1		2	1	2	1			0			0				0				0				0
571	BACH1							0				1			0.166667			0			0				0				0				0
9532	BAG2							0			1	1		1	0.5		2	1			0				0				0				0
9531	BAG3							0	1			3	3	2	1.5	8	3	5.5	1	1	1	0.44			0				0				0
9530	BAG4							0							0			0			0				0		1		0.5	0.44		1	0.5	0.44
57597	BAHCC1							0		1					0.166667			0			0				0				0				0
575	BAI1		1					0.166667	1						0.166667			0			0				0				0				0
10458	BAIAP2							0							0	1		0.5			0				0				0				0
55971	BAIAP2L1							0							0	1		0.5			0				0				0				0
25805	BAMBI	1						0.166667							0			0			0				0				0				0
580	BARD1		1					0.166667							0			0			0				0				0				0
581	BAX							0							0			0			0				0		1		0.5	0.44			0
11177	BAZ1A							0	20	15	23	26	27	27	23	23	23	23	3	6	4.5	0.44	1		0.5	0.44	1	1	1	0.44	1	1	1	0.44
9031	BAZ1B					1		0.166667	56	57	71	65	77	73	66.5	74	104	89	42	47	44.5	0.43	8	3	5.5	0.44	6	4	5	0.44	4	9	6.5	0.44
11176	BAZ2A							0	29	26	38	28	27	37	30.8333	39	39	39	6	6	6	0.44			0		4	3	3.5	0.44	2		1	0.44
29994	BAZ2B							0					1		0.166667			0			0				0		1		0.5	0.44			0
8424	BBOX1							0		1					0.166667			0			0				0				0				0
56987	BBX							0	2	1	1	4	5	1	2.33333	4	4	4			0				0				0				0
55973	BCAP29							0							0			0			0				0		1		0.5	0.44			0
10134	BCAP31							0							0			0	34	28	31	0	15	18	16.5	0	22	22	22	0	17	26	21.5	0
9564	BCAR1							0				1			0.166667			0			0				0				0				0
54828	BCAS3							0	1	1		1	3	4	1.66667	2	3	2.5			0				0		2	1	1.5	0.26			0
56647	BCCIP							0				1		2	0.5		1	0.5			0				0				0				0
590	BCHE							0	1			1			0.333333			0			0				0				0				0
53335	BCL11A							0							0	1		0.5			0				0				0				0
64919	BCL11B							0			1				0.166667	1		0.5			0				0				0				0
23786	BCL2L13							0				1			0.166667			0			0				0		19	18	18.5	0	10	7	8.5	0
599	BCL2L2							0	1				1		0.333333			0			0				0				0				0
100529063	BCL2L2-PABPN1							0	1		2		1		0.666667	1		0.5			0				0				0				0
9274	BCL7C							0						2	0.333333			0			0				0				0				0
9774	BCLAF1					10		1.66667	22	23	28	33	35	36	29.5	46	35	40.5	21	14	17.5	0.41	2	1	1.5	0.44	6	5	5.5	0.44	3	4	3.5	0.44
54880	BCOR							0	3	3	7	10	15	12	8.33333	12	10	11			0				0				0				0
63035	BCORL1							0	1		1	1			0.5			0			0				0				0				0
613	BCR							0			2	1			0.5	1		0.5			0				0				0				0
57673	BEND3		1					0.166667				2		1	0.5			0			0				0				0				0
10282	BET1							0							0			0			0				0		14	13	13.5	0	12	14	13	0
51272	BET1L							0							0			0			0				0		6	4	5	0	4	4	4	0
631	BFSP1							0				1			0.166667			0			0				0				0				0
80114	BICC1							0							0			0	1		0.5	0.44			0				0				0
23299	BICD2							0				1			0.166667			0			0				0				0				0
BirA_R118G_H0QFJ5	BirA_R118G_H0QFJ5	7	1		4		2	2.33333	322	509	486	698	385	732	522	3703	3593	3648	186	256	221	0.44	386	81	233.5	0.44	3282	3048	3165	0.44	3249	2607	2928	0.44
57448	BIRC6							0					1		0.166667			0			0				0				0				0
100533467	BIVM-ERCC5							0				1			0.166667			0			0				0				0				0
641	BLM							0	1		2	2	7	4	2.66667	3	2	2.5			0				0				0				0
26258	BLOC1S6							0							0			0			0				0		1	1	1	0.44	1		0.5	0.44
644	BLVRA							0							0			0			0				0			2	1	0.06			0
9790	BMS1							0	6	3	7	8	9	9	7	11	4	7.5			0				0		1		0.5	0.44	2	1	1.5	0.44
662	BNIP1							0							0			0			0				0		7	5	6	0	4	3	3.5	0
664	BNIP3							0							0			0			0				0		1	2	1.5	0.06		1	0.5	0.44
665	BNIP3L							0							0			0			0				0		2	3	2.5	0	1		0.5	0.44
259282	BOD1L1							0	18	18	19	21	24	19	19.8333	4	11	7.5	1	4	2.5	0.44			0				0				0
552900	BOLA2	1	1	2	1	1	1	1.16667				1			0.166667	1	1	1	3	3	3	0.13	1	1	1	0.44	1	1	1	0.44	1	2	1.5	0.18
654483	BOLA2B	1	1	2	1	1	1	1.16667				1			0.166667	1	1	1	3	3	3	0.13	1	1	1	0.44	1	1	1	0.44	1	2	1.5	0.18
23246	BOP1							0					1	1	0.333333	1	1	1			0				0				0				0
128859	BPIFB6							0					1		0.166667			0			0				0				0				0
10380	BPNT1							0	1	1	1	2	2	1	1.33333	2	1	1.5			0				0				0				0
2186	BPTF							0	23	16	19	19	23	19	19.8333	6	11	8.5	5	7	6	0.44			0				0				0
8315	BRAP							0	5	5	3	7	7	8	5.83333	7	10	8.5	2	2	2	0.44			0			3	1.5	0.44		1	0.5	0.44
221927	BRAT1							0						1	0.166667			0			0				0				0				0
672	BRCA1							0	1	2	5	2	7	2	3.16667	7	4	5.5			0				0				0				0
675	BRCA2							0	1	2	2				0.833333			0			0				0				0				0
6046	BRD2							0				1			0.166667			0			0				0				0				0
8019	BRD3							0				1			0.166667			0			0		1	1	1	0.44		1	0.5	0.44	1	1	1	0.44
23476	BRD4					1		0.166667	14	15	18	24	22	25	19.6667	29	27	28	4	6	5	0.44	1	1	1	0.44	2	1	1.5	0.44	1	1	1	0.44
29117	BRD7							0				2	2	2	1	1		0.5			0				0				0				0
10902	BRD8							0					1		0.166667			0			0				0				0				0
676	BRDT							0						2	0.333333		1	0.5			0				0				0				0
140707	BRI3BP							0							0			0	2	2	2	0		2	1	0.06			0				0
83990	BRIP1							0	11	7	13	14	9	14	11.3333	12	15	13.5	1	1	1	0.44			0				0				0
55299	BRIX1					2		0.333333	3		4	2	1	4	2.33333	1	1	1			0		1		0.5	0.44	2	3	2.5	0.25	4	4	4	0.21
27154	BRPF3							0	1	1	1	1		1	0.833333	2	2	2		1	0.5	0.44			0				0				0
54014	BRWD1							0	1						0.166667			0			0				0				0				0
55108	BSDC1							0	1						0.166667			0			0				0		5	6	5.5	0	1	1	1	0.44
682	BSG							0							0			0	1	1	1	0.44	2	1	1.5	0.06	8	9	8.5	0	6	6	6	0
8927	BSN							0	1						0.166667			0			0				0				0				0
9044	BTAF1							0	1		2	2	1	2	1.33333	1	2	1.5			0				0				0				0
55727	BTBD7							0	1						0.166667			0			0				0				0				0
689	BTF3							0		1	2	4	2	1	1.66667	3	1	2			0				0				0				0
11120	BTN2A1							0							0			0			0				0		1		0.5	0.44			0
10385	BTN2A2							0				1			0.166667			0			0				0				0				0
11118	BTN3A2							0							0			0			0				0		9	6	7.5	0	4	3	3.5	0
10384	BTN3A3							0							0			0			0				0				0		8	6	7	0
8945	BTRC							0				1			0.166667			0			0				0				0				0
701	BUB1B							0	12	14	12	13	11	7	11.5	28	23	25.5			0				0		1	2	1.5	0.44	1	1	1	0.44
9184	BUB3	2		2		6		1.66667							0			0		1	0.5	0.44			0				0				0
84811	BUD13							0					1		0.166667			0			0				0				0				0
8896	BUD31							0			1				0.166667			0			0				0				0				0
705	BYSL							0	1				1	1	0.5			0			0				0				0				0
9689	BZW1							0							0	1		0.5			0				0				0				0
26148	C10orf12							0				2	2	3	1.16667			0			0				0				0				0
56946	C11orf30							0	6	3	4	6	7	4	5	2	4	3			0				0				0				0
79096	C11orf49							0	6	12	10	5	7	11	8.5	3	4	3.5	13	20	16.5	0.2	6	6	6	0.36	6	5	5.5	0.37	9	8	8.5	0.35
55216	C11orf57							0	1						0.166667			0			0				0				0				0
10944	C11orf58							0		1	1	1			0.5	3	2	2.5			0				0				0				0
65998	C11orf95							0							0			0	1		0.5	0.44			0				0				0
91298	C12orf29							0	1	1	1	1		1	0.833333			0			0				0				0				0
121053	C12orf45							0	3	6	5	4	9	7	5.66667	18	11	14.5	1	1	1	0.44			0		3	1	2	0.44		1	0.5	0.44
728858	C12orf71							0					1		0.166667			0			0				0				0				0
317761	C14orf39							0							0			0			0			1	0.5	0.44			0				0
348110	C15orf38							0	4	6	4	5	6	7	5.33333	4	5	4.5	2	1	1.5	0.44			0		2	2	2	0.44	1	1	1	0.44
100526783	C15orf38-AP3S2							0	4	6	4	5	6	7	5.33333	4	5	4.5	2	1	1.5	0.44			0		2	2	2	0.44	1	1	1	0.44
123207	C15orf40							0				1			0.166667			0			0				0				0				0
64755	C16orf58							0							0			0			0				0		9	9	9	0	13	15	14	0
124944	C17orf49							0	1		1	1	1	1	0.833333		1	0.5			0				0				0				0
55421	C17orf85							0	2	1		3	4	4	2.33333	2		1			0				0				0				0
79002	C19orf43							0	10	7	9	14	15	14	11.5	18	14	16	5	5	5	0.44	3	2	2.5	0.44	2	2	2	0.44	4	1	2.5	0.44
126526	C19orf47							0					1		0.166667			0			0				0				0				0
84798	C19orf48							0							0			0			0			1	0.5	0.44			0				0
55765	C1orf106							0	2		1		1	1	0.833333		2	1			0				0				0				0
79098	C1orf116							0				1			0.166667			0			0				0				0				0
128061	C1orf131							0					1		0.166667			0			0				0				0				0
339448	C1orf174							0				1	1		0.333333			0			0				0				0				0
84886	C1orf198							0			1	1	1	2	0.833333	1	1	1			0				0				0				0
339457	C1orf222							0	1						0.166667			0			0				0				0				0
54953	C1orf27							0							0			0			0				0		1		0.5	0.44	2	3	2.5	0
79169	C1orf35		1			2		0.5	2			3	4	3	2	2	1	1.5			0		2	1	1.5	0.28			0				0
25912	C1orf43							0							0			0			0				0		7	6	6.5	0	4	2	3	0
148423	C1orf52							0		1	2	2	1	2	1.33333	1	1	1			0				0				0				0
100129271	C1orf68	1						0.166667	1						0.166667			0			0				0				0				0
84970	C1orf94							0					1		0.166667			0			0				0				0				0
717	C2					1		0.166667						1	0.166667			0			0				0				0				0
54976	C20orf27							0							0			0			0			1	0.5	0.44			0				0
755	C21orf2							0					1		0.166667		2	1			0				0			1	0.5	0.44			0
8209	C21orf33		1			1		0.333333							0			0	1		0.5	0.44			0				0			1	0.5	0.44
54058	C21orf58							0							0			0			0				0			1	0.5	0.44			0
54149	C21orf91							0							0	1	1	1			0				0				0				0
25966	C2CD2							0							0			0			0				0		2		1	0.06			0
9854	C2CD2L							0				1			0.166667			0			0				0		3	2	2.5	0	4	5	4.5	0
126567	C2CD4C							0							0	1		0.5			0				0		1		0.5	0.44			0
84226	C2orf16							0							0		1	0.5			0				0				0				0
718	C3							0		1					0.166667			0			0				0				0				0
25871	C3orf17							0			1				0.166667			0			0				0				0			1	0.5	0.44
56951	C5orf15							0							0			0			0				0		1	2	1.5	0.06	1		0.5	0.44
206412	C6orf163							0							0			0			0				0				0			2	1	0.06
57827	C6orf47							0							0			0			0				0		4	3	3.5	0	2	1	1.5	0.06
286122	C8orf31							0						1	0.166667			0			0				0				0				0
735	C9							0				1			0.166667			0			0				0				0				0
286257	C9orf142			1				0.166667							0			0			0				0				0				0
158055	C9orf163							0	1						0.166667			0			0				0				0				0
375759	C9orf50							0				1		1	0.333333			0			0				0				0				0
51759	C9orf78							0				1			0.166667	1	3	2			0				0				0				0
158401	C9orf84							0							0	1		0.5			0				0				0				0
760	CA2							0							0			0			0			1	0.5	0.44			0				0
79886	CAAP1					1		0.166667							0			0			0				0				0				0
23523	CABIN1							0				1			0.166667			0			0				0				0				0
91768	CABLES1							0				2	1		0.5			0			0				0		1		0.5	0.44			0
57010	CABP4							0							0		1	0.5			0				0				0				0
164633	CABP7							0							0			0	1	2	1.5	0.06			0				0				0
57685	CACHD1							0							0			0			0				0		1	1	1	0.44	1	1	1	0.44
776	CACNA1D				1			0.166667							0			0			0				0				0				0
779	CACNA1S	1						0.166667							0			0			0				0				0				0
55799	CACNA2D3							0							0			0	1		0.5	0.44			0				0				0
782	CACNB1							0							0			0			0				0		1		0.5	0.44			0
59285	CACNG6							0							0			0	2	2	2	0	2	2	2	0			0				0
58509	CACTIN							0	2	1	6	3	4	3	3.16667	1	3	2			0				0				0				0
143384	CACUL1							0				1			0.166667			0			0				0				0				0
27101	CACYBP							0	1	1	2	1	2	3	1.66667	4	5	4.5			0				0		1		0.5	0.44			0
790	CAD					2		0.333333	6	3	2	7	4	8	5		1	0.5			0		8		4	0.27	4	3	3.5	0.33	1	2	1.5	0.44
8618	CADPS							0							0			0	1		0.5	0.44			0				0				0
285782	CAGE1							0							0			0	1	1	1	0.44	1		0.5	0.44			0		1	3	2	0.04
800	CALD1							0	14	9	13	24	29	21	18.3333	32	30	31	2	1	1.5	0.44			0		3	1	2	0.44	2	1	1.5	0.44
51806	CALML5							0				1			0.166667			0			0				0				0				0
811	CALR							0							0			0	50	52	51	0	7	11	9	0			0				0
813	CALU							0							0			0	44	39	41.5	0	14	24	19	0			0				0
8536	CAMK1							0	2		1	1			0.666667	1	1	1			0				0				0				0
57118	CAMK1D							0				1			0.166667	1	1	1			0				0				0				0
57172	CAMK1G							0							0	1		0.5			0				0		1		0.5	0.44			0
814	CAMK4							0			2			1	0.5		1	0.5			0				0		1		0.5	0.44		1	0.5	0.44
10645	CAMKK2							0							0		1	0.5			0				0				0				0
819	CAMLG							0							0	3	2	2.5			0				0		19	24	21.5	0	16	28	22	0
157922	CAMSAP1							0	6	5	3	6	2	5	4.5	8	8	8			0				0			3	1.5	0.44			0
23271	CAMSAP2							0	1		1	3	1	1	1.16667	1	2	1.5			0				0				0				0
57662	CAMSAP3							0							0	1		0.5			0				0				0				0
55832	CAND1							0			1	1		1	0.5	6	5	5.5			0				0				0		1		0.5	0.44
124583	CANT1							0							0			0			0				0		2	1	1.5	0.06	5	5	5	0
821	CANX		1	1		1		0.5			1				0.166667			0	98	91	94.5	0	30	30	30	0	19	21	20	0	21	16	18.5	0
10487	CAP1							0	3	2	3	4	3	2	2.83333	3	4	3.5		1	0.5	0.44			0			2	1	0.3			0
23473	CAPN7							0							0	2		1	1	4	2.5	0.12		1	0.5	0.44			0		1		0.5	0.44
4076	CAPRIN1							0			1	2	1	1	0.833333	1		0.5			0				0				0				0
829	CAPZA1							0				1			0.166667			0			0				0			1	0.5	0.44			0
830	CAPZA2							0	2	1		1			0.666667	2	6	4			0				0		3	1	2	0.2			0
832	CAPZB	6	10	9	6	9	2	7	4	5	2	6	5	3	4.16667	2	5	3.5	12	11	11.5	0.31	6	4	5	0.36	1		0.5	0.44	3		1.5	0.44
29775	CARD10							0	1						0.166667			0			0				0				0				0
79092	CARD14							0	1		1				0.333333			0			0				0				0				0
22794	CASC3							0						1	0.166667			0			0				0				0				0
113201	CASC4							0							0			0	1	2	1.5	0.06		2	1	0.06		1	0.5	0.44			0
57082	CASC5							0	17	18	20	20	14	7	16	6	11	8.5	2		1	0.44			0		1	2	1.5	0.44			0
839	CASP6							0	1						0.166667			0	1		0.5	0.44			0				0				0
9994	CASP8AP2							0				1	1		0.333333			0			0				0				0				0
831	CAST							0	4	4	3	3	5	2	3.5	8	6	7			0				0			1	0.5	0.44	1		0.5	0.44
54897	CASZ1							0							0	2	2	2			0				0				0				0
847	CAT							0	1						0.166667			0			0				0				0				0
378807	CATSPER4							0					1	1	0.333333			0			0				0				0				0
857	CAV1							0							0	1	1	1			0				0		13	10	11.5	0	7	9	8	0
867	CBL							0		1		1	2	1	0.833333	1		0.5			0				0				0			1	0.5	0.44
868	CBLB							0				1			0.166667	1	1	1			0				0				0				0
79872	CBLL1					1		0.166667							0			0			0				0				0				0
873	CBR1							0							0			0	3	1	2	0.04		3	1.5	0.04			0				0
874	CBR3							0							0			0	1		0.5	0.44		1	0.5	0.44			0				0
875	CBS					2		0.333333						1	0.166667	2	1	1.5		1	0.5	0.44			0				0				0
10951	CBX1	1						0.166667	5	4	4	4	6	3	4.33333	6	6	6			0				0				0				0
84733	CBX2							0				2	1	1	0.666667		1	0.5			0				0				0				0
11335	CBX3	1						0.166667	2	2	2			3	1.5	1	1	1	2	2	2	0.21	2		1	0.23			0			1	0.5	0.44
8535	CBX4		1					0.166667							0			0			0				0				0				0
57332	CBX8							0			1	1	3	2	1.16667			0			0				0				0				0
54862	CC2D1A							0	1	1	3	1	2	4	2	1		0.5			0				0		1		0.5	0.44			0
55749	CCAR1							0						1	0.166667			0			0				0			2	1	0.12		1	0.5	0.44
57805	CCAR2							0	5	5	4	11	9	13	7.83333	15	16	15.5	2	3	2.5	0.44			0				0				0
112942	CCDC104							0	1	1		1	1	1	0.833333	3		1.5			0				0				0				0
29070	CCDC113							0	1						0.166667			0			0				0				0				0
84317	CCDC115							0							0			0			0				0		2	1	1.5	0.06			0
164592	CCDC116							0							0	1		0.5			0				0				0				0
90060	CCDC120							0							0			0	1		0.5	0.44			0				0				0
79635	CCDC121							0						1	0.166667			0			0				0				0				0
115098	CCDC124							0	4	3	3	3	3	2	3	2	2	2			0				0				0				0
202243	CCDC125							0							0			0			0				0				0			1	0.5	0.44
79879	CCDC134							0							0			0	7	10	8.5	0	4	6	5	0			0				0
165055	CCDC138							0			1	1			0.333333			0			0				0				0				0
91050	CCDC149							0					1		0.166667			0			0				0				0				0
284992	CCDC150		1	1				0.333333							0			0			0				0				0				0
643677	CCDC168							0							0		1	0.5			0				0				0			1	0.5	0.44
56936	CCDC177							0				1			0.166667			0			0				0				0				0
25790	CCDC19							0		1					0.166667			0			0				0				0				0
28952	CCDC22							0				1			0.166667	2		1			0				0				0				0
149473	CCDC24							0							0			0			0			1	0.5	0.44			0				0
55246	CCDC25							0	1	2		2	3	5	2.16667	1	9	5			0				0			1	0.5	0.44			0
124808	CCDC43							0	3	2	3	6	5	4	3.83333	4	5	4.5	1	1	1	0.44			0			1	0.5	0.44	1	1	1	0.44
57003	CCDC47							0							0	1	1	1	3	2	2.5	0.01		1	0.5	0.44	122	118	120	0	90	94	92	0
152137	CCDC50							0	2		1	3	1	2	1.5		6	3			0				0		1	1	1	0.44			0
79714	CCDC51							0				1			0.166667			0			0				0				0				0
8030	CCDC6							0	2		1	1		3	1.16667			0			0				0				0				0
160777	CCDC60							0		1			1		0.333333			0			0				0				0				0
79741	CCDC7							0							0	1		0.5			0				0				0				0
64925	CCDC71							0							0			0			0		1		0.5	0.44			0				0
168455	CCDC71L							0			1		1	1	0.5			0			0				0				0				0
84318	CCDC77							0							0	1	1	1			0				0				0				0
317762	CCDC85C							0	2	3	4	2	5	2	3	4	1	2.5			0				0				0				0
55704	CCDC88A							0				3			0.5		1	0.5			0				0				0				0
440193	CCDC88C							0							0			0	1		0.5	0.44			0				0				0
60492	CCDC90B							0							0	2		1			0				0				0				0
55297	CCDC91							0							0	2	1	1.5			0				0				0				0
55702	CCDC94							0		1					0.166667			0			0				0				0				0
891	CCNB1							0							0	3	5	4			0				0		3		1.5	0.15	2		1	0.18
896	CCND3							0							0			0			0		1		0.5	0.44			0				0
898	CCNE1							0						1	0.166667			0			0				0				0				0
8812	CCNK					2		0.333333	2	5	3	4	6	5	4.16667	7	3	5			0				0				0				0
904	CCNT1							0	2	5	6	10	8	7	6.33333	9	7	8	1		0.5	0.44			0				0				0
9738	CCP110							0			2	1	1	2	1	3	2	2.5			0				0				0				0
9236	CCPG1							0							0			0		1	0.5	0.44		1	0.5	0.44	2		1	0.06			0
401145	CCSER1							0							0			0			0				0				0			1	0.5	0.44
10576	CCT2					1		0.166667	5	4	5	4	9	7	5.66667	8	10	9	1	1	1	0.44	1	1	1	0.44	2	5	3.5	0.36	1	1	1	0.44
7203	CCT3	2	1	2		2		1.16667	2	1	2	4	5	3	2.83333	2	2	2	1	1	1	0.44	1	1	1	0.44	1	2	1.5	0.44	3		1.5	0.27
10575	CCT4	1	2	2		3		1.33333	3	1	1	2	1	5	2.16667	3	2	2.5	3	1	2	0.27	2		1	0.29	5	4	4.5	0.22	4	3	3.5	0.25
22948	CCT5	3	3	6	4	7	1	4	5	2	5	5	4	3	4	12	7	9.5	22	13	17.5	0.06	5	2	3.5	0.35	5	5	5	0.35	6	11	8.5	0.3
908	CCT6A		4	2	3	5		2.33333	3	1	1	4	2	5	2.66667	4	4	4	4	5	4.5	0.29	4		2	0.31	4	4	4	0.3	4	3	3.5	0.31
10574	CCT7	3	1	1	2	4		1.83333	3		1	4	4	5	2.83333	1	1	1	1	1	1	0.44	5	1	3	0.27	2	1	1.5	0.44		2	1	0.44
10694	CCT8	7	4	8	9	16	3	7.83333	82	84	105	121	132	144	111.333	237	254	245.5	128	117	122.5	0.43	84	71	77.5	0.44	138	123	130.5	0.43	139	130	134.5	0.43
29126	CD274							0		1					0.166667			0			0				0				0				0
23607	CD2AP							0	43	40	50	54	60	64	51.8333	104	145	124.5	44	54	49	0.43	13	22	17.5	0.44	40	37	38.5	0.44	29	29	29	0.44
10421	CD2BP2							0	2	1	1		1	1	1	3	1	2			0				0				0				0
960	CD44							0							0			0			0				0		1		0.5	0.44			0
923	CD6							0				1			0.166667			0			0				0				0				0
968	CD68							0							0	1		0.5			0				0				0				0
971	CD72							0							0			0		1	0.5	0.44			0				0				0
22918	CD93							0				1			0.166667			0			0				0			1	0.5	0.44			0
4267	CD99							0				1			0.166667			0			0				0				0				0
8872	CDC123							0	2	1	2	3		2	1.66667	11	7	9			0				0		2	1	1.5	0.44			0
8697	CDC23							0	5	4	7	2	6	5	4.83333	13	10	11.5	2	5	3.5	0.36			0		36	40	38	0	14	29	21.5	0.02
995	CDC25C							0			1		1		0.333333			0			0				0				0				0
996	CDC27							0					1	1	0.333333	1		0.5			0				0				0				0
11140	CDC37							0	1			1	1	1	0.666667	3	3	3			0				0				0				0
8476	CDC42BPA							0	1		1	1			0.5		1	0.5			0				0				0				0
9578	CDC42BPB							0	1		1				0.333333			0			0				0				0				0
11135	CDC42EP1							0							0		1	0.5			0				0				0				0
8318	CDC45							0					1		0.166667			0			0				0				0				0
988	CDC5L							0	7	6	11	13	12	11	10	12	12	12		1	0.5	0.44			0				0				0
8317	CDC7							0						1	0.166667			0			0				0				0				0
79577	CDC73							0	5	3	5	4	5	6	4.66667	9	9	9			0				0				0				0
157313	CDCA2							0	3	2	3	3	6	2	3.16667	8	7	7.5			0				0				0				0
83461	CDCA3							0					1	1	0.333333	3	2	2.5			0				0		22	21	21.5	0	23	14	18.5	0
55143	CDCA8							0	2	1	2	3	2	3	2.16667	1	2	1.5			0				0				0				0
64405	CDH22							0		1					0.166667			0			0				0				0				0
1006	CDH8							0							0			0			0				0				0			1	0.5	0.44
10423	CDIPT							0							0			0			0				0		2		1	0.06	1	2	1.5	0.06
983	CDK1							0	2		1		1		0.666667	4	2	3	2	2	2	0.2	1		0.5	0.44			0		2		1	0.22
728642	CDK11A							0	1	1	1	2		1	1	1		0.5	1	1	1	0.44			0				0				0
984	CDK11B							0	1	1	1	2	3	1	1.5	1		0.5	1	1	1	0.44			0				0				0
51755	CDK12							0	2	4	6	6	4	8	5	10	13	11.5			0				0				0				0
8621	CDK13							0		1		4	2	3	1.66667	3	1	2	3		1.5	0.23			0		1	3	2	0.23	2		1	0.26
1017	CDK2							0			1	2	1		0.666667	1	1	1			0				0				0				0
1018	CDK3							0			1		1		0.333333	1	1	1			0				0				0				0
55755	CDK5RAP2							0							0		1	0.5			0				0				0				0
80279	CDK5RAP3							0						1	0.166667			0			0				0		25	26	25.5	0	18	15	16.5	0
1022	CDK7							0		1				1	0.333333			0			0				0				0				0
1025	CDK9							0					1	1	0.333333			0			0				0				0				0
54901	CDKAL1							0	2	1	1	2	4	2	2	4	1	2.5			0				0		82	80	81	0	73	73	73	0
1029	CDKN2A							0							0			0			0				0		1		0.5	0.44			0
55602	CDKN2AIP							0	1		2	1	2	1	1.16667			0			0				0				0				0
55573	CDV3							0		2	2	3	3	3	2.16667	5	3	4			0				0				0				0
9425	CDYL							0							0	1		0.5			0				0				0				0
1052	CEBPD							0							0	1		0.5			0				0				0				0
10153	CEBPZ							0	1		2	1	3	1	1.33333			0			0				0				0				0
51816	CECR1							0	1						0.166667			0			0				0				0				0
27443	CECR2							0							0	1		0.5			0				0				0				0
10659	CELF2							0				1		1	0.333333			0			0				0				0				0
1060	CENPC							0	3	2	3	3	6	3	3.33333		4	2			0				0			1	0.5	0.44			0
1062	CENPE							0							0			0	1	2	1.5	0.06		1	0.5	0.44			0		1		0.5	0.44
1063	CENPF							0	2		2		1		0.833333			0			0				0				0				0
64946	CENPH							0							0	2	3	2.5			0				0				0				0
401541	CENPP							0	1				1		0.333333			0			0				0				0				0
80152	CENPT							0			1				0.166667			0			0				0				0				0
201254	CENPX							0							0			0			0				0		1		0.5	0.44			0
9662	CEP135							0							0			0			0				0		1		0.5	0.44			0
22995	CEP152							0	1				1	3	0.833333			0			0				0		1		0.5	0.44			0
22832	CEP162							0							0			0			0				0			1	0.5	0.44			0
9859	CEP170							0	35	38	27	62	58	50	45	61	48	54.5	4	3	3.5	0.44	1		0.5	0.44	5	1	3	0.44	1		0.5	0.44
283638	CEP170B							0							0			0			0				0		1		0.5	0.44		1	0.5	0.44
55125	CEP192				1			0.166667	1		1		1		0.5	1	1	1			0				0				0				0
11190	CEP250							0			1				0.166667			0			0				0				0				0
80184	CEP290							0		1					0.166667	1		0.5			0				0				0				0
9857	CEP350							0	3	1	2	2	2		1.66667			0			0				0				0				0
80817	CEP44							0	2		2	1	1	2	1.33333	3		1.5			0				0				0				0
55165	CEP55							0			1		1	1	0.5	3	3	3			0				0				0				0
84131	CEP78							0							0			0			0				0				0		1		0.5	0.44
64793	CEP85							0				1			0.166667	1		0.5			0				0				0				0
84902	CEP89							0					1		0.166667			0			0				0				0				0
79598	CEP97							0		1	2	1	1	1	1			0			0				0			1	0.5	0.44			0
10390	CEPT1							0			1	2		1	0.666667			0			0				0		1	1	1	0.44	2	2	2	0.02
10715	CERS1							0							0			0			0				0				0		2	3	2.5	0
29956	CERS2							0							0			0			0				0		10	9	9.5	0	9	9	9	0
79603	CERS4							0							0			0			0				0				0			2	1	0.06
91012	CERS5							0							0			0			0				0		4	4	4	0	3	4	3.5	0
253782	CERS6							0							0			0			0				0		2		1	0.06	1		0.5	0.44
23491	CES3							0							0			0		1	0.5	0.44			0				0				0
283848	CES4A							0							0			0		1	0.5	0.44			0				0				0
80217	CFAP43							0							0			0		1	0.5	0.44			0				0				0
55779	CFAP44							0							0		1	0.5			0				0				0				0
85452	CFAP74							0							0	1		0.5			0				0				0				0
10428	CFDP1							0	1	2	2	5	3	2	2.5	5	6	5.5			0				0				0				0
3075	CFH							0							0			0			0				0				0		1		0.5	0.44
1072	CFL1	3	2	3	3	11	3	4.16667	2	2	3	2	1	2	2	6	5	5.5	5	6	5.5	0.31	3	4	3.5	0.33	7	9	8	0.26	7	5	6	0.29
1073	CFL2							0					1	2	0.5			0			0				0				0				0
8837	CFLAR							0							0			0			0				0				0		1		0.5	0.44
84952	CGNL1							0							0	1		0.5			0				0				0				0
10668	CGRRF1							0							0			0			0				0		1	1	1	0.44			0
10036	CHAF1A							0	4	3	2	2	5	5	3.5	13	1	7			0				0				0				0
8208	CHAF1B							0			2	3	1	2	1.33333		1	0.5			0				0				0				0
283489	CHAMP1							0	11	7	11	15	16	15	12.5	38	25	31.5	2	3	2.5	0.44			0				0				0
54927	CHCHD3							0							0			0			0				0		4	4	4	0	1	1	1	0.44
1105	CHD1							0	8	6	8	9	6	6	7.16667	3	11	7	1		0.5	0.44			0				0			1	0.5	0.44
1106	CHD2							0							0			0			0				0				0			1	0.5	0.44
1107	CHD3							0	6	1	6	12	7	4	6	16	20	18	1	1	1	0.44			0				0				0
1108	CHD4							0	97	93	110	108	102	127	106.167	202	191	196.5	77	68	72.5	0.43	11	5	8	0.44	20	23	21.5	0.44	16	19	17.5	0.44
84181	CHD6							0			2				0.333333			0			0				0				0				0
55636	CHD7							0	1		2		2		0.833333			0			0				0				0				0
57680	CHD8							0	13	11	16	25	22	21	18	20	11	15.5	2	2	2	0.44			0			1	0.5	0.44			0
80205	CHD9				2			0.333333	1						0.166667			0			0				0			1	0.5	0.44		1	0.5	0.44
1111	CHEK1							0				1			0.166667			0			0				0				0				0
10523	CHERP					1		0.166667	2	2	4	17	9	9	7.16667	13	14	13.5		1	0.5	0.44			0				0				0
66005	CHID1							0							0			0	17	18	17.5	0	6	2	4	0			0				0
1121	CHM							0				1			0.166667			0	1		0.5	0.44		1	0.5	0.44			0				0
1122	CHML							0							0			0			0				0		1	1	1	0.44	1		0.5	0.44
25978	CHMP2B							0	2	3	8	4	5	4	4.33333	11	7	9			0				0		4	4	4	0.35	2	2	2	0.44
128866	CHMP4B							0	1	2	2	4	3	4	2.66667	1	1	1			0				0		1	1	1	0.44			0
51510	CHMP5							0	2	2	2	2	2	2	2	5	5	5			0				0		2	1	1.5	0.29	1		0.5	0.44
91782	CHMP7							0	2		1	2	1		1	7	4	5.5			0				0		29	21	25	0	15	21	18	0
26973	CHORDC1		1	2	2	2		1.16667	3	3	1	3	1	2	2.16667	11	4	7.5	1	1	1	0.44			0			1	0.5	0.44	1		0.5	0.44
11261	CHP1							0							0			0			0				0		2	2	2	0			0
56994	CHPT1							0							0			0			0				0		2	2	2	0	2	2	2	0
51363	CHST15							0							0	1		0.5			0				0				0				0
22856	CHSY1							0							0			0	1		0.5	0.44			0				0				0
337876	CHSY3							0							0			0	1		0.5	0.44			0				0				0
26097	CHTOP							0					1		0.166667			0			0				0				0				0
57019	CIAPIN1	1	2			3		1	8	8	6	7	8	6	7.16667	17	12	14.5	4	4	4	0.44	3	2	2.5	0.44	3	2	2.5	0.44	2	2	2	0.44
23152	CIC							0	3	1	6	3	6	5	4	3	3	3			0				0				0				0
51550	CINP							0						1	0.166667			0			0				0				0				0
55847	CISD1							0							0			0			0				0		7	6	6.5	0	5	5	5	0
493856	CISD2							0							0			0	1	2	1.5	0.06			0		15	16	15.5	0	17	14	15.5	0
11113	CIT							0							0			0			0				0		1		0.5	0.44			0
25792	CIZ1							0	1			1	1		0.5			0			0				0				0				0
26586	CKAP2					2		0.333333	1	2	2	4	3	3	2.5	2	2	2			0				0				0				0
10970	CKAP4							0			1	1	2	3	1.16667			0	81	84	82.5	0	57	65	61	0	86	87	86.5	0	93	77	85	0
9793	CKAP5							0	65	62	57	92	78	77	71.8333	147	161	154	22	24	23	0.44	3		1.5	0.44	32	33	32.5	0.44	22	17	19.5	0.44
1152	CKB					2		0.333333	1		1	1	3		1	1		0.5			0		2		1	0.2			0				0
23122	CLASP2							0							0			0			0			1	0.5	0.44			0				0
23155	CLCC1							0					1		0.166667			0	10	7	8.5	0	2	3	2.5	0	71	60	65.5	0	65	64	64.5	0
23529	CLCF1	1	3					0.666667	2						0.333333			0		1	0.5	0.44	1	6	3.5	0.12			0				0
1186	CLCN7							0	1			1	1	1	0.666667			0			0				0		18	16	17	0	16	14	15	0
5010	CLDN11							0				1			0.166667			0			0				0				0				0
1047	CLGN							0							0			0	1	2	1.5	0.06			0		7	11	9	0	6	11	8.5	0
130162	CLHC1							0							0		1	0.5			0				0				0				0
9685	CLINT1							0	13	14	19	21	22	23	18.6667	44	37	40.5	2	2	2	0.44	1	2	1.5	0.44	35	27	31	0.4	28	26	27	0.4
6249	CLIP1							0			1	1	1	1	0.666667		1	0.5			0				0				0				0
1198	CLK3					1		0.166667							0	1	1	1			0				0				0		1		0.5	0.44
79789	CLMN							0	2	5	7	8	8	11	6.83333	15	17	16			0				0		12	12	12	0.36	12	14	13	0.36
54982	CLN6							0							0			0	1	1	1	0.44			0				0				0
2055	CLN8							0							0			0			0				0			1	0.5	0.44	2	2	2	0
9575	CLOCK							0							0			0			0		1		0.5	0.44			0				0
1209	CLPTM1							0							0			0	1	1	1	0.44			0		1		0.5	0.44			0
81037	CLPTM1L							0							0			0	8	7	7.5	0	1	4	2.5	0.03	4	4	4	0	5	4	4.5	0
63967	CLSPN							0		1	2	2	3	1	1.5			0			0				0				0				0
1211	CLTA							0							0		1	0.5			0				0				0				0
1213	CLTC	1		1	1	5		1.33333	6	2	9	8	6	9	6.66667	11	8	9.5	1	2	1.5	0.44			0		11	8	9.5	0.34	8	7	7.5	0.36
8218	CLTCL1							0				1			0.166667			0			0				0				0				0
1191	CLU							0							0			0	1		0.5	0.44			0				0				0
23277	CLUH							0	1		1	1		2	0.833333			0			0				0				0				0
171425	CLYBL							0							0			0			0				0			1	0.5	0.44			0
55907	CMAS							0						1	0.166667			0			0				0				0				0
134147	CMBL		1	1		1		0.5							0			0			0				0				0				0
51727	CMPK1							0							0			0			0				0		1	1	1	0.44	1		0.5	0.44
23070	CMTR1							0						2	0.333333			0			0				0				0				0
202333	CMYA5							0							0	1		0.5			0				0				0				0
55748	CNDP2							0							0			0			0				0		1		0.5	0.44			0
1265	CNN2							0	2	2	2	4	2	6	3	4	8	6	3	1	2	0.32		1	0.5	0.44			0			1	0.5	0.44
1266	CNN3							0	9	9	12	13	9	10	10.3333	42	19	30.5		1	0.5	0.44		1	0.5	0.44	10	10	10	0.4	3	5	4	0.44
26505	CNNM3							0							0			0			0				0		2	1	1.5	0.06	2	1	1.5	0.06
23019	CNOT1							0	2		3	4	2	3	2.33333	1	3	2			0				0				0				0
25904	CNOT10							0	2		1		1	2	1			0			0				0				0				0
55571	CNOT11							0				1			0.166667	3	3	3			0				0		1	1	1	0.44			0
4850	CNOT4							0				1			0.166667			0			0				0				0				0
1267	CNP							0							0			0			0				0		2	1	1.5	0.06	1	2	1.5	0.06
10330	CNPY2							0							0			0	11	16	13.5	0	6	8	7	0			0				0
10695	CNPY3							0							0			0	5	5	5	0	1	5	3	0.03			0				0
79935	CNTD2							0							0			0			0				0		1		0.5	0.44			0
54875	CNTLN							0							0			0			0				0			1	0.5	0.44			0
11064	CNTRL							0				1			0.166667			0			0		1		0.5	0.44			0				0
51287	COA4							0							0			0			0				0		1	1	1	0.44	1	1	1	0.44
80347	COASY							0		2		1			0.5			0			0				0		1		0.5	0.44		1	0.5	0.44
22837	COBLL1							0				1	1		0.333333			0			0				0				0				0
1690	COCH							0							0			0	1		0.5	0.44			0				0				0
9382	COG1							0	1		1	4	4	1	1.83333	1	1	1			0				0		1	1	1	0.44	1		0.5	0.44
10466	COG5							0			1				0.166667			0			0				0				0				0
91949	COG7							0	6	4	14	10	7	7	8	21	16	18.5			0				0		1	1	1	0.44	3	1	2	0.44
8161	COIL							0	12	11	11	17	15	14	13.3333	16	16	16	4	2	3	0.44	1		0.5	0.44			0				0
1305	COL13A1							0							0			0			0				0				0		1		0.5	0.44
7373	COL14A1							0							0			0	32	27	29.5	0	2	8	5	0			0				0
80781	COL18A1							0							0			0	3		1.5	0.04			0				0				0
1277	COL1A1							0					1		0.166667			0			0				0				0				0
340267	COL28A1							0						1	0.166667			0			0				0				0				0
1280	COL2A1							0							0	1		0.5	1	1	1	0.44			0				0				0
1284	COL4A2							0							0			0	1		0.5	0.44			0				0				0
1293	COL6A3							0							0			0			0				0				0			1	0.5	0.44
256076	COL6A5							0	1	2					0.5		2	1	6	2	4	0.01			0		1		0.5	0.44		3	1.5	0.14
131873	COL6A6							0							0		1	0.5			0				0				0				0
1294	COL7A1							0					1		0.166667			0			0				0				0				0
81035	COLEC12							0							0			0			0				0		1		0.5	0.44			0
79709	COLGALT1							0							0			0	19	17	18	0	5	7	6	0			0				0
23127	COLGALT2							0							0			0		1	0.5	0.44			0				0				0
54951	COMMD8							0	1	2	2	1	3	1	1.66667	1	1	1			0				0		1		0.5	0.44			0
118881	COMTD1							0							0			0			0				0		2		1	0.06			0
1314	COPA					1		0.166667	8	4	6	4	4	7	5.5	2	2	2			0				0		12	12	12	0.19	5	5	5	0.32
1315	COPB1				2	1		0.5	8	3	7	8	4	7	6.16667	8	8	8	2	1	1.5	0.44	4		2	0.44	53	58	55.5	0	16	13	14.5	0.24
9276	COPB2							0	2		1	4	1	2	1.66667			0			0				0				0				0
22820	COPG1							0					1		0.166667			0			0				0		1	1	1	0.44			0
26958	COPG2							0	58	73	69	104	74	102	80	163	169	166	76	79	77.5	0.43	29	41	35	0.44	84	85	84.5	0.43	79	70	74.5	0.43
55352	COPRS							0	1			1	1	1	0.666667			0			0				0				0				0
51138	COPS4							0					1		0.166667	2	1	1.5			0				0				0				0
50813	COPS7A							0							0	1		0.5			0				0				0				0
64708	COPS7B							0							0	1		0.5	1		0.5	0.44	1		0.5	0.44		1	0.5	0.44	1	1	1	0.44
22818	COPZ1							0				1			0.166667	2	2	2			0				0		2	2	2	0.14	1	1	1	0.44
11151	CORO1A							0							0			0			0				0		1		0.5	0.44			0
57175	CORO1B							0	24	24	20	26	24	27	24.1667	68	68	68	20	23	21.5	0.42	5	9	7	0.44	17	20	18.5	0.44	23	21	22	0.42
23603	CORO1C					1		0.166667	9	5	5	8	7	4	6.33333	16	12	14			0				0				0		1		0.5	0.44
10391	CORO2B							0				1			0.166667			0			0				0		1	1	1	0.44		1	0.5	0.44
79585	CORO7							0							0	2		1			0				0				0				0
100529144	CORO7-PAM16							0							0	2		1			0				0		1	1	1	0.44	1	1	1	0.44
1353	COX11							0					1		0.166667			0			0				0				0				0
10063	COX17	1	1	1	1	1	1	1	1	1	1		1		0.666667		1	0.5	1		0.5	0.44	1		0.5	0.44			0		2		1	0.17
4513	COX2					1		0.166667							0			0			0				0				0				0
84701	COX4I2							0							0	1		0.5			0				0				0				0
57094	CPA6							0		1					0.166667			0			0				0				0			1	0.5	0.44
1362	CPD							0							0			0			0				0		61	50	55.5	0	44	31	37.5	0
132864	CPEB2							0					1		0.166667			0			0				0				0				0
8904	CPNE1		1			1		0.333333			1				0.166667		1	0.5			0				0				0		1		0.5	0.44
8895	CPNE3					1		0.166667		1				2	0.5			0			0				0		2		1	0.15			0
144402	CPNE8							0					2		0.333333	1		0.5			0				0		2	2	2	0.01			0
55313	CPPED1					1		0.166667							0			0			0				0				0				0
29894	CPSF1							0	1						0.166667			0			0				0				0				0
53981	CPSF2							0	1	1	1	2		2	1.16667	2	2	2			0				0				0				0
51692	CPSF3							0	11	13	14	16	18	13	14.1667	18	15	16.5	5	6	5.5	0.44	4	1	2.5	0.44	8	9	8.5	0.39	4	5	4.5	0.44
11052	CPSF6					12		2	5	5	6	12	7	11	7.66667	7	8	7.5	2	1	1.5	0.44		1	0.5	0.44	1	1	1	0.44	1	1	1	0.44
79869	CPSF7					2		0.333333				1			0.166667	1	1	1			0				0				0				0
84766	CRACR2A							0							0	1		0.5			0				0				0				0
9586	CREB5							0						1	0.166667			0			0				0				0				0
1387	CREBBP			1				0.166667		1					0.166667			0	2	2	2	0.01	2	2	2	0.01	1		0.5	0.44	1	1	1	0.44
79174	CRELD2							0							0			0			0		1		0.5	0.44			0				0
1390	CREM							0			2				0.333333			0			0				0				0				0
1398	CRK							0	21	25	20	24	27	26	23.8333	43	47	45	15	13	14	0.44	13	10	11.5	0.44	42	42	42	0.4	43	30	36.5	0.4
1399	CRKL	6	11	7	4	10	4	7	20	21	23	25	30	30	24.8333	67	70	68.5	43	40	41.5	0.41	11	11	11	0.44	43	52	47.5	0.4	54	49	51.5	0.4
51340	CRNKL1							0	1	1	3	1	2	2	1.66667			0			0				0				0				0
9696	CROCC							0	1			1	1		0.5			0			0				0				0				0
10491	CRTAP							0							0			0	6	6	6	0	3	4	3.5	0			0				0
23373	CRTC1							0				2			0.333333			0			0				0				0				0
131544	CRYBG3							0		1	2	1	6	4	2.33333			0			0				0		1	1	1	0.44			0
1418	CRYGA							0					1		0.166667			0			0				0				0				0
7812	CSDE1							0	27	28	32	36	31	36	31.6667	62	53	57.5	9	14	11.5	0.44	5	6	5.5	0.44	12	15	13.5	0.44	6	3	4.5	0.44
1434	CSE1L							0	2	3	4	3	4	3	3.16667	4	4	4		1	0.5	0.44			0				0		1		0.5	0.44
55454	CSGALNACT2							0							0			0		1	0.5	0.44			0				0				0
1445	CSK							0							0		1	0.5			0				0				0				0
64478	CSMD1							0						1	0.166667			0			0				0				0				0
114788	CSMD3							0						1	0.166667	1	1	1	1		0.5	0.44	1		0.5	0.44	1		0.5	0.44	1		0.5	0.44
282208	CSN1S1	2	2	5	2	1		2	6	1	2	2	1	1	2.16667			0	1	1	1	0.44			0				0		13	1	7	0.04
282209	CSN1S2							0	2						0.333333			0			0				0				0		1		0.5	0.44
281099	CSN2							0	2						0.333333			0			0				0				0		5		2.5	0.06
281728	CSN3				1			0.166667	2						0.333333			0			0				0				0				0
1452	CSNK1A1							0							0	1		0.5			0				0				0				0
122011	CSNK1A1L							0							0	1		0.5			0				0				0				0
1464	CSPG4							0							0			0			0				0				0			1	0.5	0.44
79848	CSPP1							0		1					0.166667			0			0				0				0				0
1466	CSRP2	4	5	8	4	4	4	4.83333	2	1	2	1	2		1.33333		4	2	8	8	8	0.25	5	1	3	0.31	4	4	4	0.32	6	5	5.5	0.29
1474	CST6							0							0		3	1.5			0				0				0				0
1476	CSTB			1		2	3	1							0			0	2	3	2.5	0.13	5		2.5	0.13			0				0
1478	CSTF2							0		3	2	3	2		1.66667			0			0				0		1	1	1	0.44			0
23283	CSTF2T							0	5	3	5	8	3	9	5.5	8	7	7.5			0				0		1	1	1	0.44			0
1488	CTBP2					1		0.166667						1	0.166667			0			0		1		0.5	0.44			0				0
10664	CTCF							0		1		5	1	2	1.5			0			0				0				0				0
140690	CTCFL							0		1			1		0.333333			0			0				0				0				0
1489	CTF1							0							0			0			0				0		1		0.5	0.44			0
9811	CTIF							0				1			0.166667	2		1			0				0				0				0
1495	CTNNA1							0							0	1		0.5			0				0				0				0
8727	CTNNAL1							0							0	2	1	1.5			0				0				0				0
1499	CTNNB1							0				1			0.166667			0			0				0				0				0
1500	CTNND1							0	1					1	0.333333	2	5	3.5	1		0.5	0.44			0		4	1	2.5	0.15	1		0.5	0.44
1503	CTPS1							0	12	16	18	22	14	22	17.3333	47	47	47	10	10	10	0.44	1	2	1.5	0.44	8	7	7.5	0.44	10	5	7.5	0.44
9646	CTR9							0						1	0.166667			0			0				0				0				0
1508	CTSB		1	1		1		0.5							0			0	1	1	1	0.44			0				0				0
1522	CTSZ			1				0.166667							0			0			0				0				0				0
2017	CTTN		2					0.333333	26	25	25	39	38	37	31.6667	72	88	80	21	18	19.5	0.44	10	5	7.5	0.44	42	33	37.5	0.42	46	27	36.5	0.42
83992	CTTNBP2							0			1				0.166667			0			0				0				0				0
55917	CTTNBP2NL							0			1				0.166667	1	1	1			0				0				0				0
348180	CTU2							0						1	0.166667			0			0				0				0		1	1	1	0.44
79004	CUEDC2							0					1	2	0.5	1	8	4.5			0				0				0				0
8451	CUL4A							0							0			0	1		0.5	0.44			0		3	1	2	0.04	1	2	1.5	0.06
8450	CUL4B							0	8	6	9	6	6	10	7.5	11	12	11.5	1		0.5	0.44			0				0		1		0.5	0.44
9820	CUL7							0							0			0			0				0		1		0.5	0.44			0
1523	CUX1	1						0.166667	7	2	6	17	16	18	11	11	11	11			0				0		3	9	6	0.38	2	7	4.5	0.39
51503	CWC15							0	3	5	4	3	6	3	4	5	10	7.5	1	1	1	0.44			0			1	0.5	0.44		1	0.5	0.44
57703	CWC22							0			1				0.166667		1	0.5			0				0				0				0
54883	CWC25							0	1					2	0.5		1	0.5			0				0				0				0
10283	CWC27							0					1		0.166667	1		0.5			0				0				0				0
143884	CWF19L2							0			1	1			0.333333			0			0				0				0				0
1525	CXADR							0							0			0			0				0		7	6	6.5	0	1	1	1	0.44
4283	CXCL9							0							0			0			0				0				0			1	0.5	0.44
63932	CXorf56							0	8	12	10	10	10	5	9.16667	20	15	17.5	5	5	5	0.44	5	2	3.5	0.44	6	5	5.5	0.44	6	5	5.5	0.44
11068	CYB561D2							0							0			0	2	2	2	0	2		1	0.06			0				0
1528	CYB5A							0							0			0			0				0		6	6	6	0	5	5	5	0
80777	CYB5B							0							0			0			0				0		14	8	11	0	9	7	8	0
51706	CYB5R1							0							0			0			0				0		1	3	2	0.04		1	0.5	0.44
1727	CYB5R3							0							0			0			0				0		22	21	21.5	0	19	20	19.5	0
51167	CYB5R4							0							0	1	1	1			0				0				0				0
23191	CYFIP1							0			1			1	0.333333	1	2	1.5			0				0		1	1	1	0.44	1	1	1	0.44
26999	CYFIP2							0			1			1	0.333333	1	2	1.5			0				0		1	1	1	0.44	1	1	1	0.44
1540	CYLD							0					1		0.166667	1		0.5			0				0				0				0
1595	CYP51A1							0							0			0			0				0		4	3	3.5	0			0
1582	CYP8B1							0							0			0			0				0		1		0.5	0.44			0
23002	DAAM1							0							0			0			0				0				0		1		0.5	0.44
23500	DAAM2							0			1				0.166667			0			0				0				0				0
1601	DAB2							0							0		1	0.5			0				0				0				0
1602	DACH1							0		1	1	2	2	2	1.33333	1	2	1.5			0				0				0				0
117154	DACH2							0							0	1	2	1.5			0				0				0				0
1605	DAG1							0							0			0			0				0		1		0.5	0.44			0
1615	DARS							0		1				3	0.666667	1		0.5			0				0				0				0
55157	DARS2							0							0			0			0				0				0			1	0.5	0.44
1616	DAXX							0					1		0.166667			0			0				0				0				0
1627	DBN1							0	8	5	7	7	9	8	7.33333	4	4	4			0				0				0				0
28988	DBNL							0	4	3	6	5	3	6	4.5	6	8	7			0				0		2		1	0.44	1		0.5	0.44
1629	DBT							0					1		0.166667			0			0				0				0				0
90379	DCAF15							0		1					0.166667			0	1	3	2	0.04			0		1	1	1	0.44	1	2	1.5	0.12
26094	DCAF4							0				1			0.166667			0			0				0				0				0
10238	DCAF7				1			0.166667							0			0			0				0				0				0
79877	DCAKD							0							0			0			0				0		1		0.5	0.44	1	1	1	0.44
117159	DCD	1	1	2	1	1		1	1		1				0.333333			0			0				0				0				0
728597	DCDC2C							0							0			0			0				0				0		1		0.5	0.44
85443	DCLK3							0						1	0.166667			0			0				0				0				0
55802	DCP1A							0	3	1	3	4	6	5	3.66667	8	7	7.5		1	0.5	0.44			0				0				0
196513	DCP1B							0	2		1			4	1.16667	3	2	2.5			0				0				0				0
1639	DCTN1							0	14	17	18	24	25	16	19	28	47	37.5	4	4	4	0.44	1		0.5	0.44			0				0
10540	DCTN2							0	3	2	5	5	2	3	3.33333	4	2	3			0				0				0				0
51164	DCTN4							0	1					1	0.333333			0			0				0				0				0
55208	DCUN1D2							0					1		0.166667			0			0				0				0			1	0.5	0.44
1642	DDB1							0			1				0.166667			0			0				0				0				0
23259	DDHD2							0				1			0.166667	3	3	3			0				0		4	5	4.5	0.01	8	9	8.5	0
1650	DDOST							0							0			0	30	33	31.5	0	17	19	18	0	1	1	1	0.44			0
65992	DDRGK1							0			1		1	2	0.666667		1	0.5			0				0		29	24	26.5	0	25	20	22.5	0
1652	DDT							0	1	1	1				0.5			0			0				0		1		0.5	0.44			0
100037417	DDTL							0	1	1	1				0.5			0			0				0		1		0.5	0.44			0
1653	DDX1							0	1		1	1	1		0.666667	2	2	2			0				0				0				0
1662	DDX10							0	29	26	37	28	32	38	31.6667	57	49	53	6	11	8.5	0.44		1	0.5	0.44	4	2	3	0.44	2	2	2	0.44
10521	DDX17	2	6	8	2	5		3.83333	4		4	2	7	3	3.33333	1		0.5	2	3	2.5	0.44	5		2.5	0.33			0		2	4	3	0.34
8886	DDX18							0	1		2	2	3	3	1.83333	5	4	4.5	1	1	1	0.44	1		0.5	0.44	3	3	3	0.27	3		1.5	0.28
55308	DDX19A							0							0	1		0.5			0				0				0				0
11269	DDX19B							0							0	1		0.5			0				0				0				0
11218	DDX20							0	4	4	5	6	7	7	5.5	2	2	2			0				0				0				0
9188	DDX21	3	5	10	6	13		6.16667	33	21	25	38	40	41	33	37	44	40.5	17	19	18	0.44	26	5	15.5	0.41	34	39	36.5	0.41	24	41	32.5	0.41
9416	DDX23					1		0.166667					1	1	0.333333			0			0				0				0				0
57062	DDX24							0			1	1	1	3	1	2	2	2			0				0		2	2	2	0.2	2	2	2	0.2
203522	DDX26B							0						1	0.166667			0			0				0				0				0
55661	DDX27							0	1	1	2	2	3	2	1.83333			0			0				0				0				0
64794	DDX31							0	1		1		1	1	0.666667		1	0.5			0				0				0				0
10212	DDX39A	2	1	2		3		1.33333							0	5	5	5	5		2.5	0.22	5	2	3.5	0.22			0				0
7919	DDX39B	2	1	2	5	3		2.16667	7	9	9	11	10	10	9.33333	14	14	14	5	11	8	0.37	5	2	3.5	0.44	16	19	17.5	0.33	17	21	19	0.31
1654	DDX3X		1	3	1	1		1	25	19	24	27	24	21	23.3333	46	37	41.5	10	10	10	0.44	11	5	8	0.44	25	24	24.5	0.41	19	23	21	0.41
8653	DDX3Y		1		1	1		0.5							0			0			0				0				0				0
51428	DDX41							0	1	1	2	1	3	3	1.83333	3	1	2		1	0.5	0.44			0				0				0
11325	DDX42							0	21	24	22	22	28	24	23.5	40	33	36.5	7	7	7	0.44	1		0.5	0.44	2	2	2	0.44	2	1	1.5	0.44
9879	DDX46					6		1	51	55	66	70	73	82	66.1667	149	143	146	48	49	48.5	0.44	20	21	20.5	0.44	20	20	20	0.44	14	17	15.5	0.44
54555	DDX49							0	1		1	1			0.5		1	0.5			0				0				0				0
1655	DDX5		1	1		3		0.833333	12	11	12	21	12	16	14	21	23	22	8	5	6.5	0.44	3	3	3	0.44	2	6	4	0.44	2	2	2	0.44
79009	DDX50							0	2	1	2	4	4	5	3	3	5	4			0				0		1	1	1	0.44	2	3	2.5	0.3
11056	DDX52							0				2	1		0.5	1	2	1.5			0				0				0				0
168400	DDX53							0				1			0.166667	1		0.5			0				0				0				0
79039	DDX54							0		1		1	1		0.5		1	0.5			0				0				0				0
57696	DDX55	1						0.166667							0	1		0.5			0				0				0				0
54606	DDX56							0	1						0.166667			0			0				0				0				0
1656	DDX6							0	2	3	4	4	3	4	3.33333	3	2	2.5			0				0				0				0
10522	DEAF1							0					1		0.166667		1	0.5		1	0.5	0.44			0				0				0
7913	DEK		1	1		1		0.5			1	1	2		0.666667			0			0				0		1		0.5	0.44			0
10260	DENND4A							0					2		0.333333			0			0				0				0			1	0.5	0.44
9909	DENND4B							0							0			0			0				0				0		1		0.5	0.44
55667	DENND4C							0	7	6	10	13	11	9	9.33333	11	6	8.5			0				0		5	7	6	0.37		1	0.5	0.44
8562	DENR		1					0.166667							0			0			0				0				0				0
55789	DEPDC1B							0	12	11	12	13	14	9	11.8333	15	16	15.5	2	3	2.5	0.44	1		0.5	0.44	68	52	60	0	42	36	39	0
51029	DESI2							0							0			0			0				0				0		1		0.5	0.44
1676	DFFA							0					1	1	0.333333			0			0				0				0				0
1687	DFNA5							0					1		0.166667			0			0				0				0				0
8220	DGCR14							0					1		0.166667	1	1	1			0				0				0				0
54487	DGCR8		1					0.166667	2	3	3	2	2	4	2.66667	1	1	1		1	0.5	0.44			0				0				0
8526	DGKE							0							0			0			0				0		16	12	14	0	8	7	7.5	0
1718	DHCR24							0						1	0.166667			0			0				0		1		0.5	0.44			0
1717	DHCR7							0							0			0			0		1		0.5	0.44	10	11	10.5	0	12	12	12	0
1725	DHPS							0							0	3	1	2			0				0				0				0
115817	DHRS1							0							0			0			0				0		2	2	2	0	1	2	1.5	0.06
147015	DHRS13							0							0			0			0				0		5	5	5	0	4	4	4	0
51635	DHRS7							0							0			0			0				0		30	27	28.5	0	31	34	32.5	0
55526	DHTKD1							0		1					0.166667			0			0				0				0				0
1665	DHX15	3	17	14	13	12	11	11.6667	10	8	5	10	9	12	9	19	12	15.5	25	14	19.5	0.35	15	18	16.5	0.37	4	7	5.5	0.44	7	11	9	0.44
8449	DHX16							0				2			0.333333			0			0				0				0				0
54505	DHX29							0	9	12	13	16	16	16	13.6667	31	31	31		1	0.5	0.44			0		3		1.5	0.44	1		0.5	0.44
22907	DHX30			1				0.166667		1			2	3	1	4	7	5.5		2	1	0.29	1		0.5	0.44	4	4	4	0.23	5	8	6.5	0.15
56919	DHX33							0							0		1	0.5			0				0				0				0
170506	DHX36							0				1		1	0.333333			0			0				0				0				0
57647	DHX37		1	1		1		0.5					2	1	0.5			0		2	1	0.17			0			2	1	0.17	5	2	3.5	0.02
9785	DHX38							0				3	1	3	1.16667	6	5	5.5			0				0				0				0
79665	DHX40							0	1		1				0.333333			0			0				0				0				0
90957	DHX57							0			1		1	1	0.5			0			0				0				0				0
1659	DHX8							0	1	2		2	3	2	1.66667	1	2	1.5			0				0				0				0
1660	DHX9	5	6	11	6	14		7	35	32	42	46	43	55	42.1667	67	68	67.5	41	36	38.5	0.42	35	7	21	0.42	53	63	58	0.41	53	73	63	0.41
1729	DIAPH1							0	2	3	4	3	5	2	3.16667	2	1	1.5			0				0				0				0
81624	DIAPH3							0		1	1	1	1	1	0.833333	3	2	2.5			0				0				0				0
23405	DICER1							0	7	2	2	6	5	2	4	6	3	4.5			0				0				0				0
11083	DIDO1							0	25	23	38	34	33	37	31.6667	37	33	35	5	2	3.5	0.44			0		1		0.5	0.44	1		0.5	0.44
1733	DIO1							0							0			0		1	0.5	0.44			0				0				0
23181	DIP2A							0				1	1	1	0.5	1	6	3.5			0				0				0				0
22982	DIP2C							0						1	0.166667			0			0				0				0				0
22894	DIS3					1		0.166667	1	1	2	2	2	2	1.66667	3	4	3.5			0		2		1	0.27		2	1	0.27	1		0.5	0.44
84976	DISP1							0							0			0			0				0			1	0.5	0.44			0
85455	DISP2					1		0.166667							0			0			0				0				0				0
1736	DKC1							0	4	3	2	4	7	4	4	5	3	4			0				0				0				0
10395	DLC1							0							0	1		0.5			0				0		1		0.5	0.44			0
1738	DLD		2	2	2	2		1.33333					1		0.166667			0			0				0			1	0.5	0.44			0
1739	DLG1							0	8	7	11	16	14	16	12	4	9	6.5			0				0		4	5	4.5	0.44	3	3	3	0.44
1740	DLG2							0	1						0.166667			0			0				0				0				0
1741	DLG3							0		1			1	1	0.5		1	0.5			0				0		1		0.5	0.44		1	0.5	0.44
9231	DLG5							0	15	11	9	13	12	15	12.5		3	1.5		1	0.5	0.44			0				0				0
9787	DLGAP5							0	9	12	14	12	13	14	12.3333	32	24	28		1	0.5	0.44			0				0				0
8788	DLK1							0						1	0.166667			0			0				0				0				0
1756	DMD			1				0.166667							0			0			0				0				0				0
93099	DMKN							0					1		0.166667			0			0				0				0				0
1657	DMXL1							0		1					0.166667			0			0				0				0				0
55172	DNAAF2							0				2		1	0.5	2	2	2			0				0		1		0.5	0.44			0
25981	DNAH1							0							0			0			0		1		0.5	0.44			0				0
196385	DNAH10							0				1	1		0.333333	1	1	1	1		0.5	0.44			0				0				0
8701	DNAH11							0			1				0.166667			0			0				0				0		3		1.5	0.04
8632	DNAH17							0				1			0.166667	1		0.5			0				0				0				0
146754	DNAH2							0	1						0.166667			0			0				0				0				0
55567	DNAH3							0							0		1	0.5			0				0				0				0
1767	DNAH5							0			1	1	1	1	0.666667			0			0				0		5	2	3.5	0.01	1		0.5	0.44
1769	DNAH8							0			1				0.166667			0			0				0				0				0
1770	DNAH9							0							0	1		0.5			0				0				0				0
10294	DNAJA2							0							0			0			0		1	3	2	0.04	3	3	3	0			0
3337	DNAJB1							0	9	6	6	7	7	8	7.16667	16	14	15	2	2	2	0.44	1		0.5	0.44			0				0
51726	DNAJB11							0							0			0	23	20	21.5	0	10	12	11	0			0				0
54788	DNAJB12							0							0			0	1	2	1.5	0.06	2	3	2.5	0			0				0
64215	DNAJC1							0							0			0			0				0		37	40	38.5	0	33	28	30.5	0
54431	DNAJC10							0			1				0.166667			0	30	29	29.5	0	19	17	18	0			0				0
55735	DNAJC11							0				1			0.166667			0			0				0		5	3	4	0	2	3	2.5	0
23317	DNAJC13							0	2				1		0.5			0			0				0				0				0
85406	DNAJC14							0							0			0			0				0		1		0.5	0.44			0
23341	DNAJC16							0							0			0		2	1	0.06			0		22	18	20	0	19	18	18.5	0
55192	DNAJC17							0	1		1				0.333333	2	1	1.5			0				0				0				0
5611	DNAJC3							0							0			0	44	40	42	0	12	13	12.5	0			0				0
7266	DNAJC7							0		1		1			0.333333	1	1	1			0				0				0				0
22826	DNAJC8							0	2	4	2	1	2	3	2.33333	6	6	6	1		0.5	0.44			0				0				0
23234	DNAJC9							0				1			0.166667			0			0				0				0				0
83544	DNAL1				1			0.166667							0			0			0				0				0				0
1759	DNM1							0							0	1		0.5			0				0				0				0
10059	DNM1L							0	1	1	5	4	3	5	3.16667	16	9	12.5			0				0		61	62	61.5	0	49	53	51	0
1785	DNM2							0	1		2	1			0.666667	1		0.5			0				0				0				0
26052	DNM3							0	1			1	1	2	0.833333			0			0				0				0				0
23268	DNMBP							0	1	1	2	1	2	3	1.66667	4	3	3.5			0				0				0				0
1786	DNMT1							0	7	8	11	7	8	9	8.33333	7	9	8	4		2	0.44			0				0				0
1789	DNMT3B							0							0		1	0.5			0				0				0				0
30836	DNTTIP2							0	9	6	12	10	10	10	9.5	16	21	18.5	1	4	2.5	0.44			0		1		0.5	0.44			0
1794	DOCK2							0						1	0.166667			0			0				0				0				0
85440	DOCK7							0	1			1	3		0.833333	2	2	2			0				0				0				0
81704	DOCK8							0							0			0			0				0				0		1		0.5	0.44
57171	DOLPP1							0						1	0.166667			0	1		0.5	0.44			0		4	5	4.5	0	1	1	1	0.44
9980	DOPEY2							0	1		1	1	1	1	0.833333			0			0				0				0		1	1	1	0.44
84444	DOT1L							0	3	2	2	4	8	7	4.33333	4	1	2.5			0				0				0				0
1800	DPEP1							0		1		1		1	0.5			0			0				0				0				0
51611	DPH5							0				1			0.166667			0			0				0				0				0
89978	DPH6							0			1				0.166667			0			0				0				0				0
23333	DPY19L1							0	1						0.166667			0			0				0		1		0.5	0.44	1		0.5	0.44
147991	DPY19L3							0							0			0	1	2	1.5	0.06			0		2	1	1.5	0.06	1		0.5	0.44
286148	DPY19L4							0							0			0			0			1	0.5	0.44			0				0
84661	DPY30							0			1	1			0.333333	1	1	1			0				0				0				0
1808	DPYSL2							0	10	9	15	15	8	10	11.1667	40	35	37.5	3	5	4	0.44			0		6	5	5.5	0.44	5	7	6	0.44
1809	DPYSL3							0	6	4	12	8	6	8	7.33333	35	28	31.5			0		1		0.5	0.44	4	2	3	0.44	2	1	1.5	0.44
10570	DPYSL4							0	5	8	4	8	3	5	5.5	21	20	20.5		1	0.5	0.44			0				0				0
4733	DRG1							0			1	1	2	2	1	1		0.5			0				0		1	1	1	0.44			0
1819	DRG2							0	1		2	1	1		0.833333			0		1	0.5	0.44			0				0				0
29102	DROSHA					1		0.166667				1			0.166667			0			0				0				0				0
1823	DSC1							0							0			0			0				0				0		1		0.5	0.44
1824	DSC2							0							0			0			0				0		6	6	6	0	1	2	1.5	0.06
1825	DSC3							0	1						0.166667			0			0				0		1	1	1	0.44			0
1826	DSCAM							0			1				0.166667			0			0				0				0				0
1828	DSG1	2		1		2		0.833333	1						0.166667			0			0				0				0		6		3	0.06
1829	DSG2							0	5	3	3	8	7	8	5.66667	2	2	2			0				0		38	45	41.5	0	5	14	9.5	0.16
1832	DSP	17		8	5	13		7.16667	53	39	47	44	45	38	44.3333	20	23	21.5	7	12	9.5	0.44	1	1	1	0.44	14	6	10	0.44	28	3	15.5	0.42
667	DST							0	15	4	13	18	23	18	15.1667	19	20	19.5	8	6	7	0.44			0		13	17	15	0.39	7	8	7.5	0.44
51514	DTL							0				1	1		0.333333			0			0				0				0				0
285605	DTWD2							0			1				0.166667			0			0				0				0				0
151636	DTX3L					1		0.166667							0	1		0.5			0				0				0				0
23220	DTX4							0							0			0			0				0				0		1		0.5	0.44
1854	DUT	2	4	2	2	2		2	2	3	1		1		1.16667	1	2	1.5	2	1	1.5	0.27	2		1	0.27			0				0
1855	DVL1							0	8	8	7	9	10	8	8.33333	10	10	10	2	1	1.5	0.44			0		1		0.5	0.44	1		0.5	0.44
1856	DVL2							0	25	30	25	29	35	37	30.1667	57	57	57	13	18	15.5	0.44	9	6	7.5	0.44	22	18	20	0.42	18	19	18.5	0.44
1857	DVL3							0	7	11	8	8	6	5	7.5	17	17	17	2	8	5	0.38	4		2	0.44	7	11	9	0.37	6	7	6.5	0.38
1797	DXO							0	1						0.166667			0			0				0				0				0
1778	DYNC1H1					1		0.166667	14	3	17	7	6	4	8.5	4	9	6.5	5	3	4	0.38			0		9	10	9.5	0.36	10	12	11	0.35
1781	DYNC1I2							0						2	0.333333			0			0				0				0				0
51143	DYNC1LI1							0	2	2	4		2	2	2	1	1	1			0				0		1		0.5	0.44			0
1783	DYNC1LI2							0				1	1		0.333333			0			0				0				0				0
79659	DYNC2H1							0			1				0.166667			0			0				0				0				0
8655	DYNLL1			1		1		0.333333	1						0.166667			0			0				0				0				0
140735	DYNLL2			1		1		0.333333	1						0.166667			0			0				0				0				0
9149	DYRK1B							0			1				0.166667			0			0				0				0				0
55184	DZANK1							0							0			0			0				0		1		0.5	0.44			0
2652981	E1B							0							0			0			0				0		1		0.5	0.44			0
1876	E2F6							0			2		2	2	1	1	3	2			0				0				0				0
144455	E2F7							0							0			0			0				0				0		1		0.5	0.44
9166	EBAG9							0							0			0			0				0		9	7	8	0	5	4	4.5	0
10969	EBNA1BP2							0	1		1	2	1	1	1	2	2	2			0				0				0				0
10682	EBP							0							0			0			0				0		1	1	1	0.44	2	2	2	0
11319	ECD							0	23	18	22	21	16	20	20	35	34	34.5	2	2	2	0.44			0		11	5	8	0.44			0
80153	EDC3							0	1			1	1	2	0.833333	1		0.5			0				0				0				0
23644	EDC4							0	9	12	12	15	12	11	11.8333	27	22	24.5	2		1	0.44	1		0.5	0.44	2	2	2	0.44		1	0.5	0.44
80267	EDEM3							0							0			0	2	3	2.5	0			0				0				0
8721	EDF1							0			2	1	2	1	1	1		0.5			0				0				0				0
8411	EEA1							0				1		1	0.333333			0			0				0				0				0
1915	EEF1A1	16	17	19	16	16	15	16.5	33	41	34	33	30	32	33.8333	51	71	61	34	33	33.5	0.41	41	24	32.5	0.41	53	53	53	0.41	49	43	46	0.41
1917	EEF1A2							0				7		2	1.5	2		1			0				0				0				0
1933	EEF1B2							0	2	3	5	7	8	7	5.33333	8	7	7.5	1	2	1.5	0.44	2	1	1.5	0.44	1	2	1.5	0.44			0
1936	EEF1D							0	1	2	3	1	3	3	2.16667	2	1	1.5			0				0				0				0
1937	EEF1G		1	3	1	1		1	4	2	5	4	3	7	4.16667	3	2	2.5	2	2	2	0.44	1	1	1	0.44	1	1	1	0.44	1	1	1	0.44
1938	EEF2	24	23	29	30	23	15	24	49	46	39	46	40	54	45.6667	81	59	70	55	46	50.5	0.42	36	20	28	0.44	75	55	65	0.41	47	30	38.5	0.42
29904	EEF2K							0	1	1	1	1	1	2	1.16667	1		0.5			0				0				0				0
9813	EFCAB14							0							0		1	0.5			0				0				0				0
146779	EFCAB3							0							0			0			0				0		1	1	1	0.44	1	1	1	0.44
64800	EFCAB6							0							0			0			0				0		1		0.5	0.44			0
79825	EFCC1							0						1	0.166667			0	1	1	1	0.44			0				0				0
80303	EFHD1							0							0	1		0.5			0				0				0				0
79180	EFHD2							0	9	10	6	12	7	7	8.5	22	12	17	3		1.5	0.44	1		0.5	0.44	7	5	6	0.38	2	6	4	0.44
23167	EFR3A							0							0		1	0.5			0				0			1	0.5	0.44			0
79631	EFTUD1							0	3	1	1	2	3		1.66667	5	3	4			0				0				0				0
9343	EFTUD2							0	2	1	2	5	1	5	2.66667	1	3	2			0				0				0				0
133584	EGFLAM							0				1			0.166667			0			0				0				0				0
1956	EGFR							0							0			0			0				0			1	0.5	0.44			0
54583	EGLN1							0	1	1	1	1	1	2	1.16667	1	1	1			0				0				0				0
112399	EGLN3							0		1					0.166667			0			0				0				0				0
23301	EHBP1							0	1	1	3	9	6	3	3.83333	12	5	8.5	1	2	1.5	0.44			0		13	5	9	0.24	5	4	4.5	0.34
79813	EHMT1							0	2	3	4	5	5	1	3.33333		1	0.5			0				0				0				0
9538	EI24							0							0			0			0				0		6	6	6	0	5	6	5.5	0
163126	EID2							0							0			0		1	0.5	0.44			0				0				0
83939	EIF2A							0	7	4	8	4	7	3	5.5	8	5	6.5			0				0				0				0
5610	EIF2AK2							0	2		1	1			0.666667	1	1	1			0		1		0.5	0.44	1	1	1	0.44		1	0.5	0.44
9451	EIF2AK3							0							0			0			0				0		33	23	28	0	17	29	23	0
1965	EIF2S1		1	2	1	1		0.833333	2		1	1	1	1	1			0			0		6		3	0.12	3	3	3	0.14	2	2	2	0.17
8894	EIF2S2							0	3	1		2	1	2	1.5	7	6	6.5	1		0.5	0.44			0		3	5	4	0.25		2	1	0.31
1968	EIF2S3							0			2	3			0.833333	1		0.5			0				0				0				0
8661	EIF3A							0	20	16	19	25	18	27	20.8333	32	33	32.5	3	1	2	0.44	2	1	1.5	0.44			0			1	0.5	0.44
8662	EIF3B							0							0	1		0.5			0				0				0				0
8663	EIF3C							0	2	1	4	4	2	5	3	9	4	6.5			0				0				0				0
728689	EIF3CL							0	2	1	4	4	2	5	3	9	4	6.5			0				0				0				0
8664	EIF3D					1		0.166667	4	4	3	4	3	3	3.5	9	8	8.5	2	1	1.5	0.44	1	1	1	0.44	3	2	2.5	0.34	3	2	2.5	0.34
3646	EIF3E							0				1			0.166667			0			0				0				0				0
8665	EIF3F							0							0	1	1	1			0				0		1		0.5	0.44	1	1	1	0.44
8666	EIF3G							0	9	9	6	8	7	9	8	7	11	9		1	0.5	0.44			0		1	1	1	0.44	1	1	1	0.44
8669	EIF3J							0	1		2				0.5	1	1	1			0				0				0				0
27335	EIF3K							0							0			0			0				0		1	1	1	0.44			0
1973	EIF4A1	5	4	6	8	12	1	6	11	8	9	13	8	10	9.83333	8	9	8.5	11	7	9	0.37	26	6	16	0.18	16	11	13.5	0.34	8	12	10	0.36
1974	EIF4A2						1	0.166667							0			0			0				0				0				0
9775	EIF4A3					1		0.166667				1			0.166667			0			0				0				0				0
1975	EIF4B							0	20	22	23	41	37	39	30.3333	41	38	39.5	7	7	7	0.44	4	4	4	0.44	13	8	10.5	0.44	14	7	10.5	0.44
9470	EIF4E2							0							0	1		0.5			0				0				0				0
56478	EIF4ENIF1							0	2	2	2	3	4	2	2.5	7	2	4.5			0				0				0				0
1981	EIF4G1							0	64	70	64	87	64	92	73.5	131	117	124	38	45	41.5	0.44	12	14	13	0.44	26	28	27	0.44	19	19	19	0.44
1982	EIF4G2							0	10	10	10	19	10	17	12.6667	44	31	37.5			0				0		7	4	5.5	0.44	3	3	3	0.44
8672	EIF4G3							0	34	28	35	51	38	50	39.3333	89	58	73.5	10	14	12	0.44	2	1	1.5	0.44	11	8	9.5	0.44	5	3	4	0.44
7458	EIF4H							0	1	2	2	2	4	2	2.16667	6	6	6			0				0		4	2	3	0.28	2	1	1.5	0.32
1983	EIF5							0	17	23	20	28	24	32	24	47	56	51.5	14	19	16.5	0.41	5	3	4	0.44	15	14	14.5	0.44	13	13	13	0.44
1984	EIF5A	1		2	1	2		1	6	4	4	6	6	7	5.5	11	11	11	5	6	5.5	0.36	4	2	3	0.44	8	2	5	0.35	2	2	2	0.44
56648	EIF5A2	1		2	1			0.666667							0			0			0				0				0				0
143244	EIF5AL1							0							0			0			0				0			2	1	0.06	2	2	2	0
9669	EIF5B							0	13	11	8	15	15	14	12.6667	18	20	19			0				0				0		1		0.5	0.44
3692	EIF6			1		1		0.333333							0			0			0				0				0				0
60528	ELAC2							0	2		1	2		2	1.16667	3		1.5			0				0				0				0
1994	ELAVL1		2	3		5		1.66667	1			5	2	1	1.5	3	2	2.5	2	2	2	0.29	4		2	0.27	5	6	5.5	0.21	7	9	8	0.14
1998	ELF2							0	1	1	1	1	1		0.833333	1		0.5			0				0				0				0
9844	ELMO1							0							0		1	0.5			0				0				0				0
6921	ELOC							0							0	1		0.5			0				0				0				0
54898	ELOVL2							0							0			0			0				0		5	7	6	0	5	4	4.5	0
6785	ELOVL4							0							0			0			0				0		1	1	1	0.44	1	1	1	0.44
60481	ELOVL5							0							0			0			0				0		1		0.5	0.44	1		0.5	0.44
79993	ELOVL7							0							0			0			0				0			1	0.5	0.44	1		0.5	0.44
55140	ELP3							0	1				1		0.333333			0			0				0				0				0
26610	ELP4							0	5	5	10	5	4	4	5.5	15	14	14.5	2	1	1.5	0.44			0		3	2	2.5	0.44	3	1	2	0.44
54859	ELP6							0	2	2	3	4	2	1	2.33333	2	2	2			0				0				0				0
23065	EMC1							0							0			0	99	96	97.5	0	32	46	39	0			0				0
284361	EMC10							0							0			0	1		0.5	0.44			0				0				0
9694	EMC2							0							0			0			0				0		2		1	0.06	1	4	2.5	0.03
56851	EMC7							0							0			0	3	4	3.5	0	2	2	2	0	8	7	7.5	0	6	5	5.5	0
10328	EMC8							0							0			0			0				0		12	10	11	0	13	11	12	0
2010	EMD							0	2		4	4	4	5	3.16667	5	5	5			0				0		71	62	66.5	0	70	60	65	0
146956	EME1							0				1			0.166667			0			0				0				0				0
2009	EML1							0	1						0.166667			0			0				0				0				0
24139	EML2							0							0		1	0.5			0				0				0				0
27436	EML4							0	6	2	4	9	5	4	5	1	2	1.5			0				0				0				0
161436	EML5							0							0	1		0.5			0				0				0				0
400954	EML6							0							0	1		0.5			0				0				0				0
55740	ENAH							0		2	1	1	2	6	2	11	7	9			0				0				0				0
2023	ENO1		1	1		6		1.33333	4	1	5	4	2	5	3.5	8	7	7.5	2	2	2	0.44	7		3.5	0.32	2	1	1.5	0.44	3		1.5	0.44
2029	ENSA							0	2	1	1			1	0.833333	2		1			0				0				0				0
ENSEMBL:ENSBTAP00000001528	ENSEMBL:ENSBTAP00000001528							0		2		2			0.666667	2	3	2.5			0				0				0				0
ENSEMBL:ENSBTAP00000016242	ENSEMBL:ENSBTAP00000016242	5	8	8		7	5	5.5							0			0	16	16	16	0.01	17	13	15	0.12			0		10		5	0.26
ENSEMBL:ENSBTAP00000024146	ENSEMBL:ENSBTAP00000024146	1		1				0.333333							0			0			0				0				0				0
ENSEMBL:ENSBTAP00000031900	ENSEMBL:ENSBTAP00000031900							0							0			0			0				0				0		1		0.5	0.44
ENSEMBL:ENSBTAP00000032840	ENSEMBL:ENSBTAP00000032840	2						0.333333	8	2	8				3			0			0		1		0.5	0.44			0				0
957	ENTPD5							0							0			0		1	0.5	0.44			0				0				0
2033	EP300			1				0.166667							0			0	2	2	2	0	2	2	2	0	1	2	1.5	0.12	1	1	1	0.44
57634	EP400							0	1		2	2	4	3	2	1	1	1			0				0				0				0
2034	EPAS1							0			1	1			0.333333			0			0				0				0				0
2035	EPB41					1		0.166667	26	28	37	44	48	35	36.3333	113	91	102	24	18	21	0.44	3	1	2	0.44	31	25	28	0.43	28	28	28	0.44
2037	EPB41L2					1		0.166667	26	32	36	53	53	54	42.3333	76	70	73	22	23	22.5	0.44	1	1	1	0.44	49	54	51.5	0.42	47	50	48.5	0.42
23136	EPB41L3							0	41	45	45	47	55	48	46.8333	124	91	107.5	35	39	37	0.43	11	12	11.5	0.44	41	41	41	0.43	29	32	30.5	0.44
57669	EPB41L5							0					1		0.166667	2	1	1.5			0				0				0				0
2038	EPB42							0							0		1	0.5			0				0				0				0
2041	EPHA1							0							0			0			0				0		1		0.5	0.44			0
1969	EPHA2							0	8	7	13	4	6	8	7.66667	13	13	13			0				0		27	27	27	0.01	31	26	28.5	0.01
2044	EPHA5							0			1				0.166667			0			0				0				0				0
285220	EPHA6							0							0			0			0				0				0			1	0.5	0.44
2045	EPHA7							0							0			0			0				0		1		0.5	0.44		1	0.5	0.44
2050	EPHB4							0							0			0			0				0		1		0.5	0.44			0
2052	EPHX1							0							0			0			0				0		1	1	1	0.44		1	0.5	0.44
83481	EPPK1							0	1			1	1		0.5	1	1	1	1		0.5	0.44			0			1	0.5	0.44	1	1	1	0.44
2058	EPRS							0	43	48	47	44	44	46	45.3333	40	28	34	16	8	12	0.44	1		0.5	0.44	1	1	1	0.44	2	2	2	0.44
2060	EPS15							0	6	4	3	7	5	6	5.16667	10	14	12			0				0				0				0
58513	EPS15L1							0	24	29	28	37	36	34	31.3333	52	50	51	5	7	6	0.44	3	1	2	0.44	8	9	8.5	0.44	3	7	5	0.44
2059	EPS8							0						1	0.166667			0			0				0				0				0
51752	ERAP1							0							0			0	13	13	13	0	3	5	4	0			0				0
64167	ERAP2							0						1	0.166667			0	52	58	55	0	18	29	23.5	0			0				0
55914	ERBB2IP							0	16	16	18	28	30	20	21.3333	42	42	42	4	8	6	0.44			0		11	8	9.5	0.44	5	3	4	0.44
23085	ERC1							0	16	11	16	24	20	21	18	26	28	27		1	0.5	0.44			0		1	1	1	0.44	1	1	1	0.44
26059	ERC2							0		1					0.166667			0		1	0.5	0.44			0		1	1	1	0.44	1	1	1	0.44
2068	ERCC2							0							0			0		2	1	0.06	1	2	1.5	0.06			0				0
2071	ERCC3							0							0			0	1	1	1	0.44			0				0				0
2073	ERCC5							0				1			0.166667			0			0				0				0				0
54821	ERCC6L							0	1	4	4	3	6	4	3.66667	2	1	1.5			0				0			1	0.5	0.44			0
375748	ERCC6L2							0							0	1		0.5			0				0				0				0
57222	ERGIC1							0							0			0			0				0		1		0.5	0.44	2	1	1.5	0.06
51614	ERGIC3							0							0			0	10	11	10.5	0	3		1.5	0.04	6	7	6.5	0	1	1	1	0.44
27248	ERLEC1							0							0			0			0			1	0.5	0.44			0				0
10613	ERLIN1							0							0			0		2	1	0.06	1		0.5	0.44			0				0
11160	ERLIN2							0							0			0	5	2	3.5	0	1	2	1.5	0.06			0				0
79956	ERMP1							0							0			0	1		0.5	0.44			0				0				0
30001	ERO1L	1	1	3		1		1							0			0	33	33	33	0	11	16	13.5	0			0				0
56605	ERO1LB		1					0.166667							0			0	8	15	11.5	0	7	10	8.5	0			0				0
10961	ERP29							0							0			0	31	33	32	0	14	16	15	0			0				0
23071	ERP44							0							0			0	6	6	6	0	4	5	4.5	0			0				0
51575	ESF1							0	12	12	13	21	22	17	16.1667	15	18	16.5	3	5	4	0.44			0		1	1	1	0.44			0
23344	ESYT1							0	14	11	19	18	22	22	17.6667	28	26	27	6	6	6	0.44	1	2	1.5	0.44	245	222	233.5	0	214	186	200	0
57488	ESYT2							0	1		1	3	5	2	2	3	2	2.5			0				0		27	28	27.5	0	28	22	25	0
2107	ETF1							0	5	3	3	4	2	3	3.33333	10	7	8.5		1	0.5	0.44			0		3	3	3	0.34		1	0.5	0.44
2108	ETFA							0	1		2	1	1		0.833333	2	2	2			0				0		1		0.5	0.44			0
2109	ETFB							0						1	0.166667			0			0				0		1		0.5	0.44			0
59271	EVA1C							0			1				0.166667			0			0				0				0				0
2124	EVI2B							0	1						0.166667			0			0				0				0				0
115704	EVI5L							0							0			0			0		1		0.5	0.44			0				0
2130	EWSR1					8		1.33333				2			0.333333			0			0				0				0				0
55218	EXD2							0							0		1	0.5			0				0		16	15	15.5	0	8	11	9.5	0
9156	EXO1							0				1			0.166667			0			0				0				0				0
11336	EXOC3							0	1	1	2	1	1		1	4	1	2.5			0				0			2	1	0.21	1		0.5	0.44
60412	EXOC4							0	34	31	33	37	34	40	34.8333	68	56	62	1	1	1	0.44			0		48	29	38.5	0.41	23	14	18.5	0.44
10640	EXOC5							0						1	0.166667			0			0				0				0				0
54536	EXOC6							0							0		1	0.5			0				0				0				0
5394	EXOSC10					1		0.166667	13	15	14	12	18	21	15.5	26	31	28.5	6	9	7.5	0.44			0			1	0.5	0.44		3	1.5	0.44
11340	EXOSC8							0	1						0.166667			0			0				0				0				0
5393	EXOSC9							0	1	1	2		2	2	1.33333	2	1	1.5			0				0				0				0
2131	EXT1							0			1				0.166667			0			0				0				0				0
2140	EYA3							0					1		0.166667	2	1	1.5			0				0				0				0
2145	EZH1							0						1	0.166667			0			0				0				0				0
2146	EZH2							0						1	0.166667			0			0				0				0				0
7430	EZR							0	5	2	3	8	10	8	6	12	13	12.5	3		1.5	0.44			0		6	5	5.5	0.37	3	3	3	0.44
2171	FABP5					1		0.166667							0			0			0				0				0		1		0.5	0.44
9415	FADS2							0							0			0			0				0		7	10	8.5	0	8	6	7	0
11124	FAF1							0	1			1	1	1	0.666667	8		4		1	0.5	0.44			0			3	1.5	0.2		2	1	0.23
23197	FAF2							0			1	1			0.333333			0			0				0		30	27	28.5	0	19	16	17.5	0
359845	FAM101B							0	2			2		1	0.833333			0			0				0				0				0
83641	FAM107B							0				1			0.166667			0			0				0				0				0
83541	FAM110A							0			1				0.166667			0			0				0				0				0
374393	FAM111B							0							0			0			0		1		0.5	0.44			0				0
10827	FAM114A2							0	1		1	3	4	8	2.83333	3	3	3			0				0		28	30	29	0	29	24	26.5	0
23196	FAM120A							0	1		1	2	2	2	1.33333			0			0				0				0				0
220108	FAM124A							0							0	1		0.5			0				0				0				0
285172	FAM126B							0							0	1		0.5			0				0				0				0
64855	FAM129B							0			2	1	1		0.666667	6	3	4.5			0				0				0				0
286499	FAM133A							0							0			0			0		1		0.5	0.44			0				0
257415	FAM133B							0							0			0			0		1		0.5	0.44			0				0
54463	FAM134B							0							0			0			0				0		10	8	9	0	7	7	7	0
57579	FAM135A							0	1	1		2			0.666667			0			0				0		1		0.5	0.44	1		0.5	0.44
167555	FAM151B							0							0			0			0				0				0		1		0.5	0.44
57700	FAM160B1							0			1				0.166667			0			0				0				0				0
26049	FAM169A							0	1						0.166667			0			0				0				0				0
340069	FAM170A							0							0			0			0				0			1	0.5	0.44			0
283635	FAM177A1							0							0			0			0				0		2	2	2	0			0
165186	FAM179A							0			1				0.166667			0			0				0				0				0
79632	FAM184A							0							0	1		0.5			0				0				0				0
80011	FAM192A							0	1		3	1			0.833333	2	2	2		1	0.5	0.44			0				0				0
8603	FAM193A							0				1		1	0.333333	2		1			0				0				0				0
348262	FAM195B							0				1			0.166667			0			0				0				0				0
221786	FAM200A							0	1						0.166667			0			0				0		1		0.5	0.44			0
63877	FAM204A							0					1		0.166667			0			0				0				0				0
85395	FAM207A							0	6	8	5	1	3	6	4.83333	12	12	12			0				0				0				0
23272	FAM208A							0	18	16	27	23	31	26	23.5	39	35	37	2	1	1.5	0.44			0				0				0
54906	FAM208B							0	3	2	5	5	9	5	4.83333	3	4	3.5			0				0				0				0
9917	FAM20B							0							0			0	8	9	8.5	0	6	7	6.5	0			0				0
84293	FAM213A							0							0			0			0				0		4	4	4	0	5	5	5	0
56204	FAM214A	1	1		1			0.5			1				0.166667			0			0				0				0				0
203259	FAM219A							0							0			0			0				0		1		0.5	0.44			0
387680	FAM21A							0	9	10	15	21	15	9	13.1667	17	13	15	1	1	1	0.44	1		0.5	0.44	1	1	1	0.44			0
253725	FAM21C							0						9	1.5			0	1	1	1	0.44	1		0.5	0.44	1	1	1	0.44			0
83986	FAM234A							0							0		1	0.5			0				0				0				0
26017	FAM32A							0				1		1	0.333333	2		1			0				0				0				0
81553	FAM49A							0				1			0.166667			0			0				0			1	0.5	0.44			0
9130	FAM50A							0	3		1	5	4		2.16667	8	5	6.5	1	1	1	0.44			0				0				0
26240	FAM50B							0						2	0.333333			0			0				0				0				0
149647	FAM71A							0							0			0			0			1	0.5	0.44			0				0
143684	FAM76B							0							0			0			0				0			1	0.5	0.44			0
149297	FAM78B							0						1	0.166667	1	1	1			0				0				0				0
222584	FAM83B							0							0	2		1			0				0		6	4	5	0	1	1	1	0.44
157769	FAM91A1							0	5	5	4	5	2	3	4	8	6	7	1		0.5	0.44			0		17	19	18	0	10	9	9.5	0.25
283742	FAM98B							0							0			0			0				0				0			1	0.5	0.44
171482	FAM9A							0				1			0.166667			0			0				0				0				0
2187	FANCB		1					0.166667							0			0			0				0				0				0
55215	FANCI							0	2	1	2	1	1	2	1.5	2	4	3			0				0		1	1	1	0.44	2	1	1.5	0.25
2193	FARSA							0	1			1	2	1	0.833333			0			0				0				0				0
10056	FARSB			1		1		0.333333			1				0.166667	2	2	2		2	1	0.18		1	0.5	0.44			0				0
2194	FASN	2	6	5	4	14		5.16667	215	239	240	267	215	206	230.333	502	580	541	218	236	227	0.44	122	120	121	0.44	230	262	246	0.44	213	209	211	0.44
2195	FAT1							0							0			0	3		1.5	0.04		1	0.5	0.44			0				0
79633	FAT4							0							0			0	1		0.5	0.44			0				0				0
89885	FATE1							0			1				0.166667			0			0				0				0				0
2197	FAU					1	1	0.333333							0			0			0				0				0				0
2091	FBL		2	4	1	4		1.83333	4	1	2	4	2	7	3.33333	3	4	3.5	1	1	1	0.44	6	1	3.5	0.28	8	11	9.5	0.16	11	8	9.5	0.16
2192	FBLN1			1				0.166667							0			0			0				0				0				0
129804	FBLN7							0		1				2	0.5			0			0				0				0				0
2200	FBN1							0						1	0.166667			0			0				0				0				0
222235	FBXL13							0			1				0.166667			0			0				0				0				0
64839	FBXL17							0		1					0.166667			0			0				0				0				0
26235	FBXL4							0							0			0			0				0		6	5	5.5	0	3	2	2.5	0
115290	FBXO17							0						1	0.166667			0			0				0		1		0.5	0.44			0
84085	FBXO30							0				1	1		0.333333			0			0				0				0				0
55030	FBXO34							0				1			0.166667			0			0				0				0				0
26271	FBXO5							0	1		1		1	1	0.666667			0			0				0				0				0
115548	FCHO2							0				1	1		0.333333		2	1			0				0				0				0
9873	FCHSD2							0		1					0.166667			0			0				0				0				0
2222	FDFT1							0							0			0			0				0		5	4	4.5	0	1	1	1	0.44
2232	FDXR							0						1	0.166667			0			0				0				0				0
2237	FEN1							0	3	5	3	6	5	7	4.83333	7	7	7	5	4	4.5	0.34		2	1	0.44	1		0.5	0.44	2		1	0.44
10979	FERMT2							0	2	1		4	2	3	2			0			0				0		2	2	2	0.22			0
522039	FGA	7		1	3			1.83333		4	2	1	4		1.83333			0			0				0				0				0
510522	FGB	5		1	3			1.5	1	2	2		3		1.33333			0			0				0				0				0
89846	FGD3						1	0.166667							0		1	0.5			0				0				0				0
11116	FGFR1OP							0			1	1	1	1	0.666667	1	2	1.5			0				0				0				0
85462	FHDC1							0			1				0.166667			0			0				0				0				0
2273	FHL1		1					0.166667	2	2	1	3	4	3	2.5	9	7	8	2	2	2	0.44	1		0.5	0.44	6	5	5.5	0.29	3	3	3	0.32
29109	FHOD1							0			1	2	1		0.666667	2	1	1.5			0				0				0				0
27145	FILIP1							0							0			0			0				0		1	2	1.5	0.06	1	4	2.5	0.03
81608	FIP1L1							0	2	2	7	6	8	6	5.16667	11	9	10			0				0				0				0
60681	FKBP10							0							0			0	17	14	15.5	0	10	5	7.5	0			0				0
2280	FKBP1A					1		0.166667							0			0			0				0				0				0
2286	FKBP2							0							0			0	5	5	5	0	3	4	3.5	0			0				0
2287	FKBP3					1		0.166667	1	1		4	2	2	1.66667	2	1	1.5			0				0				0				0
2288	FKBP4							0	1		1	1		1	0.666667	1	2	1.5	1		0.5	0.44	2	1	1.5	0.18			0				0
8468	FKBP6					1		0.166667							0			0			0				0				0				0
51661	FKBP7							0							0			0	1	2	1.5	0.06		1	0.5	0.44			0				0
23770	FKBP8							0							0	1		0.5			0				0		54	63	58.5	0	65	74	69.5	0
11328	FKBP9							0							0			0		1	0.5	0.44		1	0.5	0.44			0				0
80308	FLAD1							0				1			0.166667			0			0				0				0				0
2312	FLG							0	1						0.166667			0			0				0				0				0
388698	FLG2	2		1	2	1		1	2						0.333333			0			0				0				0				0
2314	FLII							0						1	0.166667			0			0				0				0				0
2316	FLNA							0	486	568	563	638	525	610	565	1115	1124	1119.5	390	436	413	0.44	342	227	284.5	0.44	373	353	363	0.44	292	280	286	0.44
2317	FLNB							0	11	11	11	12	12	12	11.5	12	17	14.5			0				0		1	1	1	0.44	1		0.5	0.44
2318	FLNC							0	2	1					0.5			0			0				0				0				0
2319	FLOT2							0				2	3	3	1.33333	5	3	4			0				0		5	3	4	0.2		1	0.5	0.44
28982	FLVCR1							0							0			0			0				0		2	1	1.5	0.06			0
84256	FLYWCH1							0	1						0.166667		1	0.5			0				0				0				0
114984	FLYWCH2							0	1	2		3	2	2	1.66667		1	0.5			0				0				0				0
2329	FMO4							0	1						0.166667			0			0				0				0				0
2332	FMR1							0	1			2	4	4	1.83333	2		1			0				0				0				0
2335	FN1	6		3	5			2.33333	2	3	5	1	4		2.5			0			0				0				0				0
79672	FN3KRP	5	7	5	5	1		3.83333							0			0	4	7	5.5	0.22	3	1	2	0.31			0			1	0.5	0.44
23048	FNBP1							0					1		0.166667			0			0				0				0				0
23360	FNBP4							0	1	1	3	1	3	2	1.83333	2	1	1.5			0				0				0				0
22862	FNDC3A							0							0			0			0				0		27	23	25	0	18	28	23	0
54752	FNDC8							0							0	1		0.5			0				0				0				0
96459	FNIP1							0							0	1	1	1			0				0				0				0
57600	FNIP2							0							0	1		0.5			0				0				0				0
219595	FOLH1B							0							0			0			0				0				0			1	0.5	0.44
221937	FOXK1							0			1	1	2	3	1.16667	1		0.5			0				0				0				0
3607	FOXK2							0	1		1	3		1	1			0			0				0				0				0
80020	FOXRED2							0							0			0			0			1	0.5	0.44			0				0
80144	FRAS1							0							0			0			0				0		4	3	3.5	0	1	4	2.5	0.03
2483	FRG1							0							0			0	1	2	1.5	0.06	1		0.5	0.44			0				0
22844	FRMPD1							0		1					0.166667			0			0				0				0				0
10818	FRS2							0					1		0.166667			0			0				0				0				0
10129	FRY							0			1				0.166667			0			0				0				0				0
285527	FRYL							0	1		1			1	0.5			0			0				0				0				0
6624	FSCN1		1			1		0.333333						3	0.5			0			0				0				0				0
401024	FSIP2							0	1						0.166667		1	0.5			0				0				0				0
11167	FSTL1							0							0			0			0			1	0.5	0.44			0				0
56884	FSTL5							0	1						0.166667			0			0				0				0				0
79068	FTO			1				0.166667							0	1	1	1			0				0				0				0
117246	FTSJ3							0	18	19	16	18	17	18	17.6667	25	25	25	15	14	14.5	0.4			0		1	2	1.5	0.44	1	2	1.5	0.44
8880	FUBP1							0	6		2	2	3	3	2.66667	7	4	5.5			0				0				0				0
8939	FUBP3							0	1	1	2	2	1	1	1.33333	2	4	3			0				0				0				0
197258	FUK							0							0			0			0				0				0		1		0.5	0.44
65991	FUNDC2							0							0			0			0				0		4	2	3	0	4	1	2.5	0.03
5045	FURIN							0							0		1	0.5			0				0				0				0
2521	FUS					1		0.166667			1	1	4	4	1.66667	2	3	2.5	1	1	1	0.44			0				0			1	0.5	0.44
2529	FUT7							0				1			0.166667			0			0				0				0				0
8087	FXR1							0	5	3	5	3	2	1	3.16667	9	5	7			0				0				0				0
9513	FXR2							0	1		3		2	2	1.33333			0			0				0				0				0
2534	FYN							0							0			0			0				0			1	0.5	0.44	1	2	1.5	0.06
10146	G3BP1							0	6	12	7	10	7	11	8.83333	14	19	16.5	3	2	2.5	0.44			0				0				0
2539	G6PD							0				2	1	3	1			0			0				0				0				0
2548	GAA							0							0			0			0			1	0.5	0.44			0				0
2549	GAB1							0					1		0.166667			0			0				0				0				0
2550	GABBR1							0							0			0			0			1	0.5	0.44			0				0
2551	GABPA							0		1		2	2	1	1	4	3	3.5			0				0				0				0
2560	GABRB1							0							0			0			0				0				0		1		0.5	0.44
2561	GABRB2							0	1						0.166667			0			0				0				0				0
339896	GADL1							0							0			0			0				0				0		1		0.5	0.44
2580	GAK							0	2	2	1	2	2	4	2.16667	3	3	3			0				0		2	2	2	0.26	2	1	1.5	0.28
79623	GALNT14							0							0			0	1	1	1	0.44			0				0				0
2590	GALNT2							0							0			0	5	10	7.5	0	2	4	3	0			0				0
2591	GALNT3							0							0			0		1	0.5	0.44			0				0				0
23193	GANAB							0						3	0.5			0	114	106	110	0	30	36	33	0			0				0
2597	GAPDH	1				10		1.83333	2				1		0.5			0			0		3		1.5	0.22			0		1		0.5	0.44
26130	GAPVD1							0	21	19	16	19	19	24	19.6667	32	36	34	3	4	3.5	0.44			0		7	5	6	0.44	5	5	5	0.44
2617	GARS							0	1						0.166667			0	1		0.5	0.44			0				0				0
2618	GART	1	5	4	3	5		3	14	7	9	16	12	17	12.5	51	23	37	18	19	18.5	0.4	9	2	5.5	0.44	18	23	20.5	0.4	14	19	16.5	0.4
54815	GATAD2A							0	1		1	4	4	1	1.83333	1		0.5			0				0				0				0
57459	GATAD2B							0	3	3	5	2	6	4	3.83333	7	5	6			0				0				0				0
57704	GBA2							0							0			0			0				0		4	3	3.5	0	3	2	2.5	0
8729	GBF1							0			1	1			0.333333			0			0				0				0				0
2633	GBP1							0				1			0.166667			0			0				0				0				0
2634	GBP2							0				1			0.166667			0			0				0				0				0
9648	GCC2							0	8	5	10	2	3	4	5.33333			0			0				0			1	0.5	0.44			0
6936	GCFC2							0							0	1	1	1			0				0				0				0
10985	GCN1L1							0	58	54	58	52	63	56	56.8333	57	76	66.5	16	16	16	0.44	1	6	3.5	0.44	13	10	11.5	0.44	9	9	9	0.44
257144	GCSAM							0			1				0.166667			0			0				0				0				0
2665	GDI2							0			1				0.166667			0			0				0				0				0
220032	GDPD4							0	1				1		0.333333			0			0				0				0				0
50628	GEMIN4							0			2	2	1	1	1	1		0.5			0				0				0				0
25929	GEMIN5							0	41	52	39	61	50	63	51	87	67	77	31	30	30.5	0.44	7	12	9.5	0.44	11	11	11	0.44	8	7	7.5	0.44
348654	GEN1							0			1	2	2	1	1			0			0				0				0				0
2670	GFAP				1			0.166667							0			0			0				0				0				0
GFP_AEQVI	GFP_AEQVI							0							0	26	26	26			0				0				0				0
23062	GGA2							0							0	1		0.5			0				0				0				0
23163	GGA3							0				2	1		0.5			0			0				0				0				0
79017	GGCT	1	3	1	1	1		1.16667							0			0	1		0.5	0.44			0				0				0
2677	GGCX							0							0			0			0				0		2	2	2	0	1	2	1.5	0.06
79893	GGNBP2							0				1			0.166667			0			0				0				0				0
2686	GGT7							0							0			0			0				0		13	14	13.5	0	17	21	19	0
2694	GIF							0							0			0		1	0.5	0.44			0				0				0
26058	GIGYF2							0	57	59	61	86	69	94	71	108	126	117	24	25	24.5	0.44	8	6	7	0.44	40	31	35.5	0.44	22	17	19.5	0.44
10755	GIPC1							0						1	0.166667			0			0				0				0				0
28964	GIT1							0							0	1	1	1			0				0				0				0
9815	GIT2							0	1			1	3	1	1		1	0.5			0				0				0				0
2697	GJA1							0							0			0			0				0		6	3	4.5	0	2	1	1.5	0.06
10052	GJC1							0							0			0			0				0		1		0.5	0.44			0
2710	GK					1		0.166667							0			0			0				0		4	1	2.5	0.03	5	1	3	0.02
2712	GK2							0							0			0			0				0			1	0.5	0.44			0
80318	GKAP1							0			1	2		1	0.666667	2	3	2.5			0				0				0				0
89944	GLB1L2							0							0			0			0				0				0			1	0.5	0.44
26035	GLCE							0							0			0	1	2	1.5	0.06			0				0				0
2733	GLE1							0					1		0.166667			0			0				0				0				0
2734	GLG1							0							0			0	13	15	14	0	3	6	4.5	0			0				0
2739	GLO1							0							0	1		0.5			0				0				0				0
51031	GLOD4	4	7	6	2	4	1	4	2	1					0.5		2	1	7	4	5.5	0.25	4	3	3.5	0.3	1	1	1	0.44	2	3	2.5	0.32
2745	GLRX			1	1	1		0.5							0			0			0				0				0				0
10539	GLRX3							0	1						0.166667	1	1	1	1		0.5	0.44	1		0.5	0.44			0				0
29998	GLTSCR1							0		1	1	1			0.5			0			0				0				0				0
29997	GLTSCR2							0			1		1	1	0.5			0			0				0				0				0
84656	GLYR1							0	3	1	5	3	5	1	3	2	4	3			0				0				0				0
2762	GMDS		1			1		0.333333							0			0			0				0				0				0
26205	GMEB2							0							0	1	1	1			0				0				0				0
647309	GMNC							0					1	1	0.333333			0			0				0				0				0
8833	GMPS	1						0.166667	5	7	5	7	9	8	6.83333	10	10	10	3	4	3.5	0.44	4	1	2.5	0.44	6	4	5	0.37	4	2	3	0.44
2768	GNA12			1		1	1	0.5	1	1			1	1	0.666667	1		0.5	1	1	1	0.44	1		0.5	0.44	1	1	1	0.44	1	1	1	0.44
10672	GNA13			1		1	1	0.5	1	1			1	1	0.666667	1		0.5	1	1	1	0.44	1		0.5	0.44	1	1	1	0.44	1	1	1	0.44
2774	GNAL							0							0	2		1			0				0				0				0
2775	GNAO1							0						1	0.166667			0			0				0				0				0
2778	GNAS				2	1		0.5		1		1			0.333333			0	2		1	0.16			0		2		1	0.16	1	1	1	0.44
2782	GNB1		1			3		0.666667		1		1		1	0.5			0			0				0			2	1	0.18	1	1	1	0.44
54584	GNB1L		2	3	1	2		1.33333							0			0	2	1	1.5	0.19			0				0				0
2783	GNB2		1			3		0.666667		1		1		1	0.5			0			0				0			2	1	0.18	1	1	1	0.44
10399	GNB2L1	1	4	5	8	5	1	4	5	1	5	5	1	5	3.66667	1	1	1	2	2	2	0.44			0		3	1	2	0.44	2	3	2.5	0.44
2784	GNB3		1					0.166667							0			0			0				0				0				0
59345	GNB4							0		1		1		1	0.5			0			0				0			2	1	0.14	1	1	1	0.44
29889	GNL2							0	17	26	18	29	34	32	26	61	43	52	10	14	12	0.44	2	1	1.5	0.44	5	4	4.5	0.44	1	3	2	0.44
26354	GNL3							0	2	3	4	2	5	4	3.33333	6	1	3.5	1		0.5	0.44			0				0				0
79158	GNPTAB							0						1	0.166667			0	1	2	1.5	0.12		2	1	0.12			0				0
2801	GOLGA2							0	1		1	2	3	1	1.33333		1	0.5			0				0				0				0
2802	GOLGA3							0	4	3	5	4	4	3	3.83333			0			0				0		35	29	32	0	13	12	12.5	0
2803	GOLGA4							0	1		2				0.5			0			0				0				0				0
9950	GOLGA5							0	2		7	3	6	6	4	9	7	8			0				0		102	83	92.5	0	82	66	74	0
283685	GOLGA6L2			1				0.166667					1		0.166667			0		1	0.5	0.44	1		0.5	0.44			0				0
2804	GOLGB1							0	27	22	22	1	6	1	13.1667			0			0				0		5	7	6	0.39	8	20	14	0.35
27333	GOLIM4							0							0			0	2	3	2.5	0			0				0				0
51280	GOLM1							0							0			0	2	1	1.5	0.06			0				0				0
64083	GOLPH3							0							0	1	1	1			0				0		1		0.5	0.44			0
55204	GOLPH3L							0							0	1	1	1			0				0				0				0
54856	GON4L							0				1	1		0.333333			0			0				0				0				0
57120	GOPC							0	1						0.166667			0			0				0		1	2	1.5	0.12	1	1	1	0.44
64689	GORASP1							0		1					0.166667			0			0				0				0				0
26003	GORASP2							0		1			2		0.5	2		1			0				0		63	58	60.5	0	51	39	45	0
9527	GOSR1							0							0			0			0				0		5	6	5.5	0	5	3	4	0
9570	GOSR2							0							0			0			0				0		5	5	5	0	3		1.5	0.04
2805	GOT1							0							0			0		1	0.5	0.44			0			1	0.5	0.44			0
55425	GPALPP1							0	3		1	3	1	3	1.83333		1	0.5			0				0				0				0
7918	GPANK1							0		1					0.166667			0			0				0				0				0
84803	GPAT3							0							0			0			0				0		41	39	40	0	37	38	37.5	0
137964	GPAT4							0							0			0			0				0		32	26	29	0	25	24	24.5	0
55094	GPATCH1							0	12	15	16	26	24	27	20	29	31	30	6	7	6.5	0.44			0		9	6	7.5	0.44	3	2	2.5	0.44
253635	GPATCH11							0			1	1			0.333333			0			0				0				0				0
54865	GPATCH4							0	1	4	2		2		1.5		1	0.5			0				0				0				0
23131	GPATCH8							0	4	3	4	2			2.16667	4	3	3.5			0				0				0				0
2239	GPC4							0		1					0.166667			0			0				0				0				0
23171	GPD1L							0							0			0			0				0		1		0.5	0.44			0
10243	GPHN							0	1				1	1	0.5	3	3	3			0				0				0				0
2821	GPI							0							0			0			0		1		0.5	0.44			0				0
27238	GPKOW							0	2	2	3	4	3	2	2.66667	8	2	5		1	0.5	0.44			0				0				0
11321	GPN1							0		1		1			0.333333	1	2	1.5			0				0				0				0
2835	GPR12	2	1	1	2		3	1.5	1		1				0.333333			0			0			4	2	0.16			0				0
440435	GPR179							0							0			0			0				0			1	0.5	0.44			0
160897	GPR180							0							0			0			0				0		1	1	1	0.44	1	1	1	0.44
653519	GPR89A							0							0			0			0				0		5	9	7	0	5	9	7	0
51463	GPR89B							0							0			0			0				0		5	9	7	0	5	9	7	0
728932	GPR89C							0							0			0			0				0		5		2.5	0.03	5		2.5	0.03
55890	GPRC5C							0							0			0			0				0				0			1	0.5	0.44
114787	GPRIN1							0	6	6	5	6	6	8	6.16667	11	11	11			0				0				0				0
2876	GPX1							0							0			0	2		1	0.06			0				0		1		0.5	0.44
493869	GPX8							0							0			0	5	5	5	0	2	3	2.5	0			0				0
57655	GRAMD1A							0							0			0	14	14	14	0	1		0.5	0.44	11	8	9.5	0	7	8	7.5	0
23151	GRAMD4							0							0			0			0				0		3	1	2	0.04	2	1	1.5	0.06
2885	GRB2			1				0.166667							0			0	5		2.5	0.02	4		2	0.03			0				0
80000	GREB1L							0						1	0.166667			0			0				0				0				0
79977	GRHL2							0							0	1		0.5			0				0				0				0
2894	GRID1							0							0			0			0				0		1		0.5	0.44			0
2900	GRIK4							0				1			0.166667			0			0				0				0				0
23426	GRIP1			1				0.166667			1				0.166667		1	0.5			0				0				0				0
80852	GRIP2							0			1				0.166667			0			0				0				0				0
56850	GRIPAP1							0					2	1	0.5			0			0				0			2	1	0.14			0
134266	GRPEL2							0				1			0.166667			0			0				0				0				0
56169	GSDMC							0							0		1	0.5			0				0				0				0
23199	GSE1							0	1	2	2	4	3	5	2.83333	13	8	10.5			0				0				0				0
2935	GSPT1		1			1		0.333333	4	2	3	8	7	6	5	14	13	13.5	4	1	2.5	0.44			0		2	4	3	0.44	3	3	3	0.44
23708	GSPT2		1			1		0.333333							0			0		1	0.5	0.44			0		2		1	0.13	3	3	3	0
2936	GSR	8	12	7	6	10	4	7.83333	4	3	1		2		1.66667		4	2	17	12	14.5	0.22	8	7	7.5	0.35	2	3	2.5	0.44	6	12	9	0.32
2957	GTF2A1							0	2	1	2	1		1	1.16667	4	2	3	2	3	2.5	0.2	1	2	1.5	0.24	1	1	1	0.44			0
2959	GTF2B							0	1					1	0.333333			0			0				0				0				0
2960	GTF2E1							0	1		1	1	1	1	0.833333	2	1	1.5			0				0				0				0
2961	GTF2E2							0	4	5	5	5	6	5	5	18	12	15	1	1	1	0.44			0				0				0
2962	GTF2F1							0	1	2	2	2	2	2	1.83333		1	0.5			0				0				0				0
2963	GTF2F2							0	10	5	8	14	12	11	10	12	9	10.5	1	1	1	0.44			0				0		1		0.5	0.44
2969	GTF2I							0	17	10	15	28	24	21	19.1667	34	32	33	2	2	2	0.44			0		1	2	1.5	0.44	2	4	3	0.44
2975	GTF3C1							0	9	9	12	16	21	10	12.8333	6	14	10			0			1	0.5	0.44	3	1	2	0.44		1	0.5	0.44
9329	GTF3C4							0	3	2	5	5	5	5	4.16667	6	8	7	1		0.5	0.44			0		1	1	1	0.44	1	1	1	0.44
9328	GTF3C5							0	2	1	4	4	2	4	2.83333		2	1			0				0				0				0
9567	GTPBP1							0			1	1			0.333333	1		0.5			0				0		2	1	1.5	0.14			0
85865	GTPBP10							0							0			0		1	0.5	0.44			0				0				0
23560	GTPBP4							0	9	4	8	4	2	4	5.16667	3	1	2	1		0.5	0.44			0		1	1	1	0.44	1	2	1.5	0.44
29083	GTPBP8							0					1		0.166667			0			0				0				0				0
51512	GTSE1							0	1		1	2	1	1	1			0			0				0				0				0
2977	GUCY1A2							0							0			0			0				0				0		4	1	2.5	0.03
2990	GUSB							0							0			0	1		0.5	0.44	1		0.5	0.44			0				0
283464	GXYLT1							0							0			0	10	10	10	0	6	5	5.5	0			0				0
2997	GYS1							0							0			0	2	2	2	0			0				0				0
3005	H1F0					2		0.333333				1			0.166667			0			0				0				0				0
8971	H1FX					6		1						1	0.166667			0			0				0				0				0
55766	H2AFJ							0			1	1		1	0.5			0	1	1	1	0.44	1		0.5	0.44	1	1	1	0.44	1	1	1	0.44
94239	H2AFV							0	1		1				0.333333		1	0.5			0				0				0				0
3014	H2AFX							0	5	4	1				1.66667	10	12	11		1	0.5	0.44			0		1	1	1	0.44	1	1	1	0.44
9555	H2AFY					1		0.166667	3	1	6	5	6	7	4.66667	6	4	5		1	0.5	0.44	1		0.5	0.44	1	2	1.5	0.44	3	3	3	0.35
55506	H2AFY2							0		1					0.166667			0			0		1		0.5	0.44			0				0
3015	H2AFZ							0	1		1				0.333333		1	0.5			0				0				0				0
3020	H3F3A		1			1		0.333333	1						0.166667	1		0.5	1	1	1	0.44	1		0.5	0.44	1	1	1	0.44	1	1	1	0.44
3021	H3F3B		1			1		0.333333	1						0.166667	1		0.5	1	1	1	0.44	1		0.5	0.44	1	1	1	0.44	1	1	1	0.44
22927	HABP4							0				1			0.166667			0			0				0				0				0
9200	HACD1							0							0			0			0				0				0		1		0.5	0.44
9001	HAP1	1		1	1	1		0.666667		1					0.166667		1	0.5	1		0.5	0.44			0				0			1	0.5	0.44
3035	HARS; Synonyms=HRS							0							0		1	0.5			0				0				0				0
23438	HARS2							0							0		1	0.5			0				0				0				0
3036	HAS1							0		1					0.166667			0			0				0				0				0
8520	HAT1							0	5	4	3	4	2	4	3.66667	5	7	6			0				0				0				0
54801	HAUS6							0	23	20	29	28	26	26	25.3333	60	73	66.5	6	4	5	0.44	1	1	1	0.44	13	13	13	0.44	5	2	3.5	0.44
93323	HAUS8							0							0	3	2	2.5			0				0				0				0
10767	HBS1L							0	4	1	2	3	5	3	3	5	4	4.5	1	1	1	0.44			0			1	0.5	0.44			0
3054	HCFC1		2	1	1	1		0.833333	33	32	43	49	51	44	42	83	76	79.5	27	27	27	0.44	8	10	9	0.44	6	6	6	0.44	6	10	8	0.44
3065	HDAC1	1			1			0.333333	1	1		3		4	1.5	1	1	1	1		0.5	0.44	1		0.5	0.44			0				0
3066	HDAC2	1			1			0.333333	1	1			3		0.833333	1	1	1	1		0.5	0.44	1		0.5	0.44			0				0
9759	HDAC4							0						1	0.166667			0	1	1	1	0.44			0				0				0
10014	HDAC5							0					2	1	0.5			0			0				0				0				0
10013	HDAC6							0							0	2		1			0				0				0				0
51564	HDAC7							0							0			0			0				0				0		1		0.5	0.44
51020	HDDC2							0	1		1	1		1	0.666667			0			0				0				0				0
3068	HDGF					1		0.166667	2	1			1		0.666667	1	1	1			0				0				0				0
84717	HDGFRP2					1		0.166667	9	13	11	11	12	18	12.3333	18	13	15.5	3	4	3.5	0.44			0		1		0.5	0.44		2	1	0.44
3069	HDLBP							0	22	23	34	33	27	31	28.3333	74	54	64	9	5	7	0.44	3	1	2	0.44	9	8	8.5	0.44	5	7	6	0.44
55127	HEATR1							0	10	8	21	14	15	18	14.3333	14	16	15	1		0.5	0.44			0			1	0.5	0.44	1		0.5	0.44
25938	HEATR5A							0			1			1	0.333333			0			0				0				0				0
63897	HEATR6							0							0			0	1		0.5	0.44			0				0				0
25831	HECTD1							0	1	3	2	4	1	1	2			0			0				0				0				0
143279	HECTD2					1		0.166667							0			0			0				0				0				0
79654	HECTD3							0							0		1	0.5			0				0				0				0
3070	HELLS							0	3	3	4	8	8	5	5.16667	1	4	2.5			0				0				0			1	0.5	0.44
9931	HELZ							0						1	0.166667			0			0				0				0				0
220296	HEPACAM							0							0			0			0			1	0.5	0.44			0				0
341208	HEPHL1							0							0			0			0				0				0			1	0.5	0.44
8924	HERC2							0							0		1	0.5			0				0				0				0
26091	HERC4							0				1			0.166667			0			0				0				0				0
10614	HEXIM1							0							0			0			0				0				0		1		0.5	0.44
164045	HFM1							0	1		1				0.333333			0			0				0				0				0
9146	HGS							0	1	1	1		1		0.666667	1	1	1			0				0				0				0
64399	HHIP							0						1	0.166667			0			0				0				0				0
3091	HIF1A							0					1		0.166667			0			0				0				0				0
3094	HINT1							0							0	1		0.5			0				0				0				0
H-INV:HIT000292931	H-INV:HIT000292931				1			0.166667							0			0	3	4	3.5	0			0				0				0
28996	HIPK2							0				1			0.166667			0			0				0				0				0
8479	HIRIP3							0					1		0.166667			0			0				0				0				0
3006	HIST1H1C	1	2		7	10	1	3.5	5	2	2	6	1	2	3	2	4	3	2	1	1.5	0.44	2		1	0.44			0				0
3007	HIST1H1D	1	2			3	1	1.16667		2	2		1	2	1.16667	2		1	2	1	1.5	0.25	2		1	0.25			0				0
3008	HIST1H1E	1	2			44	1	8		2	2	22	1	2	4.83333	2		1	2	1	1.5	0.44	2		1	0.44			0				0
221613	HIST1H2AA							0	5	4	1		15	4	4.83333	10	12	11		1	0.5	0.44			0		1	1	1	0.44	1	1	1	0.44
8335	HIST1H2AB							0							0			0		1	0.5	0.44			0		1	1	1	0.44	1	1	1	0.44
8334	HIST1H2AC							0							0			0		1	0.5	0.44			0		1	1	1	0.44	1	1	1	0.44
3013	HIST1H2AD							0			1				0.166667			0	1	1	1	0.44	1		0.5	0.44	1	1	1	0.44	1	1	1	0.44
3012	HIST1H2AE							0							0			0		1	0.5	0.44			0		1	1	1	0.44	1	1	1	0.44
8969	HIST1H2AG							0			1	1		1	0.5			0	1	1	1	0.44	1		0.5	0.44	1	1	1	0.44	1	1	1	0.44
85235	HIST1H2AH							0			1	1		1	0.5			0	1	1	1	0.44	1		0.5	0.44	1	1	1	0.44	1	1	1	0.44
8329	HIST1H2AI							0			1	1		1	0.5			0	1	1	1	0.44	1		0.5	0.44	1	1	1	0.44	1	1	1	0.44
8331	HIST1H2AJ							0			1	1		1	0.5			0	1	1	1	0.44	1		0.5	0.44	1	1	1	0.44	1	1	1	0.44
8330	HIST1H2AK							0			1	1		1	0.5			0	1	1	1	0.44	1		0.5	0.44	1	1	1	0.44	1	1	1	0.44
8332	HIST1H2AL							0			1	1		1	0.5			0	1	1	1	0.44	1		0.5	0.44	1	1	1	0.44	1	1	1	0.44
8336	HIST1H2AM							0			1	1		1	0.5			0	1	1	1	0.44	1		0.5	0.44	1	1	1	0.44	1	1	1	0.44
3018	HIST1H2BB		1			1		0.333333	1	2		2	1	2	1.33333	3	2	2.5	2	1	1.5	0.24	1	1	1	0.44			0				0
8347	HIST1H2BC					1		0.166667	1	1	1	1	1	1	1	2	2	2	1	1	1	0.44	1	1	1	0.44	1	1	1	0.44	1	1	1	0.44
3017	HIST1H2BD					1		0.166667	1	1	1	1	1	1	1	2	2	2	1	1	1	0.44	1	1	1	0.44	1	1	1	0.44	1	1	1	0.44
8344	HIST1H2BE					1		0.166667	1	1	1	1	1	1	1	2	2	2	1	1	1	0.44	1	1	1	0.44	1	1	1	0.44	1	1	1	0.44
8343	HIST1H2BF					1		0.166667	1	1	1	1	1	1	1	2	2	2	1	1	1	0.44	1	1	1	0.44	1	1	1	0.44	1	1	1	0.44
8339	HIST1H2BG					1		0.166667	1	1	1	1	1	1	1	2	2	2	1	1	1	0.44	1	1	1	0.44	1	1	1	0.44	1	1	1	0.44
8345	HIST1H2BH					1		0.166667	1	1	1	1	1	1	1	2	2	2	1	1	1	0.44	1	1	1	0.44	1	1	1	0.44	1	1	1	0.44
8346	HIST1H2BI					1		0.166667	1	1	1	1	1	1	1	2	2	2	1	1	1	0.44	1	1	1	0.44	1	1	1	0.44	1	1	1	0.44
8970	HIST1H2BJ		1			1		0.333333	1	2		2	1	2	1.33333	3	2	2.5	2	1	1.5	0.24	1	1	1	0.44			0				0
85236	HIST1H2BK					1		0.166667	1	1	1	1	1	1	1	2	2	2	1	1	1	0.44	1	1	1	0.44	1	1	1	0.44	1	1	1	0.44
8340	HIST1H2BL					1		0.166667	1	1	1	1	1	1	1	2	2	2	1	1	1	0.44	1	1	1	0.44	1	1	1	0.44	1	1	1	0.44
8342	HIST1H2BM					1		0.166667	1	1	1	1	1	1	1	2	2	2	1	1	1	0.44	1	1	1	0.44	1	1	1	0.44	1	1	1	0.44
8341	HIST1H2BN					1		0.166667	1	1	1	1	1	1	1	2	2	2	1	1	1	0.44	1	1	1	0.44	1	1	1	0.44	1	1	1	0.44
8348	HIST1H2BO		1			1		0.333333	1	2		2	1	2	1.33333	3	2	2.5	2	1	1.5	0.24	1	1	1	0.44			0				0
8350	HIST1H3A		1			1		0.333333	1						0.166667	1		0.5	1	1	1	0.44	1		0.5	0.44	1	1	1	0.44	1	1	1	0.44
8358	HIST1H3B		1			1		0.333333	1						0.166667	1		0.5	1	1	1	0.44	1		0.5	0.44	1	1	1	0.44	1	1	1	0.44
8352	HIST1H3C		1			1		0.333333	1						0.166667	1		0.5	1	1	1	0.44	1		0.5	0.44	1	1	1	0.44	1	1	1	0.44
8351	HIST1H3D		1			1		0.333333	1						0.166667	1		0.5	1	1	1	0.44	1		0.5	0.44	1	1	1	0.44	1	1	1	0.44
8353	HIST1H3E		1			1		0.333333	1						0.166667	1		0.5	1	1	1	0.44	1		0.5	0.44	1	1	1	0.44	1	1	1	0.44
8968	HIST1H3F		1			1		0.333333	1						0.166667	1		0.5	1	1	1	0.44	1		0.5	0.44	1	1	1	0.44	1	1	1	0.44
8355	HIST1H3G		1			1		0.333333	1						0.166667	1		0.5	1	1	1	0.44	1		0.5	0.44	1	1	1	0.44	1	1	1	0.44
8357	HIST1H3H		1			1		0.333333	1						0.166667	1		0.5	1	1	1	0.44	1		0.5	0.44	1	1	1	0.44	1	1	1	0.44
8354	HIST1H3I		1			1		0.333333	1						0.166667	1		0.5	1	1	1	0.44	1		0.5	0.44	1	1	1	0.44	1	1	1	0.44
8356	HIST1H3J		1			1		0.333333	1						0.166667	1		0.5	1	1	1	0.44	1		0.5	0.44	1	1	1	0.44	1	1	1	0.44
8359	HIST1H4A					1		0.166667	1	1	1	1	1	1	1	2	2	2	1	1	1	0.44	1	1	1	0.44	1	1	1	0.44	1	1	1	0.44
8366	HIST1H4B					1		0.166667	1	1	1	1	1	1	1	2	2	2	1	1	1	0.44	1	1	1	0.44	1	1	1	0.44	1	1	1	0.44
8364	HIST1H4C					1		0.166667	1	1	1	1	1	1	1	2	2	2	1	1	1	0.44	1	1	1	0.44	1	1	1	0.44	1	1	1	0.44
8360	HIST1H4D					1		0.166667	1	1	1	1	1	1	1	2	2	2	1	1	1	0.44	1	1	1	0.44	1	1	1	0.44	1	1	1	0.44
8367	HIST1H4E					1		0.166667	1	1	1	1	1	1	1	2	2	2	1	1	1	0.44	1	1	1	0.44	1	1	1	0.44	1	1	1	0.44
8361	HIST1H4F					1		0.166667	1	1	1	1	1	1	1	2	2	2	1	1	1	0.44	1	1	1	0.44	1	1	1	0.44	1	1	1	0.44
8365	HIST1H4H					1		0.166667	1	1	1	1	1	1	1	2	2	2	1	1	1	0.44	1	1	1	0.44	1	1	1	0.44	1	1	1	0.44
8294	HIST1H4I					1		0.166667	1	1	1	1	1	1	1	2	2	2	1	1	1	0.44	1	1	1	0.44	1	1	1	0.44	1	1	1	0.44
8363	HIST1H4J					1		0.166667	1	1	1	1	1	1	1	2	2	2	1	1	1	0.44	1	1	1	0.44	1	1	1	0.44	1	1	1	0.44
8362	HIST1H4K					1		0.166667	1	1	1	1	1	1	1	2	2	2	1	1	1	0.44	1	1	1	0.44	1	1	1	0.44	1	1	1	0.44
8368	HIST1H4L					1		0.166667	1	1	1	1	1	1	1	2	2	2	1	1	1	0.44	1	1	1	0.44	1	1	1	0.44	1	1	1	0.44
8337	HIST2H2AA3							0			1	1		1	0.5			0	1	1	1	0.44	1		0.5	0.44	1	1	1	0.44	1	1	1	0.44
723790	HIST2H2AA4							0			1	1		1	0.5			0	1	1	1	0.44	1		0.5	0.44	1	1	1	0.44	1	1	1	0.44
8338	HIST2H2AC							0			1	1		1	0.5			0	1	1	1	0.44	1		0.5	0.44	1	1	1	0.44	1	1	1	0.44
8349	HIST2H2BE		1			1		0.333333	1	2		2	1	2	1.33333	3	2	2.5	2	1	1.5	0.24	1	1	1	0.44			0				0
440689	HIST2H2BF					1		0.166667	1	1	1	1	1	1	1	2	2	2	1	1	1	0.44	1	1	1	0.44	1	1	1	0.44	1	1	1	0.44
333932	HIST2H3A		1			1		0.333333	1						0.166667	1	5	3	1	1	1	0.44	1		0.5	0.44	1	1	1	0.44	1	1	1	0.44
126961	HIST2H3C		1			1		0.333333	1						0.166667	1	5	3	1	1	1	0.44	1		0.5	0.44	1	1	1	0.44	1	1	1	0.44
653604	HIST2H3D		1			1		0.333333	1						0.166667	1	5	3	1	1	1	0.44	1		0.5	0.44	1	1	1	0.44	1	1	1	0.44
8370	HIST2H4A					1		0.166667	1	1	1	1	1	1	1	2	2	2	1	1	1	0.44	1	1	1	0.44	1	1	1	0.44	1	1	1	0.44
554313	HIST2H4B					1		0.166667	1	1	1	1	1	1	1	2	2	2	1	1	1	0.44	1	1	1	0.44	1	1	1	0.44	1	1	1	0.44
92815	HIST3H2A							0							0			0		1	0.5	0.44			0		1	1	1	0.44	1	1	1	0.44
128312	HIST3H2BB							0							0			0			0		1	1	1	0.44			0				0
8290	HIST3H3		1			1		0.333333	1						0.166667	1		0.5	1	1	1	0.44	1		0.5	0.44	1	1	1	0.44	1	1	1	0.44
121504	HIST4H4					1		0.166667	1	1	1	1	1	1	1	2	2	2	1	1	1	0.44	1	1	1	0.44	1	1	1	0.44	1	1	1	0.44
3096	HIVEP1							0	1			1	4	5	1.83333	3	3	3			0				0				0				0
3098	HK1							0			1		1	1	0.5		1	0.5			0				0		128	125	126.5	0	144	130	137	0
3099	HK2							0			1				0.166667			0			0				0				0				0
3105	HLA-A							0							0			0			0				0		5	6	5.5	0	7	10	8.5	0
3107	HLA-C							0							0			0			0				0		11	7	9	0	9	7	8	0
3135	HLA-G							0							0			0			0				0		1		0.5	0.44			0
3141	HLCS	15	14	19	17	18	5	14.6667	15	19	18	19	14	19	17.3333	35	26	30.5	23	21	22	0.4	28	20	24	0.39	17	12	14.5	0.44	14	14	14	0.44
81502	HM13							0	1	1	1	1		1	0.833333		1	0.5	2	1	1.5	0.17		1	0.5	0.44	17	22	19.5	0	18	23	20.5	0
83872	HMCN1							0							0			0		1	0.5	0.44			0				0				0
10363	HMG20A							0				1			0.166667			0			0				0				0				0
3159	HMGA1					7		1.16667				2			0.333333			0			0				0				0				0
3146	HMGB1							0		1		2		1	0.666667	3	2	2.5		1	0.5	0.44			0				0				0
3155	HMGCL		1	1				0.333333							0			0			0				0				0				0
3151	HMGN2					1		0.166667	1				1	1	0.5			0			0				0				0				0
22993	HMGXB3							0			1				0.166667			0			0				0				0				0
10042	HMGXB4							0	4	1	3	3	3	1	2.5	2	4	3			0				0				0				0
3161	HMMR							0			2		1	1	0.666667			0			0				0				0				0
3163	HMOX2							0							0			0			0				0		59	74	66.5	0	72	66	69	0
51155	HN1							0	4	2	2	3	3	4	3	7	9	8			0				0		1	3	2	0.33	2	2	2	0.44
90861	HN1L		2	1		2		0.833333	9	6	9	11	8	12	9.16667	9	9	9	1	1	1	0.44	1		0.5	0.44	4	4	4	0.44	4	4	4	0.44
10949	HNRNPA0			1		1		0.333333	2		4	2	2	4	2.33333	1	1	1			0		1		0.5	0.44		2	1	0.27	3	3	3	0.23
3178	HNRNPA1	3		1	5	5		2.33333	17	8	17	15	9	29	15.8333	28	30	29	12	8	10	0.4	6		3	0.44	6	6	6	0.44	11	12	11.5	0.4
144983	HNRNPA1L2			1				0.166667							0			0			0				0				0				0
3181	HNRNPA2B1	1		3	8	6		3	12	9	13	13	14	9	11.6667	23	19	21	9	7	8	0.44	4	1	2.5	0.44	3	5	4	0.44	5	12	8.5	0.39
220988	HNRNPA3	2				1		0.5	5	1	3	2	2	3	2.66667	2	3	2.5	2	2	2	0.28			0		1	3	2	0.27	2	1	1.5	0.29
3182	HNRNPAB	1			1			0.333333	2	2	2		1	4	1.83333			0	1	1	1	0.44			0		1		0.5	0.44	1	1	1	0.44
3183	HNRNPC	4			2	1		1.16667	5	5	12	11	10	8	8.5	24	17	20.5	8	7	7.5	0.39	8		4	0.39	7	8	7.5	0.39	9	9	9	0.38
343069	HNRNPCL1					1		0.166667							0			0			0				0				0				0
440563	HNRNPCP5					1		0.166667							0			0			0				0				0				0
3184	HNRNPD	1	1	1	2	3		1.33333	2	2	1	3	3	4	2.5	8	8	8	4	3	3.5	0.32	2	1	1.5	0.44	4	3	3.5	0.32	3	3	3	0.33
9987	HNRNPDL			1		1		0.333333			1	1	1	1	0.666667	3	1	2			0				0				0				0
3185	HNRNPF	3	9	8	4	6		5	3	7	6	3	7	7	5.5	8	8	8	1	1	1	0.44	4		2	0.44	2	4	3	0.44	1	2	1.5	0.44
3187	HNRNPH1		2	1		1		0.666667				3	1		0.666667	1	1	1	1		0.5	0.44	1	3	2	0.17			0				0
3188	HNRNPH2			1				0.166667					1		0.166667	1	1	1			0		1		0.5	0.44			0				0
3189	HNRNPH3							0						1	0.166667			0			0				0				0				0
3190	HNRNPK	3	4	7	3	10		4.5	27	28	33	34	35	36	32.1667	72	90	81	29	32	30.5	0.42	13	9	11	0.44	27	33	30	0.42	28	35	31.5	0.42
3191	HNRNPL	4	4	3	7	7	1	4.33333	8	7	6	10	12	10	8.83333	4	8	6	12	6	9	0.34	10	9	9.5	0.35	4	6	5	0.44	5	5	5	0.44
4670	HNRNPM	3	4	7	1	7		3.66667	7	4	5	17	15	11	9.83333	14	11	12.5	7	7	7	0.44	5	1	3	0.44	2	2	2	0.44	2	4	3	0.44
10236	HNRNPR		1		2	25		4.66667	10	11	10	24	10	17	13.6667	26	25	25.5	7	11	9	0.44	3	3	3	0.44	6	5	5.5	0.44	6	4	5	0.44
3192	HNRNPU	4	4	2	4	7		3.5	15	23	21	21	22	26	21.3333	63	46	54.5	24	25	24.5	0.41	15	5	10	0.44	15	16	15.5	0.44	15	18	16.5	0.44
11100	HNRNPUL1							0				1			0.166667	11	6	8.5			0				0				0				0
221092	HNRNPUL2							0				1	1		0.333333			0			0				0				0				0
51361	HOOK1							0				1		1	0.333333			0			0				0				0				0
29911	HOOK2							0							0			0			0				0		1	1	1	0.44	1	1	1	0.44
84376	HOOK3							0			1				0.166667		1	0.5			0				0				0				0
150280	HORMAD2							0							0			0	1		0.5	0.44			0				0				0
3209	HOXA13							0	1				1	1	0.5			0			0				0				0				0
3214	HOXB4							0			1			1	0.333333			0			0				0				0				0
3218	HOXB8							0							0			0		1	0.5	0.44			0				0				0
3229	HOXC13							0	1				1	1	0.5			0			0				0				0				0
3236	HOXD10							0							0			0	1		0.5	0.44			0				0				0
50809	HP1BP3							0	14	14	16	20	21	26	18.5	33	22	27.5	4	8	6	0.44			0		7	9	8	0.44	9	7	8	0.44
3251	HPRT1	2	1	2	2	2	1	1.66667							0			0	1	2	1.5	0.21		1	0.5	0.44			0				0
3265	HRAS							0							0			0			0		1		0.5	0.44			0				0
388697	HRNR	6	2	19	3	7		6.16667	1		1		2		0.666667			0			0				0		2	2	2	0.44	3	4	3.5	0.35
64342	HS1BP3							0						1	0.166667	1		0.5			0				0				0				0
9653	HS2ST1							0							0			0	4	5	4.5	0			0				0				0
3028	HSD17B10	1	2		1	2		1				1	1	1	0.5	1		0.5		1	0.5	0.44			0		2	1	1.5	0.19	2	3	2.5	0.15
51144	HSD17B12							0							0			0			0				0		14	10	12	0	8	4	6	0
3295	HSD17B4					2		0.333333					1		0.166667			0			0				0		1	1	1	0.44	1		0.5	0.44
83693	HSDL1							0							0			0			0				0		5	2	3.5	0			0
3320	HSP90AA1	13	5	10	12	21	4	10.8333	12	13	12	18	16	17	14.6667	36	28	32	31	24	27.5	0.39	23	13	18	0.4	30	29	29.5	0.39	27	24	25.5	0.39
3326	HSP90AB1	7	10	9	11	15	8	10	13	15	12	25	21	26	18.6667	37	37	37	41	34	37.5	0.39	41	33	37	0.39	35	50	42.5	0.37	44	47	45.5	0.38
7184	HSP90B1	6	8	13	5	9		6.83333	4	1	3	9	7	11	5.83333	6	8	7	281	294	287.5	0	125	157	141	0	11	10	10.5	0.35	15	19	17	0.28
6782	HSPA13							0							0			0	12	14	13	0	8	7	7.5	0			0				0
3303	HSPA1A	3	3	3	3	9		3.5	16	16	15	22	15	20	17.3333	31	21	26	19	19	19	0.4	11	12	11.5	0.44	24	25	24.5	0.39	18	15	16.5	0.4
3304	HSPA1B	3	3	3	3	9		3.5	16	16	15	22	15	20	17.3333	31	21	26	19	19	19	0.4	11	12	11.5	0.44	24	25	24.5	0.39	18	15	16.5	0.4
3305	HSPA1L							0							0		19	9.5			0				0				0				0
3308	HSPA4							0		1	2	3	4	6	2.66667	5	3	4			0				0				0				0
22824	HSPA4L	1						0.166667			1	1			0.333333	1	1	1			0				0				0				0
3309	HSPA5		3			4		1.16667	17	16	17	23	23	10	17.6667	41	29	35	301	312	306.5	0	168	174	171	0	40	28	34	0.38	32	17	24.5	0.39
3310	HSPA6	4		4	5			2.16667	9		5		3		2.83333	39	15	27	12		6	0.38	11		5.5	0.38	13	9	11	0.37	11	7	9	0.38
3312	HSPA8	6	9	4	2	16		6.16667	29	31	29	49	46	38	37	121	68	94.5	75	48	61.5	0.41	18	10	14	0.44	56	60	58	0.42	49	48	48.5	0.42
3313	HSPA9	4	10	8	6	12	1	6.83333	6	2	3	9	7	5	5.33333	2	2	2	5	2	3.5	0.44	4		2	0.44	6	6	6	0.37	5	5	5	0.44
3315	HSPB1							0							0			0			0				0				0		1		0.5	0.44
3329	HSPD1	5	7	3	5	9	1	5			2	2			0.666667	2	1	1.5	10	6	8	0.24	4		2	0.33	8	6	7	0.28	1	9	5	0.26
3339	HSPG2							0							0			0	1		0.5	0.44			0				0				0
10808	HSPH1	1	1	2	2	2		1.33333	8	6	13	15	13	16	11.8333	33	21	27	5	5	5	0.44	3	1	2	0.44	6	8	7	0.44	5	4	4.5	0.44
10553	HTATIP2					1		0.166667							0			0			0				0				0				0
27336	HTATSF1							0	3	5	3	2	1	2	2.66667	5	2	3.5		1	0.5	0.44			0				0				0
3357	HTR2B							0					1		0.166667			0			0				0				0				0
3064	HTT		1	2				0.5							0			0			0				0				0				0
10075	HUWE1							0	1	4	1		2		1.33333	1	2	1.5			0				0		1	1	1	0.44	1	1	1	0.44
10525	HYOU1							0				1			0.166667			0	218	215	216.5	0	118	111	114.5	0			0				0
285148	IAH1		1	1				0.333333							0			0	1		0.5	0.44			0				0				0
3376	IARS							0	4		1	1		3	1.5			0			0				0				0				0
55699	IARS2							0							0			0			0		2	3	2.5	0	1	2	1.5	0.06			0
25998	IBTK							0	1	1	2	8	3	3	3	5	3	4			0				0				0				0
130026	ICA1L							0							0			0		1	0.5	0.44			0				0				0
23463	ICMT							0							0			0			0				0		2	2	2	0	3	2	2.5	0
3417	IDH1							0			1	4			0.833333			0			0				0				0				0
3419	IDH3A			1		1		0.333333							0			0			0				0				0				0
51124	IER3IP1							0				1			0.166667			0			0				0				0				0
3430	IFI35					1		0.166667							0			0			0				0				0				0
3433	IFIT2							0				1		1	0.333333	5	3	4			0				0		3	1	2	0.18			0
24138	IFIT5							0	24	23	25	24	19	26	23.5	42	43	42.5	11	10	10.5	0.44	1	2	1.5	0.44	9	12	10.5	0.44	5	6	5.5	0.44
3439	IFNA1							0							0			0			0				0		1		0.5	0.44		1	0.5	0.44
3447	IFNA13							0							0			0			0				0		1		0.5	0.44		1	0.5	0.44
3448	IFNA14							0							0			0			0				0		1		0.5	0.44		1	0.5	0.44
3452	IFNA21							0							0			0			0				0		1		0.5	0.44		1	0.5	0.44
3442	IFNA5							0							0			0			0				0		1		0.5	0.44		1	0.5	0.44
3443	IFNA6							0							0			0			0				0		1		0.5	0.44		1	0.5	0.44
3456	IFNB1							0						2	0.333333			0			0				0				0				0
3458	IFNG							0							0			0			0				0				0		1		0.5	0.44
90410	IFT20							0				1			0.166667			0			0				0				0				0
11020	IFT27							0				1			0.166667			0			0				0				0				0
80173	IFT74							0	2	2	2	3	2	2	2.16667	12	6	9			0				0				0				0
3476	IGBP1							0	4	2	4	5	3	3	3.5	2	1	1.5			0				0				0		2	1	1.5	0.31
57722	IGDCC4							0	1						0.166667			0			0				0				0				0
10642	IGF2BP1					3		0.5	9	9	12	10	13	16	11.5	13	27	20	3	7	5	0.44	2		1	0.44		1	0.5	0.44		6	3	0.44
10644	IGF2BP2							0	6	8	4	7	8	7	6.66667	11	7	9	1		0.5	0.44			0		1		0.5	0.44	3		1.5	0.44
10643	IGF2BP3					1		0.166667	1	2	1	1	2	3	1.66667			0			0				0				0				0
3482	IGF2R							0			1			1	0.333333	1		0.5	4	6	5	0	3	4	3.5	0	33	32	32.5	0	17	14	15.5	0
347252	IGFBPL1			1		1		0.333333							0			0	1		0.5	0.44			0			2	1	0.13		1	0.5	0.44
150084	IGSF5							0				1			0.166667			0			0				0				0				0
3550	IK							0	4	3	4	5	9	8	5.5	3	3	3			0				0				0				0
121457	IKBIP							0							0			0	44	40	42	0	17	20	18.5	0	1	1	1	0.44	2	3	2.5	0
8518	IKBKAP							0				1			0.166667	2	2	2			0				0				0				0
8517	IKBKG							0							0	1		0.5			0				0				0				0
3601	IL15RA							0		1					0.166667			0			0				0				0				0
3605	IL17A							0							0			0			0		1		0.5	0.44			0				0
55540	IL17RB							0							0			0			0				0				0			1	0.5	0.44
3556	IL1RAP							0							0			0			0				0		1		0.5	0.44			0
53833	IL20RB							0							0			0	2	1	1.5	0.06			0			1	0.5	0.44	1		0.5	0.44
246778	IL27							0							0			0			0				0				0			1	0.5	0.44
3608	ILF2					1		0.166667				1	1		0.333333			0			0				0				0				0
3609	ILF3					3		0.5	9	16	12	16	14	6	12.1667	3	27	15	1	1	1	0.44			0		2		1	0.44			0
80895	ILKAP							0	1	3	2	3	2	3	2.33333	1	4	2.5			0				0			1	0.5	0.44			0
10994	ILVBL							0							0			0			0				0		2	1	1.5	0.06			0
55364	IMPACT							0							0			0			0				0				0		1		0.5	0.44
54928	IMPAD1							0							0			0	2	1	1.5	0.06			0				0				0
3615	IMPDH2					1		0.166667							0			0			0				0				0				0
50939	IMPG2							0	1						0.166667			0			0				0				0				0
9118	INA							0	2	1	1	2	2	1	1.5	4	1	2.5			0				0				0				0
3619	INCENP							0	3		1	1	1		1			0			0				0				0				0
64423	INF2							0	1		3	2	1	2	1.5	5	5	5			0				0		33	34	33.5	0	26	22	24	0
54891	INO80D							0							0			0			0				0				0			1	0.5	0.44
3633	INPP5B							0							0			0			0				0		1	2	1.5	0.06			0
22876	INPP5F							0	4	1	2	4	3	4	3	6	8	7			0				0		3	1	2	0.33			0
3636	INPPL1							0						1	0.166667		2	1			0				0				0				0
57117	INTS12							0	1	1	1	3	2	1	1.5		1	0.5			0				0				0				0
65123	INTS3							0							0		1	0.5			0				0				0				0
92105	INTS4							0				1	1		0.333333	1		0.5			0				0				0				0
55756	INTS9							0			1	1		1	0.5	10	13	11.5			0				0				0				0
51194	IPO11							0				1			0.166667	1	1	1			0				0				0			1	0.5	0.44
3843	IPO5							0			1		1		0.333333			0			0				0			1	0.5	0.44	1		0.5	0.44
10527	IPO7							0	2	1	3	3	6	4	3.16667	6	3	4.5			0				0		1	1	1	0.44	1		0.5	0.44
10526	IPO8							0	1	1	2				0.666667	1		0.5			0				0				0				0
55705	IPO9							0				1	1	1	0.5	1	1	1			0				0		1	1	1	0.44		2	1	0.16
9657	IQCB1							0			1				0.166667	1	1	1			0				0				0				0
8826	IQGAP1							0				1			0.166667			0			0				0				0				0
10788	IQGAP2							0							0		1	0.5			0				0				0				0
3654	IRAK1							0	4	3	4	3	4	8	4.33333	10	5	7.5			0				0				0				0
359948	IRF2BP2							0					1	2	0.5			0			0				0				0				0
8660	IRS2							0					1		0.166667	3		1.5			0				0				0		1		0.5	0.44
8471	IRS4		3	3		4		1.66667	15	14	14	21	15	18	16.1667	84	87	85.5	3	6	4.5	0.44	2		1	0.44	47	40	43.5	0.41	42	53	47.5	0.4
153572	IRX2							0					1		0.166667			0			0				0				0				0
140862	ISM1							0							0			0	1		0.5	0.44			0				0		1	1	1	0.44
51015	ISOC1		3	1	1	1		1							0			0			0				0				0				0
79763	ISOC2							0							0			0		1	0.5	0.44			0				0				0
57461	ISY1							0			1	1	1	1	0.666667			0			0				0				0				0
100534599	ISY1-RAB43							0			1	1	1	1	0.666667			0			0				0				0				0
51477	ISYNA1							0	1			1	1	1	0.666667	1	1	1			0				0				0				0
22801	ITGA11							0	1						0.166667			0			0				0				0				0
3673	ITGA2						1	0.166667							0			0			0				0		6	6	6	0	6	6	6	0
3675	ITGA3							0				1			0.166667			0			0				0				0				0
3683	ITGAL							0						1	0.166667			0			0				0				0				0
3688	ITGB1							0				1	1	1	0.5			0	14	13	13.5	0	6	10	8	0	96	95	95.5	0	56	59	57.5	0
3693	ITGB5							0							0			0			0				0		1	1	1	0.44			0
3697	ITIH1							0			1				0.166667			0			0				0				0				0
508356	ITIH1							0			1				0.166667			0			0				0				0				0
81618	ITM2C							0							0			0			0				0		1	1	1	0.44			0
3705	ITPK1							0				1		1	0.333333			0			0				0				0				0
3708	ITPR1							0							0			0			0				0		16	16	16	0	14	15	14.5	0
3709	ITPR2							0							0			0			0				0		16	15	15.5	0	15	19	17	0
3710	ITPR3							0							0			0			0				0		34	34	34	0	35	39	37	0
85450	ITPRIP							0		1					0.166667			0			0				0		7	4	5.5	0	5	7	6	0
6453	ITSN1							0		2	2	2	2	4	2	2	3	2.5			0				0				0				0
50618	ITSN2							0							0			0			0				0		1		0.5	0.44			0
55677	IWS1							0							0		1	0.5			0				0				0				0
126123	IZUMO2							0							0			0			0				0			1	0.5	0.44			0
3714	JAG2							0							0			0			0				0		3	4	3.5	0	3	2	2.5	0
9832	JAKMIP2							0							0	1		0.5			0				0				0				0
120425	JAML							0							0			0		1	0.5	0.44			0				0				0
221037	JMJD1C							0	6	3	11	16	16	18	11.6667	26	11	18.5		1	0.5	0.44		1	0.5	0.44			0				0
133746	JMY							0	1		1	1	2	2	1.16667	2	2	2			0				0				0				0
56704	JPH1							0							0			0			0				0		46	47	46.5	0	28	34	31	0
126306	JSRP1							0			1				0.166667			0			0				0				0				0
3725	JUN	1						0.166667							0	1	1	1			0				0				0				0
3727	JUND	1						0.166667							0			0			0				0				0				0
3728	JUP	11		9	2	5		4.5	14	1	3	5	4	3	5	5	7	6	3	6	4.5	0.37			0		3	3	3	0.44	12	4	8	0.33
K1H5_HUMAN	K1H5_HUMAN			1				0.166667							0			0			0				0				0				0
K1HA_HUMAN	K1HA_HUMAN							0				1			0.166667			0			0				0				0				0
K1HB_HUMAN	K1HB_HUMAN			2				0.333333				1			0.166667			0			0				0				0				0
K1M2_SHEEP	K1M2_SHEEP			28				4.66667				1			0.166667			0	38		19	0.06			0				0				0
K2M1_SHEEP	K2M1_SHEEP			2				0.333333				4			0.666667			0	18		9	0.03			0				0				0
K2M2_SHEEP	K2M2_SHEEP			37				6.16667				25			4.16667			0	40		20	0.13			0				0				0
K2M3_SHEEP	K2M3_SHEEP							0				8			1.33333			0	24		12	0.06			0				0				0
8997	KALRN							0							0			0			0				0			5	2.5	0.03			0
25959	KANK2							0	3	2	4	4	6	3	3.66667	5	7	6			0				0				0				0
55683	KANSL3							0					1		0.166667			0			0				0				0				0
3735	KARS							0				1			0.166667			0			0				0				0				0
2648	KAT2A							0							0	1		0.5	1		0.5	0.44	1	1	1	0.44	1		0.5	0.44			0
8850	KAT2B							0							0	1		0.5	1		0.5	0.44	1	1	1	0.44	1		0.5	0.44			0
7994	KAT6A							0					1		0.166667			0			0				0				0				0
79768	KATNBL1							0							0			0	1		0.5	0.44			0				0				0
89890	KBTBD6							0			1			1	0.333333	1	1	1			0				0				0				0
84078	KBTBD7							0			1				0.166667	1	1	1			0				0				0				0
9196	KCNAB3							0							0	1	2	1.5			0				0		1	1	1	0.44	2		1	0.14
9312	KCNB2							0							0			0			0				0		5	3	4	0	4	5	4.5	0
3752	KCND3			1		1		0.333333			1			1	0.333333			0	2	1	1.5	0.14			0				0				0
90134	KCNH7							0		1					0.166667			0			0				0				0				0
56479	KCNQ5							0		1					0.166667			0			0				0		1		0.5	0.44		1	0.5	0.44
157855	KCNU1							0							0	1		0.5			0				0				0				0
253980	KCTD13							0							0	1	1	1	1		0.5	0.44			0				0		1		0.5	0.44
79070	KDELC1							0							0			0	18	17	17.5	0	12	18	15	0			0				0
143888	KDELC2							0							0			0	25	26	25.5	0	5	7	6	0			0				0
10945	KDELR1							0							0			0	1	1	1	0.44			0				0				0
11014	KDELR2							0	1						0.166667			0			0				0				0				0
23028	KDM1A							0				1			0.166667			0			0				0				0				0
22992	KDM2A							0	1				3		0.666667			0			0				0			1	0.5	0.44			0
55818	KDM3A							0			1	1	2		0.666667			0			0				0				0				0
51780	KDM3B							0	9	13	14	25	15	23	16.5	35	30	32.5	2	1	1.5	0.44		1	0.5	0.44		1	0.5	0.44			0
5927	KDM5A							0						1	0.166667			0			0				0				0				0
10765	KDM5B							0	1						0.166667			0			0				0				0				0
8242	KDM5C							0						1	0.166667			0			0				0				0				0
8284	KDM5D							0						1	0.166667			0			0				0				0				0
9817	KEAP1							0	13	18	13	22	17	20	17.1667	26	19	22.5		1	0.5	0.44	2	2	2	0.44	4	1	2.5	0.44	1	3	2	0.44
11081	KERA							0						1	0.166667			0			0				0				0				0
10657	KHDRBS1					8		1.33333	1	1		3	1		1	1	1	1			0				0			1	0.5	0.44			0
8570	KHSRP	8	12	16	11	16	6	11.5	14	12	12	18	22	15	15.5	22	28	25	19	26	22.5	0.38	11	6	8.5	0.44	12	8	10	0.44	11	20	15.5	0.39
9703	KIAA0100							0					1		0.166667	1		0.5			0				0				0		1	1	1	0.44
9772	KIAA0195							0	1						0.166667			0			0				0				0				0
79932	KIAA0319L							0							0			0			0				0		6	5	5.5	0	2	3	2.5	0
9710	KIAA0355							0			1				0.166667	2	1	1.5			0				0			1	0.5	0.44			0
23392	KIAA0368							0	1			2			0.5	3	2	2.5			0				0				0				0
9665	KIAA0430							0							0	1		0.5			0				0				0				0
9786	KIAA0586							0							0	2	1	1.5			0				0				0				0
285600	KIAA0825							0	1						0.166667			0			0				0				0				0
23240	KIAA0922							0							0			0			0				0		2		1	0.06	1	4	2.5	0.03
23313	KIAA0930							0							0			0			0				0		1	1	1	0.44	1	1	1	0.44
23379	KIAA0947							0			1	1		1	0.5			0			0				0				0				0
23325	KIAA1033							0		1					0.166667			0			0				0				0				0
23285	KIAA1107							0					1		0.166667			0			0				0				0				0
84162	KIAA1109							0				1			0.166667			0			0				0				0				0
57456	KIAA1143							0	2	4	3	4	7	10	5	2	1	1.5			0				0				0				0
57482	KIAA1211							0	2	2	2	2	5	8	3.5	6	9	7.5			0				0				0				0
56243	KIAA1217							0							0		1	0.5			0				0				0				0
57221	KIAA1244							0	1	1	1	4		1	1.33333			0			0				0		3	1	2	0.16			0
222223	KIAA1324L							0							0			0			0				0		1	1	1	0.44			0
57536	KIAA1328							0					1		0.166667			0			0				0				0				0
57577	KIAA1407				1			0.166667							0			0			0				0				0				0
25962	KIAA1429							0			1				0.166667			0			0				0				0				0
57614	KIAA1468							0				3		2	0.833333			0			0				0				0				0
57648	KIAA1522							0					1		0.166667			0			0				0				0				0
57650	KIAA1524					1		0.166667	5	2	7	11	9	6	6.66667	12	11	11.5			0				0		13	9	11	0.34	3	1	2	0.44
55196	KIAA1551							0							0	1		0.5			0				0				0				0
57698	KIAA1598							0	9	10	10	17	13	19	13	47	31	39	4	5	4.5	0.44			0			2	1	0.44			0
57710	KIAA1614							0							0			0			0				0				0			1	0.5	0.44
85379	KIAA1671							0	1	1	2	3	3	2	2	5	6	5.5			0				0				0		1		0.5	0.44
85459	KIAA1731					1		0.166667						2	0.333333			0			0				0		2	1	1.5	0.14			0
85449	KIAA1755							0							0			0			0				0			1	0.5	0.44			0
91749	KIAA1919							0		1					0.166667			0			0				0				0				0
205717	KIAA2018							0	1	1					0.333333			0			0				0				0				0
57498	KIDINS220							0	1		1	1	3	1	1.16667	1		0.5			0				0				0				0
3832	KIF11							0	13	12	20	23	21	23	18.6667	42	38	40	1	1	1	0.44			0		1	5	3	0.44	1	1	1	0.44
23303	KIF13B							0		1					0.166667			0			0				0				0				0
9928	KIF14							0	2			1	4		1.16667	1	4	2.5			0				0				0				0
56992	KIF15							0	4	5	7	4	5	2	4.5	1		0.5			0				0				0				0
55614	KIF16B							0		2		2			0.666667	2	1	1.5			0				0		1	1	1	0.44	1		0.5	0.44
146909	KIF18B							0	1	1	1			1	0.666667	1	1	1			0				0				0				0
547	KIF1A							0	3		4	2	2		1.83333		1	0.5			0				0				0				0
23095	KIF1B							0				2		3	0.833333	1	1	1			0				0				0				0
9585	KIF20B							0	21	15	20	9	17	10	15.3333		3	1.5	3	1	2	0.44			0			1	0.5	0.44	1	1	1	0.44
23046	KIF21B							0							0			0			0				0		1		0.5	0.44			0
3835	KIF22							0				1	1		0.333333			0			0				0				0				0
9493	KIF23							0	2	2	3	6	5	5	3.83333	11	6	8.5			0				0				0				0
55083	KIF26B							0							0			0			0				0				0			1	0.5	0.44
55582	KIF27							0				1			0.166667			0			0				0				0				0
3796	KIF2A							0	1		1	2	2		1	3	1	2			0				0				0				0
11127	KIF3A							0							0		1	0.5			0				0				0				0
24137	KIF4A							0	11	9	7	11	8	7	8.83333	13	19	16		1	0.5	0.44			0				0				0
3798	KIF5A							0							0			0		1	0.5	0.44			0				0				0
3799	KIF5B							0	17	19	27	32	13	24	22	40	34	37	3	1	2	0.44			0		8	5	6.5	0.44	5	4	4.5	0.44
3800	KIF5C							0							0			0		1	0.5	0.44			0				0				0
374654	KIF7							0						1	0.166667			0			0				0				0		1		0.5	0.44
3833	KIFC1							0	1			1	1	1	0.666667			0			0				0				0				0
57292	KIR2DL5A							0							0			0			0				0			1	0.5	0.44			0
553128	KIR2DL5B							0							0			0			0				0			1	0.5	0.44			0
152831	KLB							0				1			0.166667			0			0				0				0				0
3831	KLC1							0	5	3	10	7	10	9	7.33333	13	12	12.5		1	0.5	0.44			0		2	1	1.5	0.44	1		0.5	0.44
64837	KLC2							0	3	2					0.833333	7	7	7		1	0.5	0.44			0			1	0.5	0.44			0
90293	KLHL13							0	1						0.166667			0			0				0				0				0
89857	KLHL6							0							0			0			0				0		1		0.5	0.44	1		0.5	0.44
55958	KLHL9							0	1						0.166667			0			0				0				0				0
55554	KLK15							0							0			0	1	1	1	0.44			0				0				0
346689	KLRG2							0							0		1	0.5			0				0				0				0
4297	KMT2A							0	6	6	9	10	12	11	9	4	7	5.5			0				0				0				0
9757	KMT2B							0	8	7	5	8	7	11	7.66667	14	14	14			0				0				0				0
8085	KMT2D							0					1	1	0.333333			0			0				0				0				0
280833	KNG1		1			1		0.333333							0			0			0				0				0				0
400506	KNOP1							0	12	12	9	14	16	8	11.8333	14	9	11.5	1	1	1	0.44			0				0		1		0.5	0.44
9735	KNTC1							0	6	2	4	2	5	1	3.33333	5	3	4			0			1	0.5	0.44			0				0
3838	KPNA2							0				1		1	0.333333	1		0.5			0				0				0				0
3839	KPNA3							0				1			0.166667			0			0				0				0				0
3837	KPNB1		1		1	2		0.666667	1	1	3	2	4	1	2	1	5	3			0				0		2	1	1.5	0.28	2	1	1.5	0.28
448834	KPRP					1		0.166667							0			0			0				0				0				0
KRHB2_HUMAN	KRHB2_HUMAN	1		1	1		1	0.666667			1		1	1	0.5			0			0				0				0				0
KRHB5_HUMAN	KRHB5_HUMAN			3				0.5							0			0			0				0				0				0
65095	KRI1							0	1	1	1	1	4	2	1.66667		1	0.5			0				0				0				0
11103	KRR1							0			1				0.166667			0			0				0				0				0
3848	KRT1	83	76	120	67	84	51	80.1667	86	70	69	39	72	32	61.3333	102	80	91	139	190	164.5	0.41		12	6	0.44	112	99	105.5	0.43	139	153	146	0.42
3858	KRT10	61	37	48	59	68	45	53	90	51	53	37	33	29	48.8333	63	76	69.5	93	105	99	0.41	2	2	2	0.44	110	85	97.5	0.41	136	86	111	0.4
16661	Krt10							0							0			0			0		2	2	2	0			0				0
3861	KRT14	13	6	7	7	13	2	8	6	6	6	3	2		3.83333			0	10	22	16	0.16			0		5	2	3.5	0.44	28	10	19	0.04
3868	KRT16	18	4	10	6	10	5	8.83333	7	2	16		1		4.33333			0	5	15	10	0.35			0				0		90		45	0.02
3872	KRT17	1						0.166667							0			0			0				0			2	1	0.12	27		13.5	0.02
16667	Krt17	1						0.166667							0			0			0				0			2	1	0.12			0
3875	KRT18							0	18	19	15	20	17	15	17.3333	52	52	52	8	13	10.5	0.44			0		13	11	12	0.44	14	5	9.5	0.44
3880	KRT19							0	4	4	3		3		2.33333	6	10	8			0				0				0		2	3	2.5	0.33
3849	KRT2	49	27	45	49	51	27	41.3333	57	37	36	16	19	11	29.3333	25	58	41.5	61	79	70	0.4	3	3	3	0.44	59	78	68.5	0.41	85	64	74.5	0.4
25984	KRT23							0							0			0	5	6	5.5	0			0				0				0
192666	KRT24				1			0.166667							0			0		2	1	0.12			0				0		1	1	1	0.44
3881	KRT31			5				0.833333							0			0	1		0.5	0.44			0				0				0
16660	Krt31							0							0			0	1		0.5	0.44			0				0				0
3882	KRT32							0							0			0	5		2.5	0.03			0				0			1	0.5	0.44
3883	KRT33A							0				1			0.166667			0	1		0.5	0.44			0				0				0
3884	KRT33B; Synonyms=HHA			2				0.333333				1			0.166667			0	20		10	0.02			0				0				0
3886	KRT35; Synonyms=HHA5			1				0.166667							0			0	1		0.5	0.44			0				0				0
8689	KRT36; Synonyms=HHA6							0							0			0	6		3	0.03			0				0				0
3851	KRT4				1			0.166667							0			0			0				0				0				0
3852	KRT5	21	8	8	14	18	5	12.3333	16	8	4	3	7		6.33333	3	1	2	17	27	22	0.33			0		6	9	7.5	0.39	38	9	23.5	0.19
3853	KRT6A	6		4		9		3.16667		1	11				2		1	0.5	1	2	1.5	0.44			0				0		48		24	0.03
3854	KRT6B	6						1		1	1				0.333333		1	0.5	1	2	1.5	0.19			0				0		49		24.5	0.02
286887	KRT6C							0	5	1	1				1.16667		1	0.5	1	2	1.5	0.19			0				0				0
3855	KRT7				1			0.166667							0			0	3		1.5	0.04			0				0				0
110310	Krt7				1			0.166667							0			0			0				0				0				0
112802	KRT71							0							0			0			0				0		1		0.5	0.44			0
[truncated: 2,496 more rows]

## Sheet: spectral_counts_BFDR<1%
BioID: Spectral counts for each prey in streptavidin-purified eluates from cells expressing the indicated BirA* fusion bait protein
		3xFLAG							BirA*-FLAG							GFP-BirA*			PCSK9-BirA*				A1AT-BirA*				SAR1A-BirA*				SAR1B-BirA*
Gene ID	Gene Name	Rep1	Rep2	Rep3	Rep4	Rep5	Rep6	Avg	Rep1	Rep2	Rep3	Rep4	Rep5	Rep6	Avg	Rep1	Rep2	Avg	Rep1	Rep2	Avg	BFDR	Rep1	Rep2	Avg	BFDR	Rep1	Rep2	Avg	BFDR	Rep1	Rep2	Avg	BFDR
23225	NUP210							0							0		1	0.5	114	110	112	0	69	75	72	0	4	2	3	0	5	7	6	0
821	CANX		1	1		1		0.5			1				0.166667			0	98	91	94.5	0	30	30	30	0	19	21	20	0	21	16	18.5	0
375056	MIA3							0			1	1	1	4	1.16667	1	1	1	87	97	92	0	44	34	39	0	48	45	46.5	0	38	48	43	0
6184	RPN1							0							0			0	85	88	86.5	0	52	42	47	0	11	8	9.5	0	8	6	7	0
10970	CKAP4							0			1	1	2	3	1.16667			0	81	84	82.5	0	57	65	61	0	86	87	86.5	0	93	77	85	0
3998	LMAN1							0					1		0.166667			0	51	52	51.5	0	23	20	21.5	0	93	87	90	0	91	76	83.5	0
10134	BCAP31							0							0			0	34	28	31	0	15	18	16.5	0	22	22	22	0	17	26	21.5	0
11231	SEC63							0						1	0.166667			0	24	24	24	0	13	9	11	0	26	19	22.5	0	23	21	22	0
81542	TMX1							0							0	1		0.5	17	20	18.5	0	7	13	10	0	23	21	22	0	18	29	23.5	0
201595	STT3B							0							0			0	14	16	15	0	7	6	6.5	0	42	40	41	0	46	43	44.5	0
3688	ITGB1							0				1	1	1	0.5			0	14	13	13.5	0	6	10	8	0	96	95	95.5	0	56	59	57.5	0
23155	CLCC1							0					1		0.166667			0	10	7	8.5	0	2	3	2.5	0	71	60	65.5	0	65	64	64.5	0
6836	SURF4							0				1			0.166667	1		0.5	8	8	8	0	6	2	4	0	9	9	9	0	7	9	8	0
7368	UGT8							0							0			0	7	7	7	0	4	4	4	0	7	6	6.5	0	5	6	5.5	0
3482	IGF2R							0			1			1	0.333333	1		0.5	4	6	5	0	3	4	3.5	0	33	32	32.5	0	17	14	15.5	0
56851	EMC7							0							0			0	3	4	3.5	0	2	2	2	0	8	7	7.5	0	6	5	5.5	0
7037	TFRC							0	1						0.166667			0	2	3	2.5	0	16	6	11	0	18	15	16.5	0	6	3	4.5	0
871	SERPINH1		1					0.166667	1		1	2	1	1	1	3	1	2	85	75	80	0	41	55	48	0	6	4	5	0.01	4	6	5	0.01
6185	RPN2							0							0			0	52	49	50.5	0	22	27	24.5	0	3	1	2	0.04	4	4	4	0
2033	EP300			1				0.166667							0			0	2	2	2	0	2	2	2	0	1	2	1.5	0.12	1	1	1	0.44
7184	HSP90B1	6	8	13	5	9		6.83333	4	1	3	9	7	11	5.83333	6	8	7	281	294	287.5	0	125	157	141	0	11	10	10.5	0.35	15	19	17	0.28
3309	HSPA5		3			4		1.16667	17	16	17	23	23	10	17.6667	41	29	35	301	312	306.5	0	168	174	171	0	40	28	34	0.38	32	17	24.5	0.39
121457	IKBIP							0							0			0	44	40	42	0	17	20	18.5	0	1	1	1	0.44	2	3	2.5	0
2923	PDIA3	8	7	9	5	8		6.16667	2		2	2	1	7	2.33333	4	3	3.5	165	168	166.5	0	90	119	104.5	0	1	2	1.5	0.44	4	4	4	0.44
5589	PRKCSH							0							0			0	34	35	34.5	0	23	13	18	0		1	0.5	0.44			0
1650	DDOST							0							0			0	30	33	31.5	0	17	19	18	0	1	1	1	0.44			0
444	ASPH							0							0			0	28	24	26	0	13	12	12.5	0		1	0.5	0.44			0
10130	PDIA6	2	2	2	1	4		1.83333				1		1	0.333333	1		0.5	82	82	82	0	36	41	38.5	0			0			1	0.5	0.44
94005	PIGS							0							0			0	6	7	6.5	0	3	3	3	0			0		1		0.5	0.44
9601	PDIA4							0							0			0	245	248	246.5	0	120	95	107.5	0			0				0
10525	HYOU1							0				1			0.166667			0	218	215	216.5	0	118	111	114.5	0			0				0
56886	UGGT1							0							0			0	162	184	173	0	62	58	60	0			0				0
5034	P4HB							0							0			0	174	155	164.5	0	70	84	77	0			0				0
23193	GANAB							0						3	0.5			0	114	106	110	0	30	36	33	0			0				0
23065	EMC1							0							0			0	99	96	97.5	0	32	46	39	0			0				0
55757	UGGT2							0							0			0	63	63	63	0	19	23	21	0			0				0
4925	NUCB2							0							0			0	63	59	61	0	25	16	20.5	0			0				0
64167	ERAP2							0						1	0.166667			0	52	58	55	0	18	29	23.5	0			0				0
5479	PPIB					1		0.166667				1		1	0.333333			0	48	55	51.5	0	32	33	32.5	0			0				0
811	CALR							0							0			0	50	52	51	0	7	11	9	0			0				0
160418	TMTC3							0							0			0	49	47	48	0	19	17	18	0			0				0
5954	RCN1							0			1				0.166667			0	40	46	43	0	12	21	16.5	0			0				0
5611	DNAJC3							0							0			0	44	40	42	0	12	13	12.5	0			0				0
813	CALU							0							0			0	44	39	41.5	0	14	24	19	0			0				0
5351	PLOD1							0				1			0.166667			0	32	44	38	0	14	20	17	0			0				0
4043	LRPAP1							0							0			0	39	34	36.5	0	16	26	21	0			0				0
3912	LAMB1							0							0			0	31	38	34.5	0	4	15	9.5	0			0				0
56926	NCLN							0							0			0	32	36	34	0	12	9	10.5	0			0				0
30001	ERO1L	1	1	3		1		1							0			0	33	33	33	0	11	16	13.5	0			0				0
10961	ERP29							0							0			0	31	33	32	0	14	16	15	0			0				0
7373	COL14A1							0							0			0	32	27	29.5	0	2	8	5	0			0				0
54431	DNAJC10							0			1				0.166667			0	30	29	29.5	0	19	17	18	0			0				0
5033	P4HA1							0							0			0	27	31	29	0	8	12	10	0			0				0
283820	NOMO2							0							0			0	26	28	27	0	18	18	18	0			0				0
408050	NOMO3							0							0			0	26	28	27	0	18	18	18	0			0				0
51150	SDF4							0							0			0	28	24	26	0	5	15	10	0			0				0
143888	KDELC2							0							0			0	25	26	25.5	0	5	7	6	0			0				0
7873	MANF							0							0			0	21	23	22	0	15	16	15.5	0			0				0
7841	MOGS							0							0			0	20	24	22	0	7	17	12	0			0				0
64175	P3H1							0							0			0	22	22	22	0	11	13	12	0			0				0
51726	DNAJB11							0							0			0	23	20	21.5	0	10	12	11	0			0				0
4924	NUCB1							0							0			0	19	22	20.5	0	7	5	6	0			0				0
10954	PDIA5							0							0			0	21	20	20.5	0	12	12	12	0			0				0
10549	PRDX4	2		1	4	1		1.33333							0			0	14	26	20	0	21	13	17	0			0				0
79573	TTC13							0							0			0	17	21	19	0	7	8	7.5	0			0				0
79709	COLGALT1							0							0			0	19	17	18	0	5	7	6	0			0				0
8985	PLOD3							0							0			0	20	16	18	0	5	4	4.5	0			0				0
66005	CHID1							0							0			0	17	18	17.5	0	6	2	4	0			0				0
79070	KDELC1							0							0			0	18	17	17.5	0	12	18	15	0			0				0
60681	FKBP10							0							0			0	17	14	15.5	0	10	5	7.5	0			0				0
5955	RCN2							0							0			0	14	17	15.5	0	7	9	8	0			0				0
126792	B3GALT6							0							0			0	14	16	15	0	7	6	6.5	0			0				0
2734	GLG1							0							0			0	13	15	14	0	3	6	4.5	0			0				0
10330	CNPY2							0							0			0	11	16	13.5	0	6	8	7	0			0				0
51752	ERAP1							0							0			0	13	13	13	0	3	5	4	0			0				0
6782	HSPA13							0							0			0	12	14	13	0	8	7	7.5	0			0				0
23184	MESDC2							0							0			0	11	15	13	0	3	6	4.5	0			0				0
51449	PCYOX1							0							0			0	11	15	13	0	4	9	6.5	0			0				0
51604	PIGT							0							0			0	13	13	13	0	3	2	2.5	0			0				0
23509	POFUT1							0							0			0	11	15	13	0	3	4	3.5	0			0				0
9562	MINPP1							0							0			0	13	12	12.5	0	3	7	5	0			0				0
23443	SLC35A3							0							0			0	12	13	12.5	0	7	9	8	0			0				0
29937	NENF							0							0			0	12	12	12	0	10	12	11	0			0				0
64374	SIL1							0							0			0	12	12	12	0	2	5	3.5	0			0				0
56605	ERO1LB		1					0.166667							0			0	8	15	11.5	0	7	10	8.5	0			0				0
9761	MLEC							0							0			0	10	12	11	0	4	5	4.5	0			0				0
78991	PCYOX1L							0							0			0	10	12	11	0	2	8	5	0			0				0
57136	APMAP							0	1		1				0.333333			0	10	10	10	0	7	9	8	0			0				0
283464	GXYLT1							0							0			0	10	10	10	0	6	5	5.5	0			0				0
79879	CCDC134							0							0			0	7	10	8.5	0	4	6	5	0			0				0
9917	FAM20B							0							0			0	8	9	8.5	0	6	7	6.5	0			0				0
1861	TOR1A							0							0			0	8	8	8	0	2	2	2	0			0				0
2590	GALNT2							0							0			0	5	10	7.5	0	2	4	3	0			0				0
145173	B3GLCT							0							0			0	4	9	6.5	0	2	5	3.5	0			0				0
10491	CRTAP							0							0			0	6	6	6	0	3	4	3.5	0			0				0
23071	ERP44							0							0			0	6	6	6	0	4	5	4.5	0			0				0
2286	FKBP2							0							0			0	5	5	5	0	3	4	3.5	0			0				0
493869	GPX8							0							0			0	5	5	5	0	2	3	2.5	0			0				0
23007	PLCH1							0					1		0.166667			0	5	4	4.5	0	4	4	4	0			0				0
60559	SPCS3							0							0			0	4	5	4.5	0	2	2	2	0			0				0
56005	MYDGF							0							0			0	3	5	4	0	4	2	3	0			0				0
347902	AMIGO2							0							0			0	2	2	2	0	2	2	2	0			0				0
59285	CACNG6							0							0			0	2	2	2	0	2	2	2	0			0				0
27346	TMEM97							0							0			0	2	2	2	0	2	2	2	0			0				0
51495	PTPLAD1		1			1		0.333333	2	2	2	1	2	2	1.83333	1	2	1.5	23	21	22	0	5	7	6	0.01	23	42	32.5	0	25	34	29.5	0
26092	TOR1AIP1							0	1	2	1	3	3	1	1.83333	1	2	1.5	19	23	21	0	6	8	7	0.01	108	109	108.5	0	106	92	99	0
79188	TMEM43							0							0			0	11	10	10.5	0	1	6	3.5	0.03	6	4	5	0	3	3	3	0
81037	CLPTM1L							0							0			0	8	7	7.5	0	1	4	2.5	0.03	4	4	4	0	5	4	4.5	0
10972	TMED10							0							0			0	6	11	8.5	0	7	1	4	0.03			0				0
169714	QSOX2							0							0			0	8	8	8	0	1	5	3	0.03			0				0
6400	SEL1L							0							0			0	7	6	6.5	0	1	6	3.5	0.03			0				0
57544	TXNDC16							0							0			0	7	6	6.5	0	1	4	2.5	0.03			0				0
10695	CNPY3							0							0			0	5	5	5	0	1	5	3	0.03			0				0
51000	SLC35B3							0							0			0	3	3	3	0		4	2	0.03			0				0
51614	ERGIC3							0							0			0	10	11	10.5	0	3		1.5	0.04	6	7	6.5	0	1	1	1	0.44
56983	POGLUT1							0							0			0	5	3	4	0	1	3	2	0.04			0				0
11041	B4GAT1							0							0			0	3	4	3.5	0	3	1	2	0.04			0				0
23370	ARHGEF18							0							0			0	2	4	3	0	3		1.5	0.04			0				0
84061	MAGT1							0							0			0	9	18	13.5	0	2	1	1.5	0.06	9	5	7	0	4	2	3	0
23505	TMEM131							0							0			0	4	4	4	0	1	2	1.5	0.06	10	5	7.5	0	3	3	3	0
54495	TMX3							0							0			0	4	4	4	0		2	1	0.06	8	8	8	0	6	5	5.5	0
5352	PLOD2							0							0			0	9	7	8	0	1	2	1.5	0.06			0			1	0.5	0.44
3915	LAMC1							0							0			0	11	9	10	0		2	1	0.06			0				0
10960	LMAN2							0							0			0	9	9	9	0	2	1	1.5	0.06			0				0
11160	ERLIN2							0							0			0	5	2	3.5	0	1	2	1.5	0.06			0				0
23385	NCSTN							0							0			0	2	4	3	0		2	1	0.06			0				0
140707	BRI3BP							0							0			0	2	2	2	0		2	1	0.06			0				0
11068	CYB561D2							0							0			0	2	2	2	0	2		1	0.06			0				0
9524	TECR				1	1		0.333333	1	2	1	2			1	3	3	3	10	9	9.5	0	6		3	0.14	17	19	18	0	25	17	21	0
81567	TXNDC5	3	7	5	4	5	3	4.5	1	1					0.333333		1	0.5	33	37	35	0	9	12	10.5	0.14	1	1	1	0.44	7	9	8	0.22
3703	STT3A			1	2	4		1.16667	3	1	2	5	3	3	2.83333			0	14	13	13.5	0	6	4	5	0.22	10	7	8.5	0.13	12	14	13	0
51060	TXNDC12	5	5	6	5	3	3	4.5		3		1	1	1	1	5	8	6.5	22	18	20	0	9	8	8.5	0.28	5	4	4.5	0.33	10	15	12.5	0.14
57655	GRAMD1A							0							0			0	14	14	14	0	1		0.5	0.44	11	8	9.5	0	7	8	7.5	0
387338	NSUN4		1			1		0.333333							0	1	1	1	5	4	4.5	0	1		0.5	0.44	2	1	1.5	0.14	2	3	2.5	0.01
6748	SSR4	1	1	1	1	2		1				2			0.333333			0	5	6	5.5	0	1	1	1	0.44	2	3	2.5	0.15	2	3	2.5	0.15
25870	SUMF2							0				1			0.166667			0	8	7	7.5	0	1	1	1	0.44			0				0
8974	P4HA2							0							0			0	6	4	5	0	1		0.5	0.44			0				0
55761	TTC17							0							0			0	5	4	4.5	0	1		0.5	0.44			0				0
4124	MAN2A1							0							0			0	3	3	3	0		1	0.5	0.44			0				0
23478	SEC11A							0							0			0	2	2	2	0		1	0.5	0.44			0				0
54732	TMED9							0							0			0	2	2	2	0	1	1	1	0.44			0				0
26090	ABHD12							0							0			0	4	5	4.5	0			0		2	2	2	0	5	4	4.5	0
91289	LMF2							0							0			0	2	3	2.5	0			0		16	15	15.5	0	20	8	14	0
89	ACTN3							0							0			0	5	3	4	0			0			1	0.5	0.44			0
83440	ADPGK							0							0			0	7	6	6.5	0			0				0				0
26002	MOXD1							0							0			0	6	7	6.5	0			0				0				0
25984	KRT23							0							0			0	5	6	5.5	0			0				0				0
9653	HS2ST1							0							0			0	4	5	4.5	0			0				0				0
8703	B4GALT3							0							0			0	4	3	3.5	0			0				0				0
H-INV:HIT000292931	H-INV:HIT000292931				1			0.166667							0			0	3	4	3.5	0			0				0				0
80267	EDEM3							0							0			0	2	3	2.5	0			0				0				0
27333	GOLIM4							0							0			0	2	3	2.5	0			0				0				0
2997	GYS1							0							0			0	2	2	2	0			0				0				0
7436	VLDLR							0							0			0	2	2	2	0			0				0				0
222068	TMED4							0					1	1	0.333333			0	2	3	2.5	0.01	4	3	3.5	0			0				0
1387	CREBBP			1				0.166667		1					0.166667			0	2	2	2	0.01	2	2	2	0.01	1		0.5	0.44	1	1	1	0.44
ENSEMBL:ENSBTAP00000016242	ENSEMBL:ENSBTAP00000016242	5	8	8		7	5	5.5							0			0	16	16	16	0.01	17	13	15	0.12			0		10		5	0.26
145264	SERPINA12	1		1			1	0.5	1	1	1				0.5	2	2	2	3	6	4.5	0.01	2	2	2	0.17		3	1.5	0.16	1	1	1	0.44
57003	CCDC47							0							0	1	1	1	3	2	2.5	0.01		1	0.5	0.44	122	118	120	0	90	94	92	0
10935	PRDX3	4	9	6	4	5	2	5	4		2	2	1	1	1.66667	1	5	3	15	17	16	0.01	3		1.5	0.44	9	9	9	0.26	10	12	11	0.2
3888	KRT82; Synonyms=KRTH	1		1	1		1	0.666667			1		1	1	0.5	2	2	2	6	3	4.5	0.01			0		1	1	1	0.44	4	2	3	0.14
256076	COL6A5							0	1	2					0.5		2	1	6	2	4	0.01			0		1		0.5	0.44		3	1.5	0.14
57326	PBXIP1							0							0			0		3	1.5	0.04		2	1	0.06	13	10	11.5	0	11	6	8.5	0
54788	DNAJB12							0							0			0	1	2	1.5	0.06	2	3	2.5	0			0				0
493856	CISD2							0							0			0	1	2	1.5	0.06			0		15	16	15.5	0	17	14	15.5	0
1047	CLGN							0							0			0	1	2	1.5	0.06			0		7	11	9	0	6	11	8.5	0
23353	SUN1							0							0			0	2	1	1.5	0.06			0		12	11	11.5	0	12	13	12.5	0
23341	DNAJC16							0							0			0		2	1	0.06			0		22	18	20	0	19	18	18.5	0
6201	RPS7							0			1				0.166667	1	1	1	3		1.5	0.13			0		13	11	12	0	13	10	11.5	0
6566	SLC16A1							0	1	1	1				0.5		1	0.5	2	1	1.5	0.14	1	2	1.5	0.14	3	2	2.5	0.01	4	2	3	0.01
780933	LOC780933	1				1	1	0.5			1				0.166667	1		0.5	1	3	2	0.14	2	1	1.5	0.16	1	2	1.5	0.16	3	3	3	0.01
5644	PRSS1	1				1	1	0.5			1				0.166667	1		0.5	1	3	2	0.14	2	1	1.5	0.16	1	2	1.5	0.16	3	3	3	0.01
23646	PLD3	1	1	2	2	1		1.16667	1						0.166667			0	2	2	2	0.17	2	1	1.5	0.19	21	13	17	0	7	7	7	0
81502	HM13							0	1	1	1	1		1	0.833333		1	0.5	2	1	1.5	0.17		1	0.5	0.44	17	22	19.5	0	18	23	20.5	0
10383	TUBB4B	2				3		0.833333		1		2	4	4	1.83333	1	2	1.5	1	4	2.5	0.24	12	3	7.5	0.04	16	10	13	0	12	14	13	0
6132	RPL8		1	1	1	3		1	2		1	1			0.666667		9	4.5	3	1	2	0.25	3		1.5	0.25	9	11	10	0.01	7	10	8.5	0.02
498	ATP5A1	1		3	4	9		2.83333	3		2	3	1	2	1.83333	4	2	3	2	5	3.5	0.29	13	3	8	0.13	11	9	10	0.15	13	11	12	0.01
488	ATP2A2	1	1	1		5		1.33333	5		3	8	2	6	4	5	4	4.5	5	6	5.5	0.32	5		2.5	0.33	37	34	35.5	0	30	49	39.5	0
5770	PTPN1							0	5	4	4	5	3	1	3.66667	3	2	2.5		2	1	0.32			0		111	145	128	0	99	97	98	0
5250	SLC25A3		2	1	1	1		0.833333	5	1		6	3	3	3	8	9	8.5	4	4	4	0.34	9		4.5	0.28	18	16	17	0	16	17	16.5	0
292	SLC25A5	3	6	9	6	7	2	5.5	3	6	6	8	4	10	6.16667	11	6	8.5	9	11	10	0.34	8	2	5	0.36	20	20	20	0.18	27	22	24.5	0.01
8697	CDC23							0	5	4	7	2	6	5	4.83333	13	10	11.5	2	5	3.5	0.36			0		36	40	38	0	14	29	21.5	0.02
3930	LBR			2	1	3		1	13	12	14	20	15	17	15.1667	30	39	34.5	15	13	14	0.4	9	8	8.5	0.44	137	134	135.5	0	144	140	142	0
7112	TMPO							0	41	52	47	51	62	59	52	83	74	78.5	41	40	40.5	0.43	19	16	17.5	0.44	1036	916	976	0	1247	901	1074	0
682	BSG							0							0			0	1	1	1	0.44	2	1	1.5	0.06	8	9	8.5	0	6	6	6	0
23344	ESYT1							0	14	11	19	18	22	22	17.6667	28	26	27	6	6	6	0.44	1	2	1.5	0.44	245	222	233.5	0	214	186	200	0
10424	PGRMC2							0	7	8	7	8	10	8	8	14	13	13.5	4	4	4	0.44	2		1	0.44	84	167	125.5	0	87	107	97	0
55789	DEPDC1B							0	12	11	12	13	14	9	11.8333	15	16	15.5	2	3	2.5	0.44	1		0.5	0.44	68	52	60	0	42	36	39	0
8165	AKAP1							0	8	7	5	12	6	9	7.83333	14	13	13.5		3	1.5	0.44	1		0.5	0.44	152	130	141	0	101	95	98	0
476	ATP1A1	1	1	5	2	8		2.83333	3		3	4	5	6	3.5	3	4	3.5	1	2	1.5	0.44	3		1.5	0.44	32	26	29	0	24	32	28	0
9342	SNAP29							0	6	5	8	8	7	9	7.16667	7	5	6	1	2	1.5	0.44	1		0.5	0.44	43	42	42.5	0	27	30	28.5	0
10159	ATP6AP2							0							0			0	1	1	1	0.44		1	0.5	0.44	64	73	68.5	0	69	74	71.5	0
378	ARF4							0							0			0	1		0.5	0.44	1		0.5	0.44	12	13	12.5	0	6	10	8	0
25777	SUN2							0							0			0		1	0.5	0.44		1	0.5	0.44	3	2	2.5	0	4	2	3	0
163590	TOR1AIP2							0							0			0		1	0.5	0.44	1		0.5	0.44	51	38	44.5	0	34	38	36	0
381	ARF5				1			0.166667	1						0.166667			0	1		0.5	0.44	1		0.5	0.44	9	15	12	0	10		5	0.02
6232	RPS27	1		1	1	1		0.666667	1	1	1	1	1	1	1			0	1		0.5	0.44	1		0.5	0.44	4	6	5	0	3	3	3	0.02
94056	SYAP1							0	4	6	7	7	8	7	6.5	10	14	12		1	0.5	0.44	1	1	1	0.44	46	49	47.5	0	30	21	25.5	0.02
351	APP							0							0			0		1	0.5	0.44	1		0.5	0.44	6	5	5.5	0	2	1	1.5	0.06
1315	COPB1				2	1		0.5	8	3	7	8	4	7	6.16667	8	8	8	2	1	1.5	0.44	4		2	0.44	53	58	55.5	0	16	13	14.5	0.24
375	ARF1				1			0.166667	1	2	1	2	1	1	1.33333	3	3	3	1		0.5	0.44	1		0.5	0.44	5	5	5	0.13	8	9	8.5	0
377	ARF3				1			0.166667	1	2	1	2	1	1	1.33333	3	3	3	1		0.5	0.44	1		0.5	0.44	5	5	5	0.13	8	9	8.5	0
92140	MTDH							0	11	12	14	17	21	14	14.8333	13	52	32.5	3	7	5	0.44			0		141	134	137.5	0	134	121	127.5	0
5825	ABCD3							0	12	6	11	10	13	10	10.3333	16	15	15.5	5	2	3.5	0.44			0		196	216	206	0	216	245	230.5	0
3895	KTN1							0	11	13	18	22	29	25	19.6667	15	40	27.5	6	1	3.5	0.44			0		195	183	189	0	147	150	148.5	0
57142	RTN4							0	4	3	5	11	13	12	8	12	15	13.5	2	2	2	0.44			0		60	65	62.5	0	51	52	51.5	0
10652	YKT6							0	4	3	5	5	4	5	4.33333	9	7	8	1	3	2	0.44			0		58	59	58.5	0	69	49	59	0
6520	SLC3A2							0	2	1	5	5	4	6	3.83333	10	8	9	1	2	1.5	0.44			0		44	38	41	0	31	26	28.5	0
224	ALDH3A2							0	5	4	2	11	4	7	5.5	9	6	7.5		2	1	0.44			0		49	55	52	0	53	49	51	0
6786	STIM1							0			1		1	1	0.5			0	1	1	1	0.44			0		59	46	52.5	0	54	51	52.5	0
56829	ZC3HAV1							0	17	11	15	22	23	20	18	27	21	24	1	1	1	0.44			0		108	113	110.5	0	89	108	98.5	0
23592	LEMD3							0	3	3	2	8	5	9	5	2	4	3		1	0.5	0.44			0		190	179	184.5	0	187	176	181.5	0
4001	LMNB1							0		1	1	2	3		1.16667			0	1		0.5	0.44			0		60	44	52	0	26	37	31.5	0
6745	SSR1							0							0			0		1	0.5	0.44			0		14	13	13.5	0	14	13	13.5	0
23224	SYNE2			1				0.166667							0			0		1	0.5	0.44			0		11	8	9.5	0	6	8	7	0
79073	TMEM109							0							0			0	1		0.5	0.44			0		3	10	6.5	0	3	7	5	0
55151	TMEM38B							0							0			0	1		0.5	0.44			0		2	2	2	0	3	3	3	0
9217	VAPB							0	3	4	3	7	3	4	4	13	5	9	1		0.5	0.44			0		61	41	51	0	51	43	47	0
6238	RRBP1							0	11	14	17	20	24	11	16.1667	5	10	7.5	3	2	2.5	0.44			0		46	49	47.5	0	45	63	54	0.01
157769	FAM91A1							0	5	5	4	5	2	3	4	8	6	7	1		0.5	0.44			0		17	19	18	0	10	9	9.5	0.25
57171	DOLPP1							0						1	0.166667			0	1		0.5	0.44			0		4	5	4.5	0	1	1	1	0.44
23654	PLXNB2							0							0			0	1		0.5	0.44			0		5	4	4.5	0	1		0.5	0.44
55161	TMEM33				1			0.166667	1			2			0.5			0		1	0.5	0.44			0		2	3	2.5	0.01	3	3	3	0.01
6576	SLC25A1							0							0			0	1		0.5	0.44			0		1	2	1.5	0.06	2	2	2	0
23708	GSPT2		1			1		0.333333							0			0		1	0.5	0.44			0		2		1	0.13	3	3	3	0
55699	IARS2							0							0			0			0		2	3	2.5	0	1	2	1.5	0.06			0
51329	ARL6IP4	1				1		0.333333		1		1			0.333333			0			0		8	4	6	0			0				0
16661	Krt10							0							0			0			0		2	2	2	0			0				0
506	ATP5B					3		0.5	1	1		1	4	1	1.33333	3	3	3			0		11	6	8.5	0.01	30	27	28.5	0	16	16	16	0
6845	VAMP7							0							0			0			0		5		2.5	0.03	6	6	6	0	6	4	5	0
10294	DNAJA2							0							0			0			0		1	3	2	0.04	3	3	3	0			0
192111	PGAM5							0				1			0.166667			0			0		2		1	0.12	2	2	2	0	3	5	4	0
1717	DHCR7							0							0			0			0		1		0.5	0.44	10	11	10.5	0	12	12	12	0
10857	PGRMC1							0							0			0			0		1		0.5	0.44	61	41	51	0	28	40	34	0
55829	SELENOS							0							0			0			0			1	0.5	0.44	3	2	2.5	0	3	5	4	0
140699	MROH8							0							0		2	1			0			1	0.5	0.44	7	3	5	0	1	4	2.5	0.12
6726	SRP9							0							0	1		0.5			0		1		0.5	0.44	2	2	2	0	1	1	1	0.44
4830	NME1					1		0.166667							0	1	1	1			0		1		0.5	0.44	2	2	2	0.01		2	1	0.14
5245	PHB			1		2		0.5				1		1	0.333333			0			0		1		0.5	0.44	3	3	3	0.01	1		0.5	0.44
654364	NME1-NME2					1		0.166667					1		0.166667	1	1	1			0		1		0.5	0.44	2	2	2	0.02	3	2	2.5	0.01
4831	NME2					1		0.166667					1		0.166667	1	1	1			0		1		0.5	0.44	2	2	2	0.02	3	2	2.5	0.01
56255	TMX4				1			0.166667							0			0			0			1	0.5	0.44	1	1	1	0.44	2	3	2.5	0
8086	AAAS							0							0		1	0.5			0				0		19	17	18	0	16	15	15.5	0
64746	ACBD3							0	1	1	1	2	2	2	1.5	1	1	1			0				0		34	29	31.5	0	36	19	27.5	0
91452	ACBD5							0							0			0			0				0		23	21	22	0	17	12	14.5	0
2181	ACSL3							0						1	0.166667	1	3	2			0				0		101	92	96.5	0	100	90	95	0
115	ADCY9							0							0			0			0				0		22	20	21	0	15	9	12	0
79602	ADIPOR2							0							0			0			0				0		3	4	3.5	0	4	4	4	0
10554	AGPAT1							0							0			0			0				0		9	8	8.5	0	11	9	10	0
79796	ALG9							0							0			0			0				0		6	3	4.5	0	7	5	6	0
23141	ANKLE2							0		1	1	2	2	2	1.33333	2		1			0				0		64	59	61.5	0	60	49	54.5	0
55129	ANO10							0							0			0			0				0		17	14	15.5	0	16	18	17	0
196527	ANO6							0							0			0			0				0		63	55	59	0	69	48	58.5	0
322	APBB1							0			1	1	1		0.5		1	0.5			0				0		4	5	4.5	0	5	3	4	0
23780	APOL2							0							0			0			0				0		9	5	7	0	2	3	2.5	0
9870	AREL1							0							0			0			0				0		3	3	3	0	4	3	3.5	0
382	ARF6							0							0			0			0				0		4	6	5	0	4	3	3.5	0
27236	ARFIP1							0				3	1	1	0.833333	1	1	1			0				0		14	6	10	0	7	10	8.5	0
392	ARHGAP1							0			1	2			0.5			0			0				0		37	36	36.5	0	28	25	26.5	0
10550	ARL6IP5							0							0			0			0				0		27	31	29	0	33	24	28.5	0
83787	ARMC10							0							0			0			0				0		7	7	7	0	5	2	3.5	0
51062	ATL1							0							0	1		0.5			0				0		5	4	4.5	0	8	2	5	0
57130	ATP13A1							0							0			0			0				0		63	51	57	0	42	40	41	0
490	ATP2B1							0							0			0			0				0		20	17	18.5	0	12	10	11	0
550	AUP1							0							0			0			0				0		45	44	44.5	0	35	36	35.5	0
23786	BCL2L13							0				1			0.166667			0			0				0		19	18	18.5	0	10	7	8.5	0
10282	BET1							0							0			0			0				0		14	13	13.5	0	12	14	13	0
51272	BET1L							0							0			0			0				0		6	4	5	0	4	4	4	0
662	BNIP1							0							0			0			0				0		7	5	6	0	4	3	3.5	0
11118	BTN3A2							0							0			0			0				0		9	6	7.5	0	4	3	3.5	0
64755	C16orf58							0							0			0			0				0		9	9	9	0	13	15	14	0
25912	C1orf43							0							0			0			0				0		7	6	6.5	0	4	2	3	0
9854	C2CD2L							0				1			0.166667			0			0				0		3	2	2.5	0	4	5	4.5	0
819	CAMLG							0							0	3	2	2.5			0				0		19	24	21.5	0	16	28	22	0
857	CAV1							0							0	1	1	1			0				0		13	10	11.5	0	7	9	8	0
83461	CDCA3							0					1	1	0.333333	3	2	2.5			0				0		22	21	21.5	0	23	14	18.5	0
80279	CDK5RAP3							0						1	0.166667			0			0				0		25	26	25.5	0	18	15	16.5	0
54901	CDKAL1							0	2	1	1	2	4	2	2	4	1	2.5			0				0		82	80	81	0	73	73	73	0
29956	CERS2							0							0			0			0				0		10	9	9.5	0	9	9	9	0
91012	CERS5							0							0			0			0				0		4	4	4	0	3	4	3.5	0
91782	CHMP7							0	2		1	2	1		1	7	4	5.5			0				0		29	21	25	0	15	21	18	0
56994	CHPT1							0							0			0			0				0		2	2	2	0	2	2	2	0
55847	CISD1							0							0			0			0				0		7	6	6.5	0	5	5	5	0
1186	CLCN7							0	1			1	1	1	0.666667			0			0				0		18	16	17	0	16	14	15	0
1362	CPD							0							0			0			0				0		61	50	55.5	0	44	31	37.5	0
1528	CYB5A							0							0			0			0				0		6	6	6	0	5	5	5	0
80777	CYB5B							0							0			0			0				0		14	8	11	0	9	7	8	0
1727	CYB5R3							0							0			0			0				0		22	21	21.5	0	19	20	19.5	0
65992	DDRGK1							0			1		1	2	0.666667		1	0.5			0				0		29	24	26.5	0	25	20	22.5	0
8526	DGKE							0							0			0			0				0		16	12	14	0	8	7	7.5	0
147015	DHRS13							0							0			0			0				0		5	5	5	0	4	4	4	0
51635	DHRS7							0							0			0			0				0		30	27	28.5	0	31	34	32.5	0
64215	DNAJC1							0							0			0			0				0		37	40	38.5	0	33	28	30.5	0
55735	DNAJC11							0				1			0.166667			0			0				0		5	3	4	0	2	3	2.5	0
10059	DNM1L							0	1	1	5	4	3	5	3.16667	16	9	12.5			0				0		61	62	61.5	0	49	53	51	0
9166	EBAG9							0							0			0			0				0		9	7	8	0	5	4	4.5	0
9538	EI24							0							0			0			0				0		6	6	6	0	5	6	5.5	0
9451	EIF2AK3							0							0			0			0				0		33	23	28	0	17	29	23	0
54898	ELOVL2							0							0			0			0				0		5	7	6	0	5	4	4.5	0
10328	EMC8							0							0			0			0				0		12	10	11	0	13	11	12	0
2010	EMD							0	2		4	4	4	5	3.16667	5	5	5			0				0		71	62	66.5	0	70	60	65	0
57488	ESYT2							0	1		1	3	5	2	2	3	2	2.5			0				0		27	28	27.5	0	28	22	25	0
55218	EXD2							0							0		1	0.5			0				0		16	15	15.5	0	8	11	9.5	0
9415	FADS2							0							0			0			0				0		7	10	8.5	0	8	6	7	0
23197	FAF2							0			1	1			0.333333			0			0				0		30	27	28.5	0	19	16	17.5	0
10827	FAM114A2							0	1		1	3	4	8	2.83333	3	3	3			0				0		28	30	29	0	29	24	26.5	0
54463	FAM134B							0							0			0			0				0		10	8	9	0	7	7	7	0
84293	FAM213A							0							0			0			0				0		4	4	4	0	5	5	5	0
26235	FBXL4							0							0			0			0				0		6	5	5.5	0	3	2	2.5	0
23770	FKBP8							0							0	1		0.5			0				0		54	63	58.5	0	65	74	69.5	0
22862	FNDC3A							0							0			0			0				0		27	23	25	0	18	28	23	0
57704	GBA2							0							0			0			0				0		4	3	3.5	0	3	2	2.5	0
2686	GGT7							0							0			0			0				0		13	14	13.5	0	17	21	19	0
2802	GOLGA3							0	4	3	5	4	4	3	3.83333			0			0				0		35	29	32	0	13	12	12.5	0
9950	GOLGA5							0	2		7	3	6	6	4	9	7	8			0				0		102	83	92.5	0	82	66	74	0
26003	GORASP2							0		1			2		0.5	2		1			0				0		63	58	60.5	0	51	39	45	0
9527	GOSR1							0							0			0			0				0		5	6	5.5	0	5	3	4	0
84803	GPAT3							0							0			0			0				0		41	39	40	0	37	38	37.5	0
137964	GPAT4							0							0			0			0				0		32	26	29	0	25	24	24.5	0
653519	GPR89A							0							0			0			0				0		5	9	7	0	5	9	7	0
51463	GPR89B							0							0			0			0				0		5	9	7	0	5	9	7	0
3098	HK1							0			1		1	1	0.5		1	0.5			0				0		128	125	126.5	0	144	130	137	0
3105	HLA-A							0							0			0			0				0		5	6	5.5	0	7	10	8.5	0
3107	HLA-C							0							0			0			0				0		11	7	9	0	9	7	8	0
3163	HMOX2							0							0			0			0				0		59	74	66.5	0	72	66	69	0
51144	HSD17B12							0							0			0			0				0		14	10	12	0	8	4	6	0
23463	ICMT							0							0			0			0				0		2	2	2	0	3	2	2.5	0
64423	INF2							0	1		3	2	1	2	1.5	5	5	5			0				0		33	34	33.5	0	26	22	24	0
3673	ITGA2						1	0.166667							0			0			0				0		6	6	6	0	6	6	6	0
3708	ITPR1							0							0			0			0				0		16	16	16	0	14	15	14.5	0
3709	ITPR2							0							0			0			0				0		16	15	15.5	0	15	19	17	0
3710	ITPR3							0							0			0			0				0		34	34	34	0	35	39	37	0
85450	ITPRIP							0		1					0.166667			0			0				0		7	4	5.5	0	5	7	6	0
3714	JAG2							0							0			0			0				0		3	4	3.5	0	3	2	2.5	0
56704	JPH1							0							0			0			0				0		46	47	46.5	0	28	34	31	0
9312	KCNB2							0							0			0			0				0		5	3	4	0	4	5	4.5	0
79932	KIAA0319L							0							0			0			0				0		6	5	5.5	0	2	3	2.5	0
55004	LAMTOR1							0							0		1	0.5			0				0		4	3	3.5	0	3	3	3	0
4000	LMNA							0	1						0.166667			0			0				0		5	6	5.5	0	3	7	5	0
84823	LMNB2							0							0			0			0				0		20	13	16.5	0	9	10	9.5	0
4012	LNPEP							0							0			0			0				0		17	13	15	0	10	10	10	0
80856	LNPK							0							0			0			0				0		15	15	15	0	25	22	23.5	0
101060567	LOC101060567							0							0			0			0				0		4	4	4	0	8	4	6	0
79888	LPCAT1							0							0			0			0				0		2	2	2	0	4	3	3.5	0
10162	LPCAT3							0							0			0			0				0		2	2	2	0	2	3	2.5	0
9860	LRIG2							0							0			0			0				0		6	5	5.5	0	2	3	2.5	0
7804	LRP8	1						0.166667							0			0			0				0		3	4	3.5	0	3	2	2.5	0
55379	LRRC59							0	2	1		3	3	2	1.83333	4	2	3			0				0		42	35	38.5	0	38	33	35.5	0
51599	LSR							0							0			0			0				0		7	10	8.5	0	2	2	2	0
116068	LYSMD3							0							0			0			0				0		4	4	4	0	2	2	2	0
64757	MARC1							0							0			0			0				0		4	5	4.5	0	2	4	3	0
54996	MARC2							0							0			0			0				0		17	19	18	0	15	17	16	0
57506	MAVS							0	4	5	2	5	4	5	4.16667	3	1	2			0				0		37	43	40	0	38	36	37	0
129642	MBOAT2							0							0			0			0				0		4	4	4	0	3	2	2.5	0
79143	MBOAT7							0							0			0			0				0		11	13	12	0	13	13	13	0
56947	MFF							0							0			0			0				0		5	4	4.5	0	3	4	3.5	0
10227	MFSD10							0							0			0			0				0		3	4	3.5	0	7	2	4.5	0
4253	MIA2							0							0			0			0				0		6	5	5.5	0	9	7	8	0
374986	MIGA1							0							0			0			0				0		8	8	8	0	6	5	5.5	0
93380	MMGT1							0							0			0			0				0		9	6	7.5	0	20	14	17	0
158747	MOSPD2							0							0			0			0				0		11	7	9	0	13	10	11.5	0
439921	MXRA7							0							0			0			0				0		7	7	7	0	6	5	5.5	0
51594	NBAS							0				2	2	1	0.833333			0			0				0		35	23	29	0	13	21	17	0
55706	NDC1							0							0		1	0.5			0				0		58	56	57	0	60	81	70.5	0
5819	NECTIN2							0							0			0			0				0		6	8	7	0	4	3	3.5	0
50814	NSDHL							0					1		0.166667			0			0				0		22	21	21.5	0	21	18	19.5	0
9631	NUP155							0	2		1	4	4	2	2.16667	1	4	2.5			0				0		66	62	64	0	57	50	53.5	0
23279	NUP160							0						1	0.166667	1	1	1			0				0		6	5	5.5	0	3	7	5	0
129401	NUP35							0							0			0			0				0		8	9	8.5	0	5	6	5.5	0
11097	NUPL2							0							0		1	0.5			0				0		6	5	5.5	0	6	6	6	0
116150	NUS1							0							0			0			0				0		6	2	4	0	3	4	3.5	0
54940	OCIAD1							0	1	1		2	2		1			0			0				0		50	41	45.5	0	31	25	28	0
114882	OSBPL8							0	3		2	5	3	5	3	2	1	1.5			0				0		54	58	56	0	57	52	54.5	0
23042	PDXDC1							0		1	1	1	4	2	1.5	3	2	2.5			0				0		32	36	34	0	24	14	19	0
118987	PDZD8							0			1	1	1	2	0.833333		2	1			0				0		52	54	53	0	59	51	55	0
8799	PEX11B							0							0			0			0				0		4	4	4	0	8	4	6	0
8504	PEX3							0							0			0			0				0		7	5	6	0	2	2	2	0
128869	PIGU							0							0			0			0				0		5	5	5	0	7	7	7	0
9088	PKMYT1							0							0			0			0				0		25	20	22.5	0	33	23	28	0
100101267	POM121C							0	1				1		0.333333			0			0				0		8	6	7	0	3	3	3	0
5447	POR							0							0			0			0				0		34	30	32	0	24	25	24.5	0
11230	PRAF2							0							0			0			0				0		7	6	6.5	0	7	7	7	0
10113	PREB							0							0			0			0				0		14	14	14	0	14	14	14	0
5580	PRKCD							0							0			0			0				0		9	6	7.5	0	4	3	3.5	0
5583	PRKCH							0							0			0			0				0		3	7	5	0	3	2	2.5	0
9791	PTDSS1							0						1	0.166667			0			0				0		3	3	3	0	3	2	2.5	0
5771	PTPN2							0				1		1	0.333333			0			0				0		40	37	38.5	0	24	22	23	0
8766	RAB11A							0							0			0			0				0		4	3	3.5	0	2	3	2.5	0
9230	RAB11B							0							0			0			0				0		4	3	3.5	0	2	3	2.5	0
376267	RAB15							0							0			0			0				0		5	4	4.5	0	4	4	4	0
5861	RAB1A							0							0			0			0				0		5	10	7.5	0	7	3	5	0
51715	RAB23							0							0			0			0				0		6	5	5.5	0	5	4	4.5	0
5873	RAB27A							0							0			0			0				0		2	4	3	0	4	4	4	0
8934	RAB29							0							0			0			0				0		8	7	7.5	0	6	7	6.5	0
83452	RAB33B					1		0.166667							0			0			0				0		5	5	5	0	5	2	3.5	0
11021	RAB35							0							0			0			0				0		5	4	4.5	0	3	3	3	0
5864	RAB3A							0							0			0			0				0		2	4	3	0	3	4	3.5	0
22930	RAB3GAP1							0	1		1	2	1	1	1		1	0.5			0				0		18	19	18.5	0	8	10	9	0
25782	RAB3GAP2							0	2		3	5	3	9	3.66667	4	6	5			0				0		38	35	36.5	0	33	27	30	0
5870	RAB6A							0							0			0			0				0		6	7	6.5	0	8	6	7	0
7879	RAB7A							0							0			0			0				0		23	18	20.5	0	16	17	16.5	0
10567	RABAC1							0							0			0			0				0		2	2	2	0	2	2	2	0
285282	RABL3							0				1		1	0.333333			0			0				0		39	35	37	0	41	41	41	0
5908	RAP1B							0							0			0			0				0		5	3	4	0	2	2	2	0
51308	REEP2							0							0			0			0				0		5	6	5.5	0	8	7	7.5	0
80346	REEP4							0							0			0			0				0		14	12	13	0	15	12	13.5	0
7905	REEP5							0							0			0			0				0		14	13	13.5	0	12	12	12	0
11079	RER1							0						1	0.166667			0			0				0		8	6	7	0	6	4	5	0
91869	RFT1							0							0			0			0				0		8	6	7	0	10	8	9	0
57414	RHBDD2							0							0			0			0				0		3	2	2.5	0	2	2	2	0
55288	RHOT1							0							0			0			0				0		2	3	2.5	0	2	2	2	0
89941	RHOT2							0							0			0			0				0		13	11	12	0	13	8	10.5	0
55177	RMDN3							0							0			0			0				0		4	5	4.5	0	2	3	2.5	0
4920	ROR2							0							0			0			0				0		4	4	4	0	4	7	5.5	0
9522	SCAMP1							0							0		1	0.5			0				0		13	12	12.5	0	12	9	10.5	0
113178	SCAMP4							0							0			0			0				0		3	2	2.5	0	2	2	2	0
6319	SCD							0							0			0			0				0		2	2	2	0	3	2	2.5	0
79966	SCD5							0							0			0			0				0		2	2	2	0	2	3	2.5	0
23256	SCFD1							0							0			0			0				0		13	9	11	0	7	8	7.5	0
6396	SEC13							0							0			0			0				0		4	4	4	0	4	4	4	0
9919	SEC16A							0	1		5	3	8	6	3.83333		2	1			0				0		245	289	267	0	190	204	197	0
9554	SEC22B							0							0			0			0				0		39	38	38.5	0	43	46	44.5	0
11196	SEC23IP							0	2	3	4	4	1	5	3.16667	6	3	4.5			0				0		51	44	47.5	0	44	33	38.5	0
10802	SEC24A							0	1		1	1			0.5		1	0.5			0				0		57	53	55	0	60	56	58	0
10427	SEC24B							0	1		1			1	0.5	4	6	5			0				0		71	72	71.5	0	70	69	69.5	0
9632	SEC24C							0							0			0			0				0		28	27	27.5	0	29	27	28	0
22872	SEC31A							0			1				0.166667	11	2	6.5			0				0		63	63	63	0	57	63	60	0
10952	SEC61B							0							0			0			0				0		6	5	5.5	0	3	3	3	0
54910	SEMA4C							0							0			0			0				0		5	5	5	0	3	9	6	0
29843	SENP1							0					1		0.166667			0			0				0		11	13	12	0	10	7	8.5	0
59343	SENP2							0			1			1	0.333333	1		0.5			0				0		13	9	11	0	11	14	12.5	0
8879	SGPL1							0							0			0			0				0		7	5	6	0	2	2	2	0
6558	SLC12A2							0					2		0.333333			0			0				0		54	47	50.5	0	45	32	38.5	0
6560	SLC12A4							0							0			0			0				0		4	5	4.5	0	3	3	3	0
10999	SLC27A4							0							0			0			0				0		9	6	7.5	0	6	7	6.5	0
55676	SLC30A6							0				1			0.166667			0			0				0		17	20	18.5	0	18	15	16.5	0
148867	SLC30A7							0							0			0			0				0		2	3	2.5	0	2	3	2.5	0
10463	SLC30A9							0							0			0			0				0		10	6	8	0	14	11	12.5	0
9197	SLC33A1							0							0			0			0				0		18	17	17.5	0	17	23	20	0
23169	SLC35D1							0							0			0			0				0		4	3	3.5	0	3	2	2.5	0
57181	SLC39A10							0							0		1	0.5			0				0		2	3	2.5	0	7	6	6.5	0
23516	SLC39A14							0							0			0			0				0		3	3	3	0	2	2	2	0
57282	SLC4A10							0							0			0			0				0		2	2	2	0	2	2	2	0
9497	SLC4A7							0					1		0.166667	3	3	3			0				0		25	21	23	0	27	28	27.5	0
55117	SLC6A15							0				1			0.166667		1	0.5			0				0		19	13	16	0	14	18	16	0
6535	SLC6A8							0						1	0.166667			0			0				0		6	5	5.5	0	8	6	7	0
6548	SLC9A1			1				0.166667							0			0			0				0		9	8	8.5	0	3	4	3.5	0
55627	SMPD4							0				1			0.166667	2	1	1.5			0				0		108	117	112.5	0	77	81	79	0
8773	SNAP23							0	1		1	2	2	3	1.5	1	3	2			0				0		11	10	10.5	0	9	7	8	0
116841	SNAP47							0							0			0			0				0		25	22	23.5	0	15	13	14	0
399979	SNX19							0							0			0			0				0		16	14	15	0	11	9	10	0
58533	SNX6							0	1		1	1	2	4	1.5	1		0.5			0				0		33	37	35	0	29	23	26	0
6646	SOAT1							0							0			0			0				0		16	14	15	0	14	15	14.5	0
28972	SPCS1							0							0			0			0				0		5	4	4.5	0	5	3	4	0
9789	SPCS2							0							0			0			0				0		13	9	11	0	11	11	11	0
81848	SPRY4							0							0			0			0				0		5	4	4.5	0	4	3	3.5	0
6734	SRPR							0	3	1	2	2	5	1	2.33333	3	1	2			0				0		104	123	113.5	0	84	111	97.5	0
58477	SRPRB							0							0			0			0				0		32	22	27	0	11	13	12	0
6747	SSR3							0							0			0			0				0		6	5	5.5	0	4	3	3.5	0
8987	STBD1							0		1		2	1		0.666667	2		1			0				0		24	22	23	0	29	18	23.5	0
57620	STIM2							0							0			0			0				0		26	18	22	0	9	13	11	0
2040	STOM							0							0			0			0				0		11	5	8	0	2	4	3	0
6811	STX5							0				2	2	1	0.833333			0			0				0		46	39	42.5	0	42	41	41.5	0
9482	STX8							0							0			0			0				0		13	10	11.5	0	11	8	9.5	0
6867	TACC1							0	4	2	5	3	3	4	3.5			0			0				0		45	48	46.5	0	34	30	32	0
202018	TAPT1							0							0			0			0				0		7	7	7	0	7	8	7.5	0
26608	TBL2							0							0			0			0				0		9	10	9.5	0	6	8	7	0
11022	TDRKH							0							0			0			0				0		23	17	20	0	21	14	17.5	0
55852	TEX2							0	1	1	1	2	2	3	1.66667	3	2	2.5			0				0		23	27	25	0	17	20	18.5	0
51368	TEX264							0			1			1	0.333333		1	0.5			0				0		16	18	17	0	13	16	14.5	0
54499	TMCO1							0							0			0			0				0		8	10	9	0	13	9	11	0
283578	TMED8							0							0			0			0				0		4	4	4	0	3	5	4	0
147007	TMEM199							0				1		1	0.333333		1	0.5			0				0		34	26	30	0	35	29	32	0
23670	TMEM2							0							0			0			0				0		17	15	16	0	8	7	7.5	0
84928	TMEM209							0							0			0			0				0		21	31	26	0	24	25	24.5	0
54867	TMEM214							0							0			0			0				0		11	10	10.5	0	9	11	10	0
29058	TMEM230							0							0			0			0				0		7	10	8.5	0	9	5	7	0
90407	TMEM41A							0							0			0			0				0		3	3	3	0	3	3	3	0
55219	TMEM57							0					1	2	0.5		1	0.5			0				0		51	36	43.5	0	26	33	29.5	0
25963	TMEM87A							0							0			0			0				0		5	5	5	0	3	3	3	0
252839	TMEM9							0							0			0			0				0		4	3	3.5	0	2	5	3.5	0
7110	TMF1							0		1	4	4	1	2	2	1	2	1.5			0				0		45	36	40.5	0	15	12	13.5	0
56993	TOMM22							0							0			0			0				0		7	5	6	0	2	2	2	0
9537	TP53I11							0					1		0.166667			0			0				0		12	8	10	0	3	6	4.5	0
7165	TPD52L2							0	1	1	2	2	2	1	1.5			0			0				0		7	6	6.5	0	7	6	6.5	0
10206	TRIM13							0							0			0			0				0		19	11	15	0	15	14	14.5	0
9321	TRIP11							0	9	4	6	5	2	5	5.16667			0			0				0		108	120	114	0	51	79	65	0
54822	TRPM7							0							0			0			0				0		6	8	7	0	21	20	20.5	0
55253	TYW1							0							0			0			0				0		24	14	19	0	2	2	2	0
441250	TYW1B							0							0			0			0				0		6	4	5	0	7	2	4.5	0
51465	UBE2J1							0							0			0			0				0		32	31	31.5	0	19	18	18.5	0
29914	UBIAD1							0			1	1	1		0.5			0			0				0		5	6	5.5	0	4	4	4	0
23190	UBXN4							0					1		0.166667			0			0				0		24	28	26	0	17	23	20	0
7993	UBXN8							0							0			0			0				0		9	6	7.5	0	3	4	3.5	0
55850	USE1							0							0			0			0				0		13	13	13	0	11	7	9	0
84749	USP30							0							0			0			0				0		14	16	15	0	9	7	8	0
6844	VAMP2							0					2	1	0.5			0			0				0		9	3	6	0	5	4	4.5	0
9341	VAMP3							0					2	1	0.5			0			0				0		10	12	11	0	11	13	12	0
81839	VANGL1							0			1	1			0.333333			0			0				0		31	36	33.5	0	38	36	37	0
57216	VANGL2							0							0			0			0				0		16	17	16.5	0	26	23	24.5	0
9218	VAPA							0	1	1			2	1	0.833333			0			0				0		45	51	48	0	46	39	42.5	0
55591	VEZT							0			2				0.333333		1	0.5			0				0		59	50	54.5	0	65	69	67	0
154807	VKORC1L1							0							0			0			0				0		4	4	4	0	5	5	5	0
81671	VMP1							0							0			0			0				0		7	10	8.5	0	8	7	7.5	0
23230	VPS13A							0							0			0			0				0		13	6	9.5	0	4	4	4	0
11311	VPS45							0							0			0			0				0		11	11	11	0	6	11	8.5	0
7444	VRK2							0	1		1	1	1		0.666667	1		0.5			0				0		66	67	66.5	0	61	61	61	0
55255	WDR41							0							0			0			0				0		8	10	9	0	7	8	7.5	0
7466	WFS1							0							0			0			0				0		13	8	10.5	0	10	10	10	0
79971	WLS							0					1		0.166667			0			0				0		16	10	13	0	5	6	5.5	0
10897	YIF1A							0							0			0			0				0		9	8	8.5	0	8	8	8	0
7542	ZFPL1							0							0			0			0				0		3	2	2.5	0	2	2	2	0
118813	ZFYVE27							0							0			0			0				0		3	4	3.5	0	3	3	3	0
10269	ZMPSTE24							0							0			0			0				0		13	11	12	0	17	13	15	0
4853	NOTCH2							0	3		1			2	1			0			0				0		12	13	12.5	0	4	3	3.5	0.01
22931	RAB18	1	1			1		0.5							0			0			0				0		3	4	3.5	0	2	2	2	0.01
10313	RTN3							0		1		2	1	1	0.833333		1	0.5			0				0		26	16	21	0	4	5	4.5	0.01
140775	SMCR8							0	1		1	3	3	1	1.5			0			0				0		8	10	9	0	4	8	6	0.01
27131	SNX5							0				2		2	0.666667			0			0				0		10	8	9	0	6	3	4.5	0.01
81539	SLC38A1							0							0			0			0				0		12	8	10	0	13	1	7	0.02
7871	SLMAP							0			1	1	1	1	0.666667	3	2	2.5			0				0		12	7	9.5	0	8	3	5.5	0.02
80144	FRAS1							0							0			0			0				0		4	3	3.5	0	1	4	2.5	0.03
65991	FUNDC2							0							0			0			0				0		4	2	3	0	4	1	2.5	0.03
5140	PDE3B							0							0			0			0				0		7	5	6	0	4	1	2.5	0.03
79639	TMEM53							0							0			0			0				0		6	5	5.5	0	6	1	3.5	0.03
9570	GOSR2							0							0			0			0				0		5	5	5	0	3		1.5	0.04
284098	PIGW							0							0			0			0				0		3	2	2.5	0	1	3	2	0.04
22908	SACM1L							0							0	1		0.5			0				0		3	3	3	0	3	1	2	0.04
11001	SLC27A2							0							0			0			0				0		3	3	3	0	3	1	2	0.04
11000	SLC27A3							0							0			0			0				0		2	2	2	0	3	1	2	0.04
64924	SLC30A5							0							0			0			0				0		4	4	4	0	3	1	2	0.04
6541	SLC7A1							0							0			0			0				0		5	4	4.5	0	3	1	2	0.04
161003	STOML3							0							0			0			0				0		2	2	2	0	3		1.5	0.04
53407	STX18							0							0			0			0				0		10	9	9.5	0	1	3	2	0.04
11070	TMEM115							0							0			0			0				0		3	2	2.5	0	3	1	2	0.04
90488	TMEM263							0							0			0			0				0		3	2	2.5	0	3		1.5	0.04
100506144	TMEM35B							0							0			0			0				0		2	3	2.5	0	3	1	2	0.04
57827	C6orf47							0							0			0			0				0		4	3	3.5	0	2	1	1.5	0.06
115817	DHRS1							0							0			0			0				0		2	2	2	0	1	2	1.5	0.06
1824	DSC2							0							0			0			0				0		6	6	6	0	1	2	1.5	0.06
2677	GGCX							0							0			0			0				0		2	2	2	0	1	2	1.5	0.06
2697	GJA1							0							0			0			0				0		6	3	4.5	0	2	1	1.5	0.06
255252	LRRC57							0							0			0			0				0		4	2	3	0	2		1	0.06
84230	LRRC8C							0							0			0			0				0		2	4	3	0		2	1	0.06
4162	MCAM							0							0			0			0				0		3	3	3	0	1	2	1.5	0.06
9650	MTFR1							0							0			0			0				0		3	3	3	0	2		1	0.06
100506658	OCLN							0							0			0			0				0		10	7	8.5	0		2	1	0.06
5824	PEX19							0							0			0			0				0		6	2	4	0	2		1	0.06
10066	SCAMP2							0							0			0			0				0		8	2	5	0	2	1	1.5	0.06
949	SCARB1							0							0			0			0				0		5	3	4	0	2	1	1.5	0.06
284129	SLC26A11							0							0			0			0				0		4	3	3.5	0	2		1	0.06
1836	SLC26A2							0							0			0			0				0		3	2	2.5	0	2	1	1.5	0.06
54407	SLC38A2							0							0			0			0				0		5	5	5	0	2	1	1.5	0.06
10592	SMC2							0							0			0			0				0		3	2	2.5	0	2	1	1.5	0.06
113444	SMIM12							0							0			0			0				0		2	3	2.5	0	1	2	1.5	0.06
199953	TMEM201							0							0			0			0				0		6	6	6	0	2	1	1.5	0.06
9804	TOMM20							0							0			0			0				0		6	3	4.5	0	2	1	1.5	0.06
81555	YIPF5							0							0			0			0				0		2	2	2	0	2	1	1.5	0.06
1175	AP2S1							0							0		1	0.5			0				0		2	2	2	0	1	2	1.5	0.12
57122	NUP107							0	1	2	2	1	3	1	1.66667	3	3	3			0				0		14	14	14	0	6	2	4	0.15
1829	DSG2							0	5	3	3	8	7	8	5.66667	2	2	2			0				0		38	45	41.5	0	5	14	9.5	0.16
60561	RINT1							0	1		2	2	1		1	2	1	1.5			0				0		9	6	7.5	0	3	2	2.5	0.17
55341	LSG1							0	4	3	8	11	4	8	6.33333	7	6	6.5			0				0		29	29	29	0	15	16	15.5	0.22
6868	ADAM17							0							0			0			0				0		4	2	3	0		1	0.5	0.44
10939	AFG3L2							0							0			0			0				0		10	6	8	0	1		0.5	0.44
64756	ATPAF1							0							0			0			0				0		2	2	2	0	1	1	1	0.44
665	BNIP3L							0							0			0			0				0		2	3	2.5	0	1		0.5	0.44
55108	BSDC1							0	1						0.166667			0			0				0		5	6	5.5	0	1	1	1	0.44
54927	CHCHD3							0							0			0			0				0		4	4	4	0	1	1	1	0.44
1525	CXADR							0							0			0			0				0		7	6	6.5	0	1	1	1	0.44
222584	FAM83B							0							0	2		1			0				0		6	4	5	0	1	1	1	0.44
2222	FDFT1							0							0			0			0				0		5	4	4.5	0	1	1	1	0.44
3977	LIFR	1						0.166667			1				0.166667			0			0				0		8	4	6	0	1		0.5	0.44
54471	MIEF1							0							0			0			0				0		7	3	5	0		1	0.5	0.44
9019	MPZL1							0							0			0			0				0		2	2	2	0	1	1	1	0.44
56181	MTFR1L							0							0			0			0				0		3	4	3.5	0	1	1	1	0.44
114883	OSBPL9							0							0			0			0				0		2	3	2.5	0	1	1	1	0.44
23683	PRKD3							0							0			0			0				0		2	2	2	0	1	1	1	0.44
55771	PRR11							0							0			0			0				0		2	2	2	0	1	1	1	0.44
84826	SFT2D3							0							0			0			0				0		2	2	2	0	1		0.5	0.44
6575	SLC20A2							0							0			0			0				0		2	2	2	0	1		0.5	0.44
8724	SNX3							0		1					0.166667			0			0				0		5	4	4.5	0	1		0.5	0.44
55014	STX17							0							0			0			0				0		3	3	3	0	1		0.5	0.44
9779	TBC1D5							0							0			0			0				0		3	2	2.5	0	1	1	1	0.44
23376	UFL1							0	1				1		0.333333			0			0				0		6	5	5.5	0	1	1	1	0.44
23032	USP33							0							0			0			0				0		7	5	6	0	1	1	1	0.44
10493	VAT1							0							0			0			0				0		2	3	2.5	0	1		0.5	0.44
5243	ABCB1							0							0			0			0				0		2	2	2	0			0
493	ATP2B4							0							0			0			0				0		3	4	3.5	0			0
11261	CHP1							0							0			0			0				0		2	2	2	0			0
1595	CYP51A1							0							0			0			0				0		4	3	3.5	0			0
283635	FAM177A1							0							0			0			0				0		2	2	2	0			0
83693	HSDL1							0							0			0			0				0		5	2	3.5	0			0
390916	NUDT19							0						1	0.166667			0			0				0		3	3	3	0			0
5361	PLXNA1							0							0			0			0				0		2	3	2.5	0			0
9545	RAB3D							0							0			0			0				0		2	2	2	0			0
7982	ST7							0							0			0			0				0		2	2	2	0			0
51075	TMX2							0							0			0			0				0		3	3	3	0			0
23259	DDHD2							0				1			0.166667	3	3	3			0				0		4	5	4.5	0.01	8	9	8.5	0
1969	EPHA2							0	8	7	13	4	6	8	7.66667	13	13	13			0				0		27	27	27	0.01	31	26	28.5	0.01
6155	RPL27					1		0.166667	1						0.166667			0			0				0		2	2	2	0.01	2	2	2	0.01
84364	ARFGAP2							0		1		3	1	2	1.16667			0			0				0		4	10	7	0.01	1	1	1	0.44
26286	ARFGAP3							0				1	1		0.333333			0			0				0		3	2	2.5	0.01	1	1	1	0.44
1767	DNAH5							0			1	1	1	1	0.666667			0			0				0		5	2	3.5	0.01	1		0.5	0.44
51430	SUCO							0	1		1			1	0.5			0			0				0		2	2	2	0.01	1	1	1	0.44
144402	CPNE8							0					2		0.333333	1		0.5			0				0		2	2	2	0.01			0
5906	RAP1A							0							0			0			0				0			3	1.5	0.04	2	2	2	0
124583	CANT1							0							0			0			0				0		2	1	1.5	0.06	5	5	5	0
143244	EIF5AL1							0							0			0			0				0			2	1	0.06	2	2	2	0
54947	LPCAT2							0							0			0			0				0		2	1	1.5	0.06	3	3	3	0
9489	PGS1							0							0			0			0				0		1	2	1.5	0.06	2	2	2	0
94081	SFXN1							0							0			0			0				0		1	2	1.5	0.06	2	2	2	0
7355	SLC35A2							0							0			0			0				0		2	1	1.5	0.06	2	2	2	0
81622	UNC93B1							0							0			0			0				0		1	2	1.5	0.06	2	2	2	0
55240	STEAP3							0						1	0.166667			0			0				0		1	2	1.5	0.12	3	2	2.5	0
54953	C1orf27							0							0			0			0				0		1		0.5	0.44	2	3	2.5	0
2055	CLN8							0							0			0			0				0			1	0.5	0.44	2	2	2	0
10682	EBP							0							0			0			0				0		1	1	1	0.44	2	2	2	0
92840	REEP6							0							0			0			0				0		1	1	1	0.44	2	2	2	0
6610	SMPD2							0							0			0			0				0		1		0.5	0.44	2	2	2	0
10342	TFG							0							0			0			0				0		1	1	1	0.44	2	2	2	0
51337	THEM6							0							0			0			0				0		1	1	1	0.44	5	3	4	0
54795	TRPM4							0							0			0			0				0		1	1	1	0.44	3	4	3.5	0
10384	BTN3A3							0							0			0			0				0				0		8	6	7	0
10715	CERS1							0							0			0			0				0				0		2	3	2.5	0
56681	SAR1A							0							0			0			0				0		1480	1407	1443.5		10	8	9	0
26037	SIPA1L1							0			1	1	2		0.666667			0			0				0				0		4	6	5	0

## Sheet: GO_analysis_35candidates
GO Analysis: Prey proteins with BFDR<=1% for PCSK9 and either SAR1A or SAR1B, p<10^-10
Analysis Type:	PANTHER Overrepresentation Test (Released 20171205)
Annotation Version and Release Date:	GO Ontology database Released 2018-02-02
Analyzed List:	upload_1 (Homo sapiens)
Reference List:	Homo sapiens (all genes in database)
Test Type:	FISHER
GO cellular component	observed	expected	p-value	FDR
endoplasmic reticulum (GO:0005783)	24	2.92	1.63e-18	3.13e-15
endoplasmic reticulum membrane (GO:0005789)	20	1.67	5.43e-18	5.21e-15
endoplasmic reticulum subcompartment (GO:0098827)	20	1.67	5.95e-18	3.81e-15
nuclear outer membrane-endoplasmic reticulum membrane network (GO:0042175)	20	1.7	8.13e-18	3.9e-15
endoplasmic reticulum part (GO:0044432)	21	2.1	2.05e-17	7.88e-15
integral component of membrane (GO:0016021)	32	9.32	3.33e-16	1.06e-13
intrinsic component of membrane (GO:0031224)	32	9.52	6.46e-16	1.77e-13
organelle subcompartment (GO:0031984)	21	2.63	1.7e-15	4.07e-13
membrane part (GO:0044425)	33	11.43	5.69e-15	1.21e-12
endomembrane system (GO:0012505)	28	7.03	2.53e-14	4.86e-12
membrane (GO:0016020)	33	15.5	1.07e-10	1.72e-08
