# Supplementary material for: The cargo receptor SURF4 promotes the efficient cellular secretion of PCSK9
Source: eLife. 2018 Sep 25;7:e38839. doi: 10.7554/eLife.38839 (PMC6156083; doi:10.7554/eLife.38839)
Supplement: Supplementary file 2. — DESeq2 output for each sgRNA showing normalized mapped reads in control (GFP-low) populations and log2 fold-change in experiment (GFP-high) populations with significance testing for enrichment or depletion. A copy of the reference library showing the corresponding gene target and target sequence and gene for each sgRNA is included. [file elife-38839-supp2.xlsx]

## Sheet: enriched_GFP-high
DESeq2 output for HiSeq reads, mapped to GeCKOv2 library, GFP-low = control and GFP-high = exp
gRNA	baseMean	log2FC	lfcSE	stat	pvalue	padj	target
HGLibB_47781	921.342	1.60964	0.119828	13.433	3.87628e-41	4.35884e-36	SURF4
HGLibA_47837	276.361	1.77349	0.148703	11.9264	8.62407e-33	3.23256e-28	SURF4
HGLibA_47839	493.812	1.19408	0.109207	10.9341	7.9212e-28	1.11341e-23	SURF4
HGLibB_47782	158.503	1.92756	0.192673	10.0043	1.4593e-23	1.8233e-19	SURF4
HGLibA_42736	185.426	1.30082	0.160799	8.08973	5.97968e-16	4.48273e-12
HGLibA_53765	137.93	1.39519	0.177793	7.84728	4.25144e-15	2.81218e-11
HGLibA_10661	268.642	1.16124	0.15225	7.62723	2.39857e-14	1.41956e-10
HGLibA_47838	171.032	1.3085	0.177075	7.38954	1.47335e-13	7.88939e-10	SURF4
HGLibA_14464	288.763	1.12546	0.167856	6.70492	2.0152e-11	9.06427e-08
HGLibB_36583	93.2565	1.25936	0.197141	6.38813	1.67929e-10	6.39866e-07
HGLibA_10663	229.049	0.987643	0.173325	5.69823	1.21061e-08	2.95938e-05
HGLibA_49929	167.559	0.987136	0.174023	5.67246	1.40761e-08	3.36775e-05
HGLibB_53677	280.424	0.847685	0.150328	5.63892	1.7112e-08	4.00882e-05
HGLibB_03087	237.552	0.900889	0.159982	5.63118	1.78976e-08	4.10728e-05
HGLibB_48539	230.36	0.832775	0.157713	5.28033	1.28948e-07	0.000241668
HGLibA_03084	94.3606	1.00211	0.195998	5.11284	3.1735e-07	0.000549011
HGLibB_23851	232.359	0.791757	0.155996	5.07549	3.86498e-07	0.000648676
HGLibA_42737	232.858	0.890237	0.178713	4.98137	6.31351e-07	0.000929746
HGLibB_10650	421.817	0.590975	0.121042	4.8824	1.04802e-06	0.00130943
HGLibA_36629	185.309	0.815063	0.168927	4.82494	1.40046e-06	0.00160694
HGLibA_53788	113.128	0.936758	0.194389	4.81898	1.44293e-06	0.00163895
HGLibB_04392	323.351	0.721748	0.152389	4.73621	2.1775e-06	0.00235699
HGLibB_53239	260.85	0.686679	0.144992	4.73599	2.1799e-06	0.00235699
HGLibA_36008	176.625	0.769393	0.164427	4.67923	2.8795e-06	0.00291709
HGLibA_05564	166.551	0.808219	0.173646	4.65441	3.24909e-06	0.00323325
HGLibA_09383	968.347	0.493451	0.106365	4.63922	3.49721e-06	0.00341964
HGLibA_03082	87.6634	0.867308	0.187729	4.62	3.83745e-06	0.00368818
HGLibB_10647	298.837	0.659127	0.144515	4.56095	5.09216e-06	0.0047323
HGLibB_30292	139.926	0.796209	0.178167	4.46888	7.86293e-06	0.00669832
HGLibB_42221	94.998	0.85641	0.191848	4.464	8.0443e-06	0.00680131
HGLibB_00659	69.2756	0.892935	0.201001	4.44244	8.89449e-06	0.0073761
HGLibA_53306	191.434	0.718529	0.161765	4.4418	8.92092e-06	0.0073761
HGLibA_56580	345.485	0.676545	0.152609	4.43319	9.28474e-06	0.00762088
HGLibA_00656	276.503	0.657935	0.149884	4.38962	1.13547e-05	0.0091858
HGLibA_36175	385.75	0.533199	0.121872	4.37508	1.21388e-05	0.00970403
HGLibB_39964	114.021	0.820786	0.187627	4.37456	1.21679e-05	0.00970403
HGLibB_15487	187.482	0.680429	0.155749	4.36876	1.24955e-05	0.00985347
HGLibA_24684	285.192	0.605404	0.138811	4.36137	1.29253e-05	0.0100933
HGLibA_25876	149.895	0.811053	0.186533	4.34804	1.37357e-05	0.0103662
HGLibB_28791	212.496	0.6602	0.152394	4.3322	1.47626e-05	0.0108499
HGLibB_48325	67.1129	0.863638	0.199727	4.32409	1.53162e-05	0.0111115
HGLibB_45068	158.33	0.819451	0.190644	4.29833	1.72086e-05	0.0120943
HGLibB_22820	234.357	0.75609	0.1765	4.28381	1.83721e-05	0.0125208
HGLibA_13472	205.558	0.689551	0.161254	4.27618	1.90124e-05	0.0126504
HGLibA_56305	328.66	0.532361	0.127343	4.18053	2.90834e-05	0.0180362
HGLibA_00658	101.544	0.811396	0.195279	4.15506	3.25197e-05	0.0196082
HGLibA_27405	175.869	0.679958	0.16367	4.15444	3.2608e-05	0.0196082
HGLibA_39978	119.212	0.78785	0.191218	4.12017	3.78595e-05	0.0225252
HGLibA_25291	89.099	0.8186	0.199317	4.10702	4.00794e-05	0.0233803
HGLibB_46897	214.728	0.660912	0.161827	4.08405	4.42567e-05	0.0256527
HGLibA_11164	237.535	0.766432	0.188085	4.07492	4.60308e-05	0.0264088
HGLibA_53764	124.185	0.751022	0.185165	4.05597	4.99271e-05	0.0277328
HGLibA_23312	156.905	0.708448	0.174743	4.05422	5.03008e-05	0.0277328
HGLibA_35885	126.891	0.793491	0.196195	4.0444	5.24582e-05	0.028775
HGLibA_52970	167.827	0.708673	0.175555	4.03677	5.41927e-05	0.0292977
HGLibB_29620	114.906	0.776585	0.192527	4.03364	5.49188e-05	0.029327
HGLibA_50455	265.057	0.625476	0.155801	4.01459	5.95499e-05	0.0310015
HGLibA_48756	64.4212	0.800491	0.199623	4.01001	6.07157e-05	0.0314628
HGLibA_20739	72.6672	0.780799	0.195476	3.99435	6.48713e-05	0.033462
HGLibB_36072	105.393	0.751772	0.188303	3.99235	6.54212e-05	0.0335915
HGLibB_18204	169.517	0.682658	0.171047	3.99107	6.57763e-05	0.0335992
HGLibB_08222	250.316	0.601353	0.150905	3.98499	6.74842e-05	0.0335992
HGLibB_04556	139.434	0.716069	0.17975	3.98369	6.78523e-05	0.0335992
HGLibB_08919	98.877	0.720525	0.180912	3.98274	6.81252e-05	0.0335992
HGLibA_21857	305.317	0.574517	0.144699	3.97044	7.17398e-05	0.0350519
HGLibB_31697	157.757	0.681977	0.171802	3.96956	7.20058e-05	0.0350519
HGLibA_29738	231.151	0.614731	0.155484	3.95367	7.6963e-05	0.0368006
HGLibA_21627	100.63	0.741676	0.18799	3.94529	7.97048e-05	0.0371898
HGLibA_57080	107.776	0.75463	0.192161	3.92708	8.5982e-05	0.0397884
HGLibA_23168	148.595	0.657104	0.167577	3.9212	8.81103e-05	0.0404405
HGLibA_23506	66.623	0.778802	0.198853	3.91647	8.98564e-05	0.0410742
HGLibB_01944	61.5025	0.789298	0.201693	3.91336	9.10194e-05	0.0414374
HGLibA_03191	68.1048	0.765488	0.195928	3.90699	9.34539e-05	0.042204
HGLibA_45255	139.761	0.703766	0.180533	3.89827	9.68829e-05	0.0434039
HGLibA_39999	263.609	0.648876	0.166715	3.89212	9.93709e-05	0.0441666
HGLibA_21976	103.342	0.712126	0.183085	3.88959	0.000100415	0.0444514
HGLibB_00915	83.5561	0.758774	0.195212	3.88692	0.000101524	0.0445946
HGLibB_46212	72.086	0.771078	0.198644	3.88172	0.000103721	0.0453825
HGLibB_04047	179.744	0.660118	0.170585	3.86974	0.000108953	0.0471216
HGLibA_31761	181.13	0.623605	0.161226	3.86789	0.00010978	0.0472977
HGLibB_53678	89.4038	0.781555	0.202334	3.8627	0.000112141	0.0481303
HGLibA_07596	278.259	0.608704	0.157688	3.86018	0.000113304	0.0484248
HGLibB_09493	136.916	0.729984	0.189417	3.85384	0.000116279	0.0493413
HGLibA_54591	66.6962	0.776864	0.201645	3.85263	0.000116856	0.0493996
HGLibB_42601	89.6375	0.709913	0.184391	3.85004	0.000118097	0.0497375
HGLibB_53663	109.707	0.737597	0.191894	3.84376	0.000121161	0.050461
HGLibB_05548	285.88	0.560881	0.145956	3.84281	0.000121634	0.0504709
HGLibB_00658	225.196	0.616539	0.160743	3.83556	0.000125278	0.0516021
HGLibA_08151	136.038	0.701355	0.182945	3.83368	0.000126238	0.0516856
HGLibA_34359	228.293	0.581748	0.152164	3.82318	0.000131743	0.0528426
HGLibB_09336	269.848	0.581368	0.15263	3.80899	0.000139536	0.0546713
HGLibA_34822	427.02	0.466996	0.122951	3.79823	0.000145732	0.0565085
HGLibA_57735	86.4133	0.734411	0.194426	3.77733	0.000158519	0.0604249
HGLibA_13981	123.261	0.686371	0.181997	3.77134	0.000162374	0.0613409
HGLibA_14773	50.1319	0.766693	0.203744	3.76302	0.000167874	0.0629242
HGLibA_00076	218.549	0.592666	0.157628	3.7599	0.000169983	0.063503
HGLibA_26499	126.879	0.720657	0.19226	3.74835	0.000178	0.0656119
HGLibB_28380	384.322	0.564417	0.150839	3.74185	0.000182668	0.06648
HGLibB_24089	339.681	0.496543	0.13328	3.72558	0.000194869	0.070009
HGLibA_43411	315.355	0.524278	0.140888	3.72123	0.000198257	0.07055
HGLibB_54052	140.367	0.636754	0.171363	3.71583	0.000202537	0.0713953
HGLibB_43355	226.783	0.615113	0.165778	3.71046	0.000206884	0.0724734
HGLibB_45549	491.262	0.481592	0.129906	3.70722	0.000209544	0.0729506
HGLibB_28573	42.949	0.754047	0.203563	3.70425	0.000212016	0.0735833
HGLibA_51257	135.005	0.652376	0.176196	3.70256	0.000213432	0.073847
HGLibB_03201	186.835	0.640751	0.173368	3.69589	0.000219117	0.0750145
HGLibB_40364	188.87	0.57196	0.154899	3.69247	0.000222084	0.0754476
HGLibA_39498	88.9414	0.708481	0.191944	3.69108	0.000223302	0.0756327
HGLibA_34878	148.027	0.643987	0.175337	3.67284	0.000239867	0.0779561
HGLibA_20375	186.69	0.640993	0.175088	3.66098	0.000251249	0.0809532
HGLibB_50597	287.789	0.495969	0.135576	3.65823	0.000253961	0.0815849
HGLibB_55544	261.836	0.603347	0.16496	3.65753	0.00025466	0.0815849
HGLibB_39917	82.8192	0.722216	0.19849	3.63854	0.000274183	0.0852217
HGLibB_47309	164.415	0.6878	0.189097	3.63728	0.000275529	0.0853524
HGLibA_31363	111.12	0.680167	0.187143	3.63447	0.000278549	0.0854111
HGLibA_17204	93.726	0.733107	0.201746	3.63381	0.000279268	0.0854111
HGLibB_14967	305.186	0.458311	0.126159	3.63281	0.000280351	0.0854111
HGLibB_01363	97.6705	0.71529	0.196969	3.63149	0.000281794	0.0854111
HGLibA_16511	551.542	0.472837	0.130555	3.62173	0.000292636	0.0868247
HGLibA_00918	182.186	0.553306	0.15304	3.61543	0.000299854	0.0878081
HGLibB_00982	76.0567	0.71225	0.197557	3.60529	0.000311805	0.090258
HGLibA_31307	318.275	0.520577	0.144584	3.60052	0.000317578	0.0912944
HGLibA_06151	196.611	0.576167	0.160065	3.59959	0.00031872	0.0912944
HGLibB_43183	267.91	0.569428	0.158234	3.59865	0.000319878	0.0912944
HGLibA_27374	95.9581	0.730491	0.203031	3.59793	0.000320763	0.0913151
HGLibB_18483	51.7549	0.691594	0.192632	3.59023	0.000330381	0.0920273
HGLibA_05066	60.3256	0.72401	0.201781	3.58809	0.00033311	0.0920273
HGLibA_38077	417.607	0.443798	0.123734	3.5867	0.000334891	0.0920273
HGLibA_57832	198.904	0.556499	0.155168	3.58642	0.000335244	0.0920273
HGLibB_18266	120.124	0.660413	0.184288	3.5836	0.000338889	0.0923798
HGLibB_35926	314.375	0.540324	0.150814	3.58272	0.000340039	0.0923798
HGLibB_14442	146.169	0.63217	0.176453	3.58266	0.000340112	0.0923798
HGLibA_08292	116.957	0.63621	0.177637	3.58152	0.000341606	0.0925557
HGLibB_10716	421.609	0.442865	0.123893	3.57457	0.000350801	0.0939219
HGLibB_19478	321.53	0.535006	0.149801	3.57145	0.000355016	0.094432
HGLibA_49325	200.1	0.518292	0.145202	3.56946	0.000357713	0.094432
HGLibA_48518	192.302	0.579591	0.162543	3.56577	0.000362786	0.094872
HGLibB_29613	448.037	0.457116	0.12839	3.56037	0.000370338	0.0961759
HGLibB_45220	407.912	0.4328	0.121666	3.55728	0.000374709	0.0969222
HGLibA_09289	155.596	0.661994	0.186616	3.54736	0.000389115	0.0994444
HGLibB_42642	409.185	0.481133	0.135988	3.53805	0.000403093	0.101547
HGLibA_27929	187.009	0.584616	0.165583	3.53064	0.000414552	0.104053
HGLibB_44757	76.6464	0.687834	0.19492	3.52881	0.000417431	0.104384
HGLibB_36963	115	0.62428	0.176958	3.52784	0.000418958	0.104389
HGLibB_24790	110.544	0.667467	0.189221	3.52744	0.0004196	0.104389
HGLibA_43994	139.233	0.662673	0.188064	3.52366	0.000425637	0.105192
HGLibA_00510	190.018	0.625949	0.177722	3.52207	0.000428193	0.105475
HGLibB_41223	81.9837	0.690735	0.196132	3.52178	0.000428658	0.105475
HGLibB_02134	114.775	0.683353	0.194332	3.51641	0.00043742	0.107162
HGLibA_17367	165.719	0.632794	0.180242	3.51081	0.000446741	0.108204
HGLibA_56117	20.6103	0.631535	0.179927	3.50994	0.000448208	NA
HGLibB_21943	226.522	0.649929	0.185369	3.50613	0.000454678	0.108838
HGLibB_13872	108.129	0.66096	0.188523	3.506	0.000454897	0.108838
HGLibB_34578	512.158	0.395835	0.112902	3.50599	0.000454907	0.108838
HGLibB_53242	165.653	0.641818	0.183192	3.50353	0.000459131	0.109383
HGLibA_01837	100.029	0.659099	0.188448	3.49752	0.000469607	0.110475
HGLibA_07130	109.308	0.648994	0.186023	3.48878	0.000485235	0.112969
HGLibA_08872	122.867	0.693894	0.199217	3.48311	0.000495626	0.114441
HGLibA_32671	24.4359	0.629212	0.180986	3.47658	0.000507855	NA
HGLibA_39644	136.291	0.664027	0.19122	3.47257	0.000515495	0.11758
HGLibA_52064	127.207	0.691938	0.199526	3.46792	0.000524512	0.119394
HGLibB_29381	119.245	0.636196	0.18361	3.46493	0.000530367	0.12024
HGLibA_53714	205.676	0.594118	0.171595	3.46232	0.000535534	0.120441
HGLibB_45725	233.682	0.597334	0.172751	3.45777	0.00054467	0.121704
HGLibA_54723	84.7185	0.697254	0.201703	3.45683	0.000546566	0.121704
HGLibA_57786	338.446	0.433604	0.125799	3.44681	0.000567242	0.125237
HGLibA_04593	123.344	0.596453	0.173067	3.44636	0.000568186	0.125237
HGLibB_14756	24.4757	0.665925	0.193304	3.44496	0.000571146	NA
HGLibB_40270	159.148	0.548175	0.159491	3.43703	0.00058814	0.127478
HGLibB_19207	116.844	0.680442	0.19798	3.43692	0.000588365	0.127478
HGLibB_40297	32.8433	0.685528	0.199506	3.43613	0.000590089	0.127488
HGLibB_36343	301.1	0.476853	0.13888	3.43357	0.000595689	0.128011
HGLibA_15701	156.985	0.647958	0.189245	3.4239	0.000617289	0.131075
HGLibA_14462	139.988	0.641499	0.187567	3.42011	0.00062595	0.131933
HGLibB_04776	398.355	0.48615	0.142178	3.4193	0.000627833	0.131961
HGLibA_17561	500.737	0.453393	0.132868	3.41237	0.000644014	0.134358
HGLibA_40162	218.314	0.530269	0.155477	3.41059	0.000648223	0.134602
HGLibA_20002	227.341	0.550161	0.161504	3.40649	0.000658044	0.136023
HGLibB_27607	67.5001	0.679417	0.199625	3.40347	0.000665365	0.137032
HGLibB_46508	74.8665	0.675623	0.198723	3.39982	0.000674303	0.138207
HGLibB_01955	229.089	0.50321	0.148293	3.39335	0.00069044	0.139183
HGLibA_07054	103.282	0.657206	0.193702	3.39288	0.000691628	0.139183
HGLibB_41592	339.86	0.493976	0.145597	3.39277	0.0006919	0.139183
HGLibB_26495	442.188	0.427343	0.126065	3.38986	0.000699292	0.139377
HGLibB_29503	158.473	0.548802	0.161951	3.38869	0.00070227	0.139377
HGLibB_11998	306.082	0.441354	0.130258	3.3883	0.000703277	0.139377
HGLibA_09427	110.435	0.617969	0.182411	3.38779	0.000704587	0.139377
HGLibA_04941	141.204	0.562029	0.165911	3.38753	0.000705259	0.139377
HGLibA_53414	92.3226	0.648837	0.191673	3.38513	0.000711444	0.140042
HGLibA_50635	180.272	0.546144	0.161349	3.38486	0.000712147	0.140042
HGLibA_10900	124.21	0.610053	0.180259	3.38432	0.000713549	0.140042
HGLibA_43650	104.168	0.676211	0.199855	3.3835	0.000715671	0.140203
HGLibB_21807	518.633	0.50331	0.149014	3.37761	0.000731195	0.142499
HGLibA_48411	125.638	0.614539	0.182125	3.37426	0.000740138	0.143978
HGLibB_51782	158.169	0.600065	0.177859	3.37381	0.000741343	0.143978
HGLibB_28015	79.3186	0.650702	0.193524	3.36239	0.000772713	0.147153
HGLibB_12451	185.132	0.533192	0.158597	3.36194	0.000773978	0.147153
HGLibB_07792	113.586	0.638172	0.189925	3.36013	0.00077907	0.147236
HGLibA_31785	74.5451	0.674832	0.20095	3.35822	0.000784468	0.148008
HGLibA_26929	30.6112	0.60919	0.181513	3.35619	0.000790247	0.148424
HGLibA_03203	514.216	0.368018	0.109728	3.3539	0.000796813	0.149086
HGLibA_55498	102.68	0.671075	0.200287	3.35056	0.00080647	0.149982
HGLibA_48507	273.161	0.498461	0.148974	3.34597	0.000819961	0.151653
HGLibB_52858	376.775	0.495215	0.148024	3.34551	0.00082132	0.151653
HGLibA_36872	261.947	0.521702	0.156143	3.34117	0.00083425	0.153035
HGLibA_44251	112.052	0.613041	0.183519	3.34047	0.000836363	0.153081
HGLibB_44201	523.952	0.354779	0.106218	3.34009	0.000837502	0.153081
HGLibA_42224	94.7232	0.654956	0.196134	3.33932	0.000839824	0.153081
HGLibA_58360	138.847	0.594105	0.178131	3.33521	0.00085236	0.154788
HGLibA_63962	65.6704	0.678292	0.203395	3.33485	0.000853443	0.154788
HGLibB_27411	304.872	0.496728	0.149031	3.33304	0.000859027	0.155138
HGLibA_04552	74.4292	0.659646	0.197921	3.33288	0.000859507	0.155138
HGLibB_49800	447.644	0.455136	0.136794	3.32717	0.000877339	0.157725
HGLibB_05104	337.663	0.421018	0.126678	3.32352	0.000888875	0.158217
HGLibB_02179	308.455	0.42285	0.127404	3.31898	0.000903477	0.159992
HGLibA_34417	295.049	0.456873	0.137731	3.31714	0.000909429	0.160524
HGLibB_07619	307.31	0.473896	0.142948	3.31516	0.000915891	0.160672
HGLibB_09743	36.9083	0.669766	0.202106	3.31394	0.000919925	0.161129
HGLibB_48900	53.8307	0.668083	0.201732	3.31173	0.000927203	0.161648
HGLibB_57714	387.161	0.395841	0.119677	3.30758	0.000941043	0.163301
HGLibB_04880	72.4924	0.666546	0.20156	3.30694	0.000943222	0.163427
HGLibA_36204	396.627	0.381674	0.11544	3.30626	0.000945509	0.163501
HGLibB_43454	288.401	0.469991	0.142245	3.30409	0.000952842	0.163501
HGLibB_00827	66.8021	0.673254	0.203781	3.3038	0.000953827	0.163501
HGLibA_40295	53.3251	0.672791	0.203696	3.30291	0.00095687	0.1636
HGLibB_01170	281.202	0.519017	0.157288	3.29979	0.000967582	0.165104
HGLibA_55704	258.573	0.506616	0.153722	3.29567	0.00098187	0.166619
HGLibA_46004	163.013	0.518422	0.157311	3.29552	0.00098239	0.166619
HGLibB_04600	263.297	0.472157	0.143322	3.29438	0.000986391	0.167046
HGLibB_55556	156.325	0.584428	0.177579	3.29109	0.000998007	0.168087
HGLibB_09425	55.3888	0.662765	0.201391	3.29094	0.000998518	0.168087
HGLibB_05243	283.425	0.52704	0.16038	3.2862	0.00101548	0.169422
HGLibB_31210	56.3812	0.667396	0.203206	3.28434	0.00102223	0.170043
HGLibB_14796	224.054	0.549653	0.167402	3.28343	0.00102551	0.170336
HGLibA_26743	85.5909	0.625442	0.190709	3.27957	0.00103965	0.17186
HGLibB_27856	331.737	0.473049	0.144273	3.27885	0.00104233	0.17186
HGLibA_20823	479.868	0.434379	0.132564	3.27675	0.00105009	0.172374
HGLibB_54818	57.9074	0.666761	0.20352	3.27615	0.00105234	0.172374
HGLibA_50427	285.706	0.461517	0.141023	3.27263	0.0010655	0.173707
HGLibA_58335	159.768	0.553657	0.169441	3.26756	0.0010848	0.175771
HGLibA_29644	47.2377	0.665336	0.203732	3.26574	0.00109179	0.176395
HGLibB_03546	276.946	0.469004	0.143853	3.2603	0.00111294	0.178699
HGLibA_01905	178.14	0.560938	0.172092	3.25952	0.00111601	0.178699
HGLibA_45074	135.742	0.602527	0.184913	3.25843	0.00112031	0.178699
HGLibA_18133	260.018	0.507885	0.155958	3.25654	0.00112778	0.179395
HGLibB_36632	135.583	0.552906	0.169785	3.25651	0.00112791	0.179395
HGLibB_44247	164.336	0.580111	0.178294	3.25368	0.0011392	0.180295
HGLibA_40873	55.9723	0.65946	0.202687	3.25359	0.00113958	0.180295
HGLibA_18412	159.284	0.547914	0.168571	3.25035	0.00115264	0.180295
HGLibA_24567	107.585	0.63889	0.196563	3.25031	0.00115281	0.180295
HGLibA_39740	133.165	0.563823	0.173531	3.24913	0.0011576	0.180543
HGLibA_61498	176.373	0.604596	0.186299	3.2453	0.00117327	0.18248
HGLibB_39627	408.341	0.384732	0.118582	3.24444	0.00117681	0.182777
HGLibA_05313	238.061	0.519389	0.1602	3.24213	0.00118639	0.184011
HGLibB_53694	163.856	0.602355	0.186089	3.23692	0.00120826	0.186249
HGLibB_27518	195.24	0.559736	0.172962	3.23618	0.00121141	0.186249
HGLibA_02329	30.4194	0.640353	0.197911	3.23556	0.00121403	0.186249
HGLibA_38531	46.8776	0.659052	0.203691	3.23556	0.00121406	0.186249
HGLibB_12270	231.459	0.502476	0.155333	3.23484	0.00121711	0.186462
HGLibA_17103	160.622	0.582933	0.180321	3.23276	0.00122602	0.186904
HGLibA_51528	560.102	0.338645	0.10476	3.2326	0.0012267	0.186904
HGLibA_47376	122.278	0.580523	0.179601	3.23229	0.00122803	0.186904
HGLibA_18532	156.966	0.59217	0.183287	3.23084	0.00123426	0.187379
HGLibB_46213	93.8741	0.647509	0.200422	3.23073	0.00123476	0.187379
HGLibA_14684	233.287	0.568552	0.176058	3.22934	0.00124075	0.18778
HGLibB_57845	622.896	0.387273	0.120046	3.22604	0.00125514	0.189195
HGLibB_57792	606.09	0.366325	0.113687	3.22223	0.00127197	0.190181
HGLibA_36656	174.451	0.521578	0.16189	3.22181	0.00127384	0.190181
HGLibA_17004	218.823	0.495348	0.153784	3.22106	0.0012772	0.190224
HGLibA_33260	124.99	0.603384	0.187421	3.2194	0.0012846	0.190551
HGLibB_06724	30.1248	0.60442	0.187809	3.21826	0.0012897	0.190551
HGLibB_52708	72.9501	0.637761	0.198171	3.21824	0.00128981	0.190551
HGLibA_32911	119.722	0.608834	0.189201	3.21792	0.00129125	0.190551
HGLibA_40131	276.149	0.439479	0.136643	3.21626	0.00129875	0.191281
HGLibB_49717	47.2221	0.655032	0.203675	3.21607	0.0012996	0.191281
HGLibA_59178	150.038	0.586106	0.18229	3.21524	0.00130334	0.191581
HGLibB_13322	192.001	0.522553	0.162543	3.21485	0.00130511	0.19159
HGLibB_03412	142	0.586266	0.182492	3.21256	0.0013156	0.192464
HGLibA_15588	96.4652	0.632985	0.197168	3.21039	0.00132554	0.193332
HGLibB_52868	536.902	0.325329	0.101383	3.2089	0.00133245	0.193332
HGLibA_39436	60.4553	0.646536	0.201583	3.2073	0.00133988	0.1936
HGLibA_56582	214.139	0.49949	0.155803	3.20591	0.00134638	0.1936
HGLibB_03505	479.186	0.411925	0.128536	3.20474	0.00135183	0.1936
HGLibA_30225	78.1294	0.652859	0.203739	3.20439	0.00135347	0.1936
HGLibA_48358	166.558	0.50908	0.158877	3.20423	0.00135422	0.1936
HGLibA_03316	199.337	0.532467	0.166263	3.20257	0.00136207	0.193726
HGLibB_33872	317.296	0.471466	0.147296	3.20081	0.00137042	0.194083
HGLibB_27148	100.976	0.616074	0.192586	3.19896	0.00137924	0.194842
HGLibA_31282	422.308	0.426264	0.133277	3.19835	0.00138218	0.194878
HGLibB_40539	476.804	0.407227	0.127331	3.19818	0.00138296	0.194878
HGLibB_54861	210.014	0.575048	0.179832	3.19769	0.00138533	0.194967
HGLibA_53546	105.356	0.646532	0.202218	3.19721	0.00138764	0.195048
HGLibA_33366	82.5283	0.606299	0.189676	3.19649	0.00139111	0.195291
HGLibB_02474	64.6775	0.642982	0.201179	3.19607	0.00139311	0.195329
HGLibA_57243	246.391	0.462227	0.144785	3.19249	0.0014105	0.197521
HGLibB_27160	111.603	0.614966	0.192681	3.19162	0.00141477	0.197873
HGLibB_50757	270.469	0.501771	0.157286	3.19019	0.00142179	0.198274
HGLibA_36617	354.512	0.387226	0.121452	3.18831	0.00143108	0.198916
HGLibA_15199	133.368	0.620425	0.19463	3.18772	0.00143399	0.199075
HGLibB_07012	283.822	0.501699	0.157462	3.18617	0.00144171	0.199409
HGLibB_20636	139.158	0.583562	0.18322	3.18503	0.00144739	0.199511
HGLibB_16279	96.133	0.606294	0.190388	3.18452	0.00144993	0.199511
HGLibB_34371	77.9654	0.62974	0.197771	3.1842	0.00145157	0.199511
HGLibA_24116	146.944	0.580281	0.18227	3.18363	0.0014544	0.199511
HGLibB_40087	340.237	0.432329	0.135825	3.18299	0.00145765	0.199511
HGLibA_30724	182.174	0.547463	0.172005	3.18283	0.00145842	0.199511
HGLibB_52036	168.68	0.536587	0.168616	3.1823	0.0014611	0.199635
HGLibA_59193	160.465	0.620887	0.19522	3.18045	0.00147046	0.200453
HGLibB_34517	196.34	0.497158	0.156319	3.18041	0.00147066	0.200453
HGLibB_26983	83.3547	0.630822	0.198421	3.17921	0.00147676	0.200798
HGLibA_17263	514.075	0.343765	0.108156	3.17842	0.00148078	0.201102
HGLibB_12165	145.543	0.571973	0.180023	3.17722	0.00148697	0.201583
HGLibA_43130	141.983	0.53158	0.16732	3.17703	0.00148791	0.201583
HGLibB_38162	189.577	0.526155	0.165681	3.17571	0.00149469	0.202135
HGLibB_46740	90.1935	0.646999	0.203764	3.17523	0.00149716	0.202135
HGLibB_02551	119.605	0.578288	0.182181	3.17426	0.00150221	0.202135
HGLibA_12368	57.84	0.642753	0.202565	3.17307	0.00150835	0.202135
HGLibA_56436	133.953	0.548728	0.17294	3.17295	0.00150901	0.202135
HGLibA_07091	146.331	0.540873	0.170529	3.17173	0.00151535	0.202135
HGLibA_38566	100.331	0.626145	0.197518	3.17007	0.00152401	0.202523
HGLibB_10767	231.425	0.514804	0.162406	3.16986	0.00152511	0.202523
HGLibA_13583	167.984	0.556378	0.175525	3.1698	0.00152546	0.202523
HGLibB_31347	243.12	0.531045	0.167675	3.16711	0.00153963	0.204163
HGLibB_13540	155.868	0.548658	0.173342	3.16517	0.00154994	0.204805
HGLibA_22710	78.9756	0.615436	0.194507	3.16408	0.00155574	0.205331
HGLibB_57872	118.187	0.619462	0.195957	3.16122	0.0015711	0.206872
HGLibB_22525	115.405	0.593093	0.187714	3.15956	0.00158008	0.207468
HGLibA_55741	131.525	0.577742	0.182924	3.15838	0.0015865	0.207468
HGLibA_29947	207.949	0.599293	0.18977	3.158	0.00158855	0.207468
HGLibA_22251	70.5053	0.641122	0.203173	3.15554	0.00160199	0.208256
HGLibB_42165	59.9598	0.63995	0.203147	3.15018	0.00163172	0.210963
HGLibB_51716	219.213	0.493493	0.15676	3.14809	0.00164341	0.2112
HGLibA_57450	83.8726	0.640642	0.203709	3.14489	0.00166152	0.212073
HGLibB_16333	125.83	0.566967	0.180337	3.14393	0.00166698	0.21236
HGLibB_48022	112.587	0.604141	0.192225	3.14289	0.00167288	0.212783
HGLibA_28368	96.339	0.636489	0.20258	3.14192	0.00167843	0.212783
HGLibA_53325	101.807	0.566017	0.180183	3.14134	0.00168175	0.212962
HGLibA_54782	220.895	0.503209	0.16031	3.13897	0.00169543	0.213733
HGLibA_16427	156.416	0.554526	0.176743	3.13747	0.00170414	0.21459
HGLibA_02055	358.558	0.430458	0.137256	3.13617	0.00171172	0.214823
HGLibB_14082	215.067	0.546427	0.174447	3.13235	0.00173414	0.21667
HGLibB_02393	170.861	0.508177	0.162266	3.13176	0.00173763	0.216864
HGLibA_60092	243.888	0.476389	0.152211	3.1298	0.00174928	0.217594
HGLibB_27696	12.0143	0.456892	0.146018	3.12901	0.00175398	NA
HGLibA_03757	126.199	0.633712	0.202623	3.12754	0.00176274	0.218062
HGLibB_38029	362.341	0.45694	0.146151	3.1265	0.00176901	0.2182
HGLibB_15023	210.971	0.546663	0.174872	3.12608	0.00177152	0.2182
HGLibA_01404	165.031	0.522991	0.167418	3.12386	0.00178497	0.219604
HGLibB_48282	130.055	0.606974	0.194378	3.12264	0.00179234	0.219966
HGLibB_39575	177.792	0.579004	0.185449	3.12218	0.00179519	0.219966
HGLibB_27874	134.269	0.584283	0.187278	3.11987	0.00180929	0.220905
HGLibA_53945	166.41	0.512799	0.164399	3.11923	0.00181323	0.22092
HGLibA_14302	220.063	0.525197	0.168414	3.11849	0.00181778	0.221221
HGLibB_19759	405.237	0.453602	0.14549	3.11775	0.0018224	0.221542
HGLibB_35283	114.193	0.611446	0.196185	3.11669	0.00182896	0.2221
HGLibA_36475	218.006	0.46988	0.150865	3.11457	0.0018421	0.222312
HGLibB_16422	69.7901	0.623918	0.200327	3.1145	0.00184256	0.222312
HGLibA_40415	148.594	0.547673	0.175888	3.11376	0.00184719	0.222631
HGLibA_31034	126.489	0.558403	0.179488	3.11109	0.00186399	0.223627
HGLibB_48754	266.057	0.440388	0.141585	3.11041	0.00186827	0.223627
HGLibB_03763	72.7651	0.619029	0.199029	3.11024	0.00186937	0.223627
HGLibA_04630	399.751	0.453383	0.14582	3.10919	0.00187601	0.223784
HGLibA_07799	150.238	0.519087	0.167005	3.10821	0.00188223	0.223784
HGLibB_47381	48.3455	0.632586	0.203531	3.10806	0.00188319	0.223784
HGLibA_62867	142.227	0.570541	0.183601	3.10751	0.00188669	0.223784
HGLibA_03671	95.9117	0.598738	0.192694	3.1072	0.00188867	0.223784
HGLibB_36542	205.012	0.498798	0.160601	3.10582	0.00189752	0.223784
HGLibB_37677	1884.57	0.213929	0.0689135	3.10431	0.00190725	0.224105
HGLibA_15858	162.786	0.54925	0.17699	3.10327	0.00191393	0.224471
HGLibA_55834	93.0527	0.608847	0.196199	3.10321	0.00191436	0.224471
HGLibB_29147	102.118	0.622574	0.200781	3.10076	0.00193024	0.225011
HGLibA_58452	100.303	0.612139	0.197428	3.10057	0.00193148	0.225011
HGLibA_34218	244.286	0.44187	0.142628	3.09807	0.00194788	0.225011
HGLibA_54216	148.456	0.555075	0.179213	3.09729	0.00195298	0.225011
HGLibA_52304	53.0972	0.612271	0.19775	3.09619	0.00196024	0.225155
HGLibA_00003	321.546	0.416887	0.134731	3.09421	0.00197335	0.226199
HGLibB_07908	141.278	0.546622	0.176877	3.09041	0.00199882	0.22846
HGLibB_56128	164.544	0.521978	0.168922	3.09005	0.00200122	0.22846
HGLibA_63780	131.915	0.554897	0.179622	3.08924	0.00200667	0.228593
HGLibB_21829	83.6695	0.62311	0.201777	3.08812	0.00201428	0.228791
HGLibB_17384	178.719	0.541738	0.175476	3.08725	0.00202017	0.228801
HGLibA_25964	127.522	0.588938	0.190772	3.08713	0.00202096	0.228801
HGLibA_42768	116.27	0.572652	0.185527	3.08663	0.00202439	0.228801
HGLibA_09382	136.54	0.567613	0.183926	3.0861	0.00202802	0.228964
HGLibB_56882	54.3734	0.618692	0.200572	3.08463	0.00203803	0.229618
HGLibA_31438	386.755	0.402399	0.130511	3.08327	0.0020474	0.229618
HGLibB_03078	297.311	0.419594	0.136092	3.08317	0.0020481	0.229618
HGLibA_53819	56.9154	0.626487	0.203258	3.08222	0.0020546	0.230118
HGLibA_63884	246.468	0.483111	0.156841	3.08027	0.00206815	0.230538
HGLibB_41866	455.122	0.374538	0.121619	3.07961	0.0020727	0.230538
HGLibA_06778	115.76	0.557319	0.18115	3.07657	0.00209398	0.231758
HGLibB_18895	220.141	0.501475	0.163045	3.07568	0.00210022	0.231992
HGLibA_03088	93.902	0.597249	0.194237	3.07484	0.00210613	0.232188
HGLibB_32219	205.018	0.504204	0.164002	3.07437	0.00210947	0.232271
HGLibB_10725	508.04	0.398366	0.129672	3.07211	0.00212548	0.233291
HGLibB_24279	99.4772	0.598608	0.194902	3.07133	0.00213104	0.233291
HGLibA_52592	238.207	0.47643	0.155144	3.0709	0.00213418	0.233291
HGLibA_02591	134.74	0.603814	0.196627	3.07085	0.00213448	0.233291
HGLibB_25557	153.095	0.54487	0.177505	3.0696	0.00214343	0.233661
HGLibB_19655	329.914	0.410266	0.133723	3.06802	0.00215483	0.233888
HGLibA_47148	235.762	0.462568	0.15082	3.06702	0.00216202	0.234217
HGLibB_26327	239.504	0.528141	0.172335	3.06461	0.00217953	0.235886
HGLibA_17013	135	0.586138	0.19136	3.06302	0.00219117	0.236073
HGLibB_35374	100.916	0.58505	0.191019	3.06279	0.00219283	0.236073
HGLibA_40560	241.659	0.457704	0.149447	3.06265	0.00219385	0.236073
HGLibA_08770	272.234	0.487233	0.159178	3.06093	0.00220653	0.23721
HGLibB_09473	47.463	0.622463	0.203513	3.05859	0.00222384	0.238615
HGLibA_25013	130.014	0.606889	0.198589	3.05601	0.00224303	0.240215
HGLibB_26746	422.534	0.444544	0.145624	3.05268	0.00226806	0.241717
HGLibB_12996	148.147	0.519133	0.170112	3.05171	0.0022754	0.242068
HGLibA_55278	85.6085	0.60659	0.198854	3.05043	0.00228513	0.242068
HGLibA_23632	189.017	0.482729	0.158257	3.05028	0.00228626	0.242068
HGLibB_32815	270.952	0.400108	0.131178	3.05011	0.00228761	0.242068
HGLibA_17398	51.8957	0.621407	0.203761	3.04968	0.00229085	0.242068
HGLibB_02642	191.317	0.509064	0.167078	3.04687	0.00231235	0.24259
HGLibB_53753	317.745	0.378431	0.124222	3.04641	0.0023159	0.24259
HGLibB_05874	139.185	0.524308	0.172182	3.04507	0.00232625	0.243334
HGLibA_29996	182.848	0.53247	0.175102	3.04092	0.00235857	0.245479
HGLibA_22843	78.4547	0.593198	0.195118	3.0402	0.00236421	0.245479
HGLibB_20187	197.482	0.513762	0.169082	3.03855	0.00237722	0.246502
HGLibA_37403	268.98	0.500037	0.164573	3.03839	0.00237845	0.246502
HGLibA_53185	372.119	0.409552	0.13486	3.03687	0.00239046	0.247478
HGLibA_07017	93.7477	0.590753	0.194541	3.03664	0.00239227	0.247478
HGLibB_03332	24.5206	0.546641	0.18003	3.0364	0.00239424	NA
HGLibA_24579	212.651	0.533474	0.175709	3.03611	0.00239649	0.247686
HGLibB_56158	195.873	0.473602	0.156022	3.03548	0.00240152	0.247786
HGLibB_56707	189.841	0.520711	0.171568	3.03501	0.00240524	0.247786
HGLibA_18416	94.1353	0.560853	0.184805	3.03484	0.00240661	0.247786
HGLibB_23539	286.042	0.437884	0.144298	3.03458	0.00240873	0.247786
HGLibB_43574	67.1952	0.611976	0.201668	3.03457	0.00240877	0.247786
HGLibA_34133	357.621	0.425298	0.140294	3.03148	0.00243361	0.24854
HGLibB_12267	56.6073	0.617076	0.203574	3.03121	0.00243576	0.24854
HGLibA_46704	92.3203	0.602151	0.198678	3.03079	0.00243914	0.24854
HGLibB_04557	174.784	0.545679	0.180059	3.03056	0.00244098	0.24854
HGLibB_38216	243.436	0.434978	0.143538	3.0304	0.00244232	0.24854
HGLibA_05053	73.2688	0.60839	0.200986	3.02703	0.00246973	0.249275
HGLibB_24651	59.5303	0.61093	0.201834	3.02689	0.00247081	0.249275
HGLibA_40390	166.499	0.513959	0.169847	3.02602	0.00247797	0.249682
HGLibA_11347	257.584	0.45111	0.149134	3.02486	0.00248746	0.249966
HGLibB_49459	135.28	0.57374	0.189786	3.02309	0.00250209	0.250908
HGLibA_53304	150.84	0.564026	0.186629	3.02218	0.00250959	0.250908
HGLibB_36318	158.425	0.547315	0.181104	3.02211	0.00251021	0.250908
HGLibA_63328	100.467	0.582111	0.192684	3.02107	0.00251884	0.251323
HGLibB_19862	135.656	0.569258	0.188462	3.02055	0.00252314	0.251529
HGLibA_53787	56.319	0.614655	0.203584	3.01917	0.00253469	0.252456
HGLibB_32502	213.007	0.464452	0.153897	3.01793	0.00254506	0.253042
HGLibB_56226	273.681	0.444478	0.147306	3.01737	0.00254976	0.253061
HGLibB_46905	63.4932	0.61358	0.203405	3.01653	0.00255682	0.253468
HGLibB_29237	67.7838	0.602924	0.200055	3.01379	0.00258003	0.254638
HGLibA_00370	124.608	0.562998	0.186921	3.01196	0.00259564	0.254638
HGLibA_22775	68.7867	0.602544	0.200061	3.0118	0.002597	0.254638
HGLibA_39434	94.3108	0.58683	0.19486	3.01155	0.00259916	0.254638
HGLibB_50303	79.9567	0.613053	0.203601	3.01104	0.00260351	0.254638
HGLibB_52903	307.28	0.402004	0.13352	3.01081	0.00260552	0.254638
HGLibB_54525	100.83	0.561648	0.186582	3.01019	0.00261084	0.254638
HGLibB_46816	116.456	0.555435	0.184555	3.00959	0.00261601	0.254638
HGLibA_59240	289.036	0.454016	0.150859	3.00955	0.00261638	0.254638
HGLibA_28373	152.139	0.504032	0.1675	3.00915	0.00261981	0.254638
HGLibB_43240	227.057	0.426168	0.14163	3.00902	0.00262095	0.254638
HGLibA_32653	124.751	0.540386	0.179617	3.00855	0.00262494	0.254678
HGLibB_09182	44.4267	0.607277	0.201869	3.00827	0.00262742	0.254699
HGLibA_33206	97.5435	0.566336	0.188415	3.00579	0.00264894	0.256045
HGLibB_54142	101.18	0.583164	0.194039	3.00539	0.00265236	0.256045
HGLibA_52255	50.338	0.611569	0.203511	3.0051	0.00265497	0.256045
HGLibA_13574	332.875	0.404795	0.13474	3.00426	0.00266227	0.256193
HGLibB_54368	118.989	0.547727	0.182384	3.00315	0.00267202	0.256353
HGLibB_16027	102.635	0.593733	0.197766	3.0022	0.00268034	0.256512
HGLibB_29245	112.9	0.602133	0.200651	3.0009	0.00269182	0.256672
HGLibB_07438	109.027	0.564321	0.188052	3.00088	0.00269203	0.256672
HGLibA_11593	180.449	0.48144	0.160508	2.99947	0.00270446	0.257505
HGLibA_01324	223.327	0.456386	0.152198	2.99864	0.00271192	0.257997
HGLibA_40893	35.0722	0.589863	0.196768	2.99776	0.00271968	0.258517
HGLibA_54449	153.158	0.502672	0.167751	2.99654	0.00273065	0.258727
HGLibB_24321	120.747	0.521359	0.173987	2.99653	0.00273068	0.258727
HGLibA_15769	161.12	0.509427	0.170053	2.99569	0.00273823	0.258967
HGLibA_57126	177.714	0.46592	0.155557	2.99517	0.0027429	0.25919
HGLibA_41472	88.7834	0.584128	0.195156	2.99313	0.00276131	0.260397
HGLibA_55375	205.58	0.484914	0.162029	2.99275	0.00276475	0.260397
HGLibB_49845	220.69	0.488831	0.163347	2.99259	0.00276624	0.260397
HGLibB_15457	77.4884	0.601116	0.200927	2.99172	0.00277415	0.26061
HGLibA_24391	137.071	0.563171	0.188309	2.99068	0.00278354	0.261056
HGLibA_38390	76.6305	0.574314	0.192108	2.98953	0.00279406	0.261302
HGLibB_22021	80.7713	0.580786	0.194357	2.98824	0.00280585	0.261887
HGLibB_02764	195.808	0.526536	0.176243	2.98756	0.00281213	0.261887
HGLibB_17783	159.526	0.507152	0.169772	2.98725	0.00281498	0.261887
HGLibB_37970	87.992	0.604699	0.202432	2.98717	0.00281569	0.261887
HGLibB_43786	217.233	0.50049	0.167598	2.98625	0.00282426	0.262191
HGLibB_02165	368.851	0.398073	0.13331	2.98606	0.00282595	0.262191
HGLibB_28544	46.233	0.58859	0.197213	2.98454	0.00284006	0.262551
HGLibA_31994	334.417	0.44794	0.150101	2.98426	0.00284267	0.262551
HGLibB_07117	90.8778	0.591707	0.198404	2.98233	0.00286064	0.262756
HGLibB_40268	192.376	0.519274	0.174126	2.98216	0.00286218	0.262756
HGLibA_45470	113.494	0.572367	0.191987	2.98129	0.00287037	0.263271
HGLibA_49459	140.717	0.519903	0.174406	2.98099	0.0028732	0.263274
HGLibB_38600	109.47	0.549903	0.184551	2.97968	0.00288553	0.264015
HGLibA_07028	364.198	0.369743	0.124158	2.978	0.00290133	0.264386
HGLibA_41140	156.77	0.481575	0.161726	2.97773	0.00290393	0.264408
HGLibA_03849	279.231	0.424409	0.142579	2.97666	0.00291404	0.264873
HGLibB_27236	131.388	0.539771	0.181348	2.97644	0.00291616	0.264873
HGLibB_10013	358.563	0.40517	0.13627	2.9733	0.0029462	0.266403
HGLibA_59898	119.432	0.592098	0.199178	2.9727	0.0029519	0.266403
HGLibA_39237	293.602	0.470183	0.158284	2.97051	0.00297305	0.267164
HGLibA_03566	137.23	0.532767	0.179522	2.9677	0.00300041	0.268388
HGLibB_53763	333.765	0.449765	0.15157	2.96738	0.00300349	0.268388
HGLibA_18811	299.179	0.42391	0.142887	2.96676	0.0030096	0.268388
HGLibB_01815	322.655	0.492497	0.166022	2.96646	0.00301253	0.268388
HGLibB_06926	235.778	0.482177	0.162578	2.96582	0.00301876	0.268388
HGLibA_52210	89.5088	0.597149	0.20136	2.96558	0.00302117	0.268388
HGLibA_38105	242.068	0.508458	0.17147	2.96529	0.00302402	0.268388
HGLibA_09377	62.2824	0.603709	0.203657	2.96434	0.00303331	0.269
HGLibB_21840	325.799	0.421652	0.142271	2.96372	0.00303944	0.269297
HGLibA_22261	221.563	0.472882	0.159597	2.96297	0.0030469	0.269568
HGLibB_05244	291.934	0.483434	0.163179	2.9626	0.00305055	0.269678
HGLibB_57072	270.937	0.403519	0.136218	2.96231	0.00305344	0.269722
HGLibB_22372	425.597	0.424353	0.143338	2.9605	0.00307137	0.270376
HGLibB_56156	120.459	0.551295	0.186262	2.95979	0.00307849	0.270376
HGLibA_53016	137.544	0.508226	0.171831	2.95771	0.00309936	0.271053
HGLibB_15999	289.136	0.429669	0.145316	2.95679	0.00310859	0.271444
HGLibB_36614	204.46	0.527742	0.178578	2.95524	0.00312429	0.271444
HGLibA_54418	55.0402	0.601045	0.203457	2.95416	0.00313517	0.271444
HGLibB_41493	157.226	0.543148	0.183872	2.95394	0.00313742	0.271444
HGLibA_54070	139.883	0.509911	0.172621	2.95394	0.00313746	0.271444
HGLibB_06604	334.215	0.421202	0.142592	2.9539	0.00313782	0.271444
HGLibA_37324	170.128	0.509266	0.172407	2.95385	0.00313833	0.271444
HGLibA_06975	156.068	0.512431	0.17348	2.95384	0.00313848	0.271444
HGLibB_20190	156.679	0.482376	0.163324	2.95349	0.00314203	0.271444
HGLibB_56995	94.9493	0.569471	0.19305	2.94987	0.00317908	0.273306
HGLibA_36965	219.227	0.518493	0.175841	2.94864	0.00319175	0.273558
HGLibB_54714	42.4073	0.592963	0.201098	2.94863	0.00319191	0.273558
HGLibA_23813	127.72	0.549286	0.186325	2.94799	0.00319844	0.273558
HGLibA_29408	198.204	0.542634	0.184073	2.94794	0.00319904	0.273558
HGLibA_29189	172.629	0.538832	0.182802	2.94762	0.00320233	0.273632
HGLibA_57253	173.56	0.573807	0.194709	2.94699	0.00320882	0.273978
HGLibA_19387	282.798	0.467785	0.158799	2.94576	0.00322164	0.274032
HGLibA_42921	142.311	0.538772	0.182969	2.94461	0.00323359	0.274633
HGLibA_08248	44.8273	0.599307	0.203726	2.94174	0.00326378	0.275742
HGLibB_23533	120.295	0.540424	0.183734	2.94134	0.00326799	0.275742
HGLibA_53021	302.315	0.394818	0.134242	2.94108	0.00327067	0.275742
HGLibB_15530	337.007	0.407371	0.138514	2.94102	0.00327137	0.275742
HGLibA_11128	166.9	0.508818	0.173048	2.94032	0.00327871	0.275742
HGLibA_62810	460.908	0.395732	0.134608	2.93989	0.00328327	0.275742
HGLibB_48865	408.523	0.404019	0.137438	2.93964	0.00328589	0.275742
HGLibB_21590	30.3902	0.52709	0.179393	2.93819	0.00330135	0.276344
HGLibA_02463	199.356	0.501403	0.170703	2.93728	0.00331103	0.27682
HGLibB_05012	474.633	0.333612	0.113588	2.93705	0.00331354	0.276824
HGLibA_27164	27.7108	0.581453	0.197977	2.93697	0.00331432	NA
HGLibB_55782	94.0708	0.592059	0.201637	2.93626	0.00332191	0.277111
HGLibB_24970	56.2385	0.585363	0.199447	2.93493	0.00333619	0.277975
HGLibB_48857	407.057	0.359334	0.122514	2.933	0.00335703	0.278845
HGLibB_14239	92.4472	0.555415	0.189532	2.93045	0.00338467	0.279649
HGLibB_13044	88.9761	0.556853	0.190046	2.9301	0.00338854	0.279745
HGLibA_24659	344.98	0.482559	0.164772	2.92865	0.00340442	0.280457
HGLibB_31004	258.93	0.471529	0.161222	2.92472	0.00344767	0.282223
HGLibA_22834	255.607	0.419282	0.143404	2.92378	0.00345813	0.282223
HGLibA_32796	133.74	0.52623	0.179995	2.92358	0.00346027	0.282223
HGLibB_51992	245.746	0.52312	0.178944	2.92337	0.00346262	0.282223
HGLibA_50291	224.854	0.500023	0.171093	2.92253	0.00347206	0.282695
HGLibB_44214	63.5528	0.586398	0.200774	2.92069	0.00349261	0.283772
HGLibA_39565	179.86	0.475687	0.162916	2.91983	0.00350226	0.283958
HGLibB_45157	252.207	0.439549	0.150629	2.9181	0.00352177	0.284431
HGLibB_15710	230.253	0.424154	0.145405	2.91705	0.00353364	0.284671
HGLibB_46079	111.078	0.539833	0.185078	2.91679	0.00353658	0.284671
HGLibB_56473	96.536	0.584207	0.200324	2.91631	0.00354196	0.2849
HGLibB_50052	80.0603	0.585702	0.201111	2.91233	0.0035874	0.286506
HGLibB_23399	312.678	0.402972	0.138389	2.91188	0.0035926	0.286605
HGLibA_35618	103.098	0.54202	0.186147	2.91178	0.00359374	0.286605
HGLibB_45588	56.4675	0.590121	0.202694	2.91139	0.00359824	0.286621
HGLibA_01567	209.633	0.457103	0.15701	2.91131	0.00359918	0.286621
HGLibA_11422	204.12	0.425316	0.146101	2.9111	0.0036016	0.286621
HGLibB_44878	195.107	0.444704	0.152785	2.91064	0.00360686	0.286663
HGLibA_07676	329.878	0.406794	0.139762	2.91061	0.00360722	0.286663
HGLibB_00154	192.793	0.493963	0.169729	2.9103	0.00361083	0.286748
HGLibB_45432	52.2998	0.58976	0.202876	2.907	0.00364918	0.28857
HGLibB_24235	329.647	0.361541	0.124406	2.90613	0.00365934	0.28889
HGLibA_39591	105.608	0.528014	0.181718	2.90567	0.00366468	0.28889
HGLibA_37235	174.395	0.490042	0.168684	2.90509	0.00367147	0.288911
HGLibB_27128	86.9536	0.565316	0.194719	2.90323	0.0036933	0.29002
HGLibA_01122	139.807	0.481384	0.165849	2.90254	0.00370152	0.290462
HGLibA_43390	168.017	0.511073	0.176199	2.90054	0.00372523	0.291135
HGLibB_27546	117.759	0.522605	0.180232	2.89963	0.00373603	0.291135
HGLibA_21279	270.644	0.4045	0.139507	2.89951	0.00373751	0.291135
HGLibA_25594	145.369	0.518416	0.178841	2.89875	0.00374658	0.291135
HGLibA_37236	190.184	0.492277	0.169836	2.89855	0.00374898	0.291135
HGLibB_16936	267.509	0.440779	0.152138	2.89723	0.00376472	0.291355
HGLibB_15958	276.912	0.42766	0.147649	2.89647	0.00377383	0.291458
HGLibA_05565	147.205	0.512763	0.17713	2.89483	0.00379358	0.291818
HGLibA_51981	85.1125	0.589816	0.203766	2.89458	0.00379665	0.291818
HGLibA_18655	117.79	0.556528	0.192301	2.89405	0.00380312	0.291825
HGLibB_14680	286.54	0.3857	0.133284	2.89381	0.00380599	0.291825
HGLibA_23887	86.9407	0.572132	0.197728	2.89354	0.0038093	0.291825
HGLibB_15528	331.184	0.392532	0.135663	2.89343	0.00381057	0.291825
HGLibB_40108	112.349	0.548103	0.189431	2.89342	0.00381073	0.291825
HGLibA_41105	87.4084	0.576343	0.199207	2.89319	0.0038135	0.291825
HGLibA_55315	139.56	0.541326	0.18714	2.89263	0.00382037	0.291888
HGLibA_12492	140.396	0.538913	0.186309	2.89258	0.00382093	0.291888
HGLibA_50702	385.112	0.3449	0.119295	2.89114	0.00383841	0.292157
HGLibB_39566	98.9091	0.528091	0.182703	2.89043	0.0038471	0.292497
HGLibB_14577	122.898	0.562227	0.194556	2.88979	0.00385501	0.2929
HGLibA_35829	332.019	0.411001	0.142284	2.88859	0.00386977	0.293393
HGLibB_34478	75.3704	0.561593	0.194465	2.88789	0.00387841	0.293686
HGLibB_40181	62.6443	0.587938	0.203613	2.88752	0.00388288	0.293827
HGLibB_14582	177.192	0.469343	0.162627	2.886	0.00390168	0.293869
HGLibB_01078	325.844	0.467109	0.161869	2.88572	0.00390518	0.293869
HGLibA_07197	91.1049	0.583903	0.202368	2.88536	0.00390967	0.293869
HGLibB_51468	377.345	0.399495	0.138478	2.8849	0.0039154	0.293869
HGLibA_44217	62.7509	0.580479	0.201214	2.88488	0.00391559	0.293869
HGLibB_40423	53.4981	0.586829	0.203623	2.88194	0.0039524	0.295507
HGLibB_04892	128.035	0.536794	0.186301	2.88133	0.00396005	0.295686
HGLibA_46295	165.105	0.476532	0.165522	2.87896	0.0039899	0.296697
HGLibA_21509	141.328	0.484581	0.16834	2.87858	0.00399469	0.296697
HGLibA_24425	258.004	0.490722	0.17052	2.87779	0.00400476	0.29724
HGLibA_15650	142.9	0.523068	0.181784	2.87742	0.00400945	0.29724
HGLibB_25685	69.4374	0.578528	0.201084	2.87705	0.00401407	0.29724
HGLibB_40366	227.081	0.471196	0.163886	2.87514	0.00403845	0.298174
HGLibA_31689	372.956	0.369768	0.128654	2.87414	0.00405126	0.298924
HGLibA_45121	114.196	0.542884	0.188962	2.87297	0.00406631	0.299543
HGLibA_52681	120.394	0.565528	0.196852	2.87287	0.00406764	0.299543
HGLibA_08065	279.861	0.467868	0.162962	2.87102	0.00409152	0.300169
HGLibB_14168	130.694	0.496928	0.17313	2.87026	0.00410141	0.300623
HGLibA_15075	79.641	0.580814	0.202418	2.86938	0.00411276	0.300623
HGLibA_29780	196.714	0.518242	0.180626	2.86915	0.00411582	0.300623
HGLibB_18563	135.827	0.496822	0.173162	2.86912	0.00411618	0.300623
HGLibA_34821	139.1	0.522525	0.182124	2.86906	0.00411692	0.300623
HGLibA_02225	441.105	0.334186	0.116509	2.86833	0.00412642	0.301111
HGLibA_27010	346.081	0.369998	0.12905	2.8671	0.00414252	0.301698
HGLibA_12096	254.205	0.462382	0.161311	2.8664	0.00415167	0.301906
HGLibA_10559	264.377	0.414944	0.14478	2.86604	0.00415644	0.30193
HGLibB_36071	224.674	0.440622	0.153762	2.8656	0.00416216	0.301955
HGLibA_27699	166.645	0.537214	0.187524	2.86478	0.00417298	0.302068
HGLibA_46243	256.042	0.413955	0.144535	2.86404	0.00418278	0.302068
HGLibB_21934	217.07	0.475906	0.166177	2.86385	0.00418521	0.302068
HGLibA_53743	55.8033	0.581735	0.203322	2.86114	0.00422116	0.303349
HGLibA_00054	80.5287	0.582796	0.203754	2.86029	0.00423257	0.303732
HGLibA_54737	246.514	0.437611	0.153012	2.85998	0.00423661	0.303828
HGLibB_51312	222.573	0.465571	0.162857	2.85877	0.00425284	0.304336
HGLibA_54529	93.2837	0.558072	0.195273	2.85791	0.00426445	0.304659
HGLibB_25926	261.692	0.45864	0.160532	2.85699	0.00427673	0.304822
HGLibA_00763	151.906	0.473414	0.165721	2.8567	0.00428074	0.304822
HGLibB_03321	80.2556	0.57567	0.201516	2.85669	0.00428079	0.304822
HGLibB_56003	83.4161	0.57692	0.201965	2.85653	0.00428299	0.304822
HGLibB_06786	17.7585	0.489612	0.171404	2.85648	0.00428364	NA
HGLibA_13395	103.497	0.538974	0.188757	2.85539	0.00429836	0.305207
HGLibA_18714	80.3564	0.555278	0.194479	2.8552	0.00430096	0.305207
HGLibB_28892	65.4085	0.5817	0.203743	2.85507	0.00430276	0.305207
HGLibA_12032	103.63	0.558338	0.195587	2.85467	0.00430811	0.305207
HGLibA_29126	150.75	0.523762	0.18348	2.8546	0.00430916	0.305207
HGLibB_15145	431.556	0.384593	0.134731	2.85453	0.00431011	0.305207
HGLibA_31273	85.0861	0.56121	0.196662	2.85368	0.00432158	0.305718
HGLibA_20115	84.2692	0.564706	0.197935	2.853	0.00433093	0.305718
HGLibA_37014	54.9474	0.573855	0.201253	2.85141	0.00435253	0.306067
HGLibB_40483	65.3791	0.577698	0.202629	2.85101	0.00435805	0.306067
HGLibB_35187	167.442	0.490004	0.17188	2.85085	0.0043602	0.306067
HGLibB_54195	200.384	0.528095	0.185267	2.85046	0.00436565	0.306073
HGLibB_27026	94.2909	0.536547	0.188233	2.85044	0.0043659	0.306073
HGLibA_36806	61.2562	0.579566	0.203385	2.8496	0.00437747	0.306502
HGLibB_31216	192.194	0.479389	0.16829	2.8486	0.00439126	0.307026
HGLibB_42862	115.577	0.50267	0.176551	2.84716	0.00441111	0.307708
HGLibB_17576	178.116	0.508202	0.178516	2.84682	0.00441585	0.307847
HGLibB_38376	109.992	0.536954	0.188676	2.8459	0.00442855	0.308456
HGLibA_34442	156.707	0.515251	0.181127	2.8447	0.00444539	0.30914
HGLibB_51202	126.167	0.54275	0.190895	2.84318	0.00446656	0.309982
HGLibB_57204	556.943	0.369718	0.130124	2.84127	0.00449342	0.31055
HGLibB_40546	72.9502	0.567518	0.199759	2.84101	0.00449706	0.31055
HGLibA_14238	252.708	0.472359	0.166317	2.84011	0.0045098	0.31055
HGLibB_28893	103.538	0.517805	0.182343	2.83973	0.00451518	0.31055
HGLibA_10003	223.882	0.446423	0.157222	2.83945	0.00451913	0.31055
HGLibB_33021	156.267	0.495879	0.174646	2.83933	0.00452077	0.31055
HGLibB_26334	153.029	0.507836	0.178876	2.83904	0.00452495	0.31055
HGLibA_15879	151.581	0.533583	0.187969	2.83867	0.00453021	0.310621
HGLibA_40332	189.4	0.465508	0.164009	2.83832	0.00453522	0.310661
HGLibB_14649	318.904	0.476399	0.167999	2.83572	0.00457226	0.312171
HGLibA_33478	195.246	0.494712	0.174493	2.83514	0.00458062	0.312178
HGLibB_26585	185.792	0.494199	0.174318	2.83504	0.00458205	0.312178
HGLibB_12500	78.2546	0.572578	0.202014	2.83435	0.00459195	0.312336
HGLibA_11863	226.464	0.503442	0.177632	2.83418	0.0045943	0.312336
HGLibA_32357	71.9612	0.564004	0.199034	2.83371	0.00460116	0.312336
HGLibB_18373	275.267	0.493526	0.17422	2.83278	0.00461457	0.312336
HGLibA_05360	97.7142	0.575497	0.203161	2.83271	0.00461557	0.312336
HGLibB_29649	801.764	0.334068	0.117956	2.83215	0.00462362	0.312336
HGLibA_44930	61.6034	0.576377	0.203517	2.83208	0.00462466	0.312336
HGLibA_14805	173.375	0.515913	0.182197	2.83162	0.00463124	0.312405
HGLibB_49189	121.471	0.540191	0.190847	2.8305	0.00464755	0.312942
HGLibA_02521	195.16	0.466144	0.164731	2.82972	0.00465888	0.31346
HGLibB_11849	91.2224	0.544809	0.192586	2.82891	0.00467061	0.313743
HGLibB_47442	189.929	0.522111	0.184619	2.82804	0.00468338	0.314369
HGLibB_24488	189.523	0.443648	0.156892	2.82773	0.00468791	0.314369
HGLibA_55897	102.993	0.544869	0.192713	2.82736	0.0046933	0.314369
HGLibB_51792	155.799	0.506088	0.178999	2.82732	0.00469391	0.314369
HGLibB_05644	122.487	0.541094	0.191395	2.8271	0.00469716	0.314399
HGLibA_30441	160.481	0.470339	0.166419	2.82623	0.0047099	0.31469
HGLibA_00675	163.553	0.467308	0.165386	2.82556	0.00471979	0.315164
HGLibA_45274	76.7425	0.561797	0.198878	2.82483	0.00473058	0.315697
HGLibB_28764	170.983	0.509788	0.180504	2.82425	0.00473919	0.316084
HGLibA_03202	423.425	0.401075	0.142046	2.82355	0.00474943	0.316579
HGLibA_51819	161.54	0.458137	0.162321	2.82242	0.00476629	0.317052
HGLibA_11639	468.977	0.36301	0.12862	2.82236	0.00476723	0.317052
HGLibB_37831	109.688	0.566898	0.20088	2.82208	0.00477132	0.317066
HGLibA_56462	73.7408	0.547757	0.194139	2.82147	0.00478041	0.317327
HGLibB_39152	462.943	0.308795	0.10956	2.81851	0.00482472	0.318981
HGLibA_63325	73.213	0.560803	0.198975	2.81846	0.00482543	0.318981
HGLibA_45122	33.7933	0.568439	0.20169	2.81837	0.00482678	0.318981
HGLibB_27765	149.45	0.547592	0.194334	2.81778	0.00483564	0.318981
HGLibB_01101	177.618	0.46762	0.16597	2.8175	0.00483989	0.318981
HGLibB_05665	54.9262	0.57348	0.203572	2.81708	0.00484622	0.318981
HGLibB_25596	187.116	0.526969	0.187093	2.81662	0.00485316	0.318981
HGLibB_46294	206.978	0.457953	0.162599	2.81645	0.00485572	0.318981
HGLibA_04320	186.854	0.51335	0.182278	2.81631	0.00485794	0.318981
HGLibB_05005	193.734	0.440489	0.156411	2.81622	0.00485922	0.318981
HGLibB_29488	288.594	0.374334	0.132984	2.81488	0.00487947	0.319304
HGLibA_01416	98.57	0.56464	0.200603	2.81471	0.00488216	0.319304
HGLibB_20735	533.982	0.342117	0.121556	2.81449	0.00488551	0.319304
HGLibA_33759	183.474	0.517245	0.183791	2.81431	0.00488824	0.319304
HGLibA_56622	31.8976	0.553597	0.196728	2.81403	0.00489254	0.319304
HGLibA_25920	141.458	0.529398	0.188176	2.81331	0.00490339	0.319351
HGLibA_27104	122.063	0.5056	0.179725	2.81319	0.00490525	0.319351
HGLibB_32157	327.826	0.393856	0.14001	2.81305	0.00490746	0.319351
HGLibA_09866	69.5047	0.549102	0.195256	2.81222	0.00492007	0.319617
HGLibA_02979	120.274	0.534928	0.190292	2.81109	0.00493736	0.32
HGLibB_41338	94.7924	0.528875	0.188156	2.81084	0.00494126	0.320061
HGLibB_53084	108.957	0.520954	0.185425	2.80952	0.00496159	0.320279
HGLibA_06322	103.382	0.521611	0.185672	2.80931	0.00496477	0.3203
HGLibA_17805	210.395	0.464625	0.165406	2.80899	0.00496971	0.320325
HGLibA_54441	336.555	0.402927	0.143446	2.80892	0.00497084	0.320325
HGLibB_21875	48.8704	0.569496	0.202876	2.80711	0.00499885	0.321025
HGLibA_04322	106.404	0.518847	0.184851	2.80684	0.00500302	0.32111
HGLibB_05316	115.073	0.510034	0.181881	2.80422	0.00504381	0.322406
HGLibA_10093	167.95	0.451838	0.161161	2.80364	0.00505294	0.322536
HGLibB_07360	508.766	0.377048	0.134488	2.80358	0.00505392	0.322536
HGLibA_35994	234.932	0.477142	0.170239	2.80278	0.00506637	0.322781
HGLibA_08430	178.738	0.525242	0.187417	2.80253	0.00507037	0.322853
HGLibA_35598	163.855	0.51857	0.185084	2.80181	0.00508171	0.322916
HGLibB_34583	55.3614	0.57076	0.203778	2.80089	0.00509614	0.323395
HGLibA_15183	97.8031	0.539967	0.192836	2.80013	0.00510825	0.323733
HGLibB_30735	34.2283	0.56315	0.201124	2.80001	0.0051101	0.323733
HGLibB_27633	74.3016	0.569384	0.203439	2.79879	0.00512939	0.324772
HGLibB_39721	93.921	0.564021	0.20157	2.79814	0.00513982	0.325066
HGLibB_09380	92.6392	0.5434	0.194243	2.79753	0.00514952	0.32526
HGLibB_51184	185.39	0.519942	0.185866	2.7974	0.00515156	0.32526
HGLibA_35248	45.3716	0.567801	0.203081	2.79594	0.00517497	0.326005
HGLibB_47882	215.232	0.483935	0.173125	2.79529	0.00518532	0.326047
HGLibA_27964	53.1104	0.569381	0.203719	2.79493	0.0051911	0.326047
HGLibA_29672	114.236	0.568141	0.203283	2.79483	0.00519267	0.326047
HGLibA_00765	64.0211	0.564396	0.201949	2.79475	0.00519402	0.326047
HGLibA_35048	146.339	0.531629	0.190235	2.7946	0.00519648	0.326047
HGLibA_59427	43.0323	0.569356	0.20374	2.79452	0.00519763	0.326047
HGLibA_43071	141.859	0.519447	0.185885	2.79445	0.00519882	0.326047
HGLibA_40532	61.2378	0.569128	0.203685	2.79416	0.00520344	0.326155
HGLibB_36004	57.3218	0.567301	0.203113	2.79303	0.00522173	0.327119
HGLibA_23286	274.416	0.412519	0.147735	2.79229	0.00523365	0.327501
HGLibA_52495	72.9236	0.557499	0.199749	2.79099	0.00525465	0.328449
HGLibA_26291	146.144	0.497955	0.17843	2.79076	0.00525843	0.328503
HGLibB_48910	77.713	0.561892	0.20136	2.79048	0.00526298	0.328601
HGLibA_16643	89.8202	0.544563	0.195175	2.79013	0.00526877	0.328601
HGLibB_55258	248.379	0.520437	0.186545	2.78988	0.0052728	0.328626
HGLibA_58391	228.006	0.415542	0.149086	2.78726	0.00531564	0.330242
HGLibA_30335	238.914	0.395682	0.142032	2.78586	0.00533857	0.330905
HGLibB_33028	275.705	0.442749	0.158972	2.78507	0.00535154	0.331082
HGLibB_48067	76.746	0.55861	0.200606	2.78462	0.00535908	0.331082
HGLibB_08003	191.71	0.474726	0.170555	2.78341	0.00537908	0.331083
HGLibA_46672	258.136	0.415252	0.149222	2.78278	0.00538956	0.331175
HGLibB_00187	101.186	0.520141	0.187031	2.78105	0.00541834	0.332218
HGLibA_25388	203.427	0.478052	0.171935	2.78042	0.00542879	0.332374
HGLibB_01959	167.059	0.479708	0.172605	2.77922	0.00544902	0.332647
HGLibB_47943	288.265	0.430038	0.154749	2.77894	0.00545366	0.33275
HGLibB_07507	272.663	0.439497	0.158215	2.77785	0.00547204	0.333204
HGLibB_38656	93.586	0.526064	0.189414	2.77732	0.00548096	0.333511
HGLibA_47856	142.27	0.500074	0.180094	2.77674	0.00549063	0.333636
HGLibB_39166	214.159	0.527261	0.189896	2.77657	0.00549358	0.333636
HGLibB_56390	152.687	0.543841	0.19588	2.77639	0.00549656	0.333636
HGLibA_57759	12.3629	0.407544	0.146805	2.77608	0.00550185	NA
HGLibB_53698	195.182	0.479042	0.172573	2.77587	0.00550534	0.333636
HGLibA_47729	167.411	0.469349	0.169105	2.7755	0.00551171	0.333757
HGLibA_28791	70.1291	0.55164	0.198805	2.77478	0.00552395	0.33417
HGLibB_34505	42.4319	0.556757	0.200651	2.77475	0.00552447	0.33417
HGLibB_39764	140.471	0.506543	0.182587	2.77426	0.00553268	0.334306
HGLibA_19953	187.034	0.480224	0.173124	2.77387	0.0055394	0.334353
HGLibB_13578	182.003	0.431341	0.155564	2.77276	0.00555836	0.335138
HGLibB_38692	224.879	0.500988	0.180734	2.77196	0.00557203	0.335755
HGLibB_23517	99.0764	0.520412	0.187769	2.77155	0.00557905	0.335755
HGLibB_51248	124.774	0.537611	0.193993	2.77128	0.00558359	0.335759
HGLibA_46126	85.3016	0.547454	0.197585	2.77073	0.00559315	0.335974
HGLibA_46185	134.38	0.488878	0.176525	2.76946	0.00561501	0.33665
HGLibA_03182	109.853	0.553903	0.200088	2.7683	0.00563496	0.337404
HGLibA_41516	170.842	0.525158	0.189791	2.76704	0.00565683	0.338174
HGLibB_53724	37.4619	0.56047	0.202613	2.76621	0.00567126	0.338497
HGLibA_32392	23.3739	0.439612	0.159063	2.76376	0.00571402	NA
HGLibA_26268	238.057	0.446115	0.161448	2.76322	0.00572338	0.340163
HGLibA_23443	245.911	0.519412	0.187986	2.76304	0.0057265	0.340169
HGLibB_14819	216.957	0.428004	0.154938	2.76242	0.0057375	0.340642
HGLibB_09272	124.163	0.50876	0.184255	2.76118	0.00575938	0.341602
HGLibB_37354	292.819	0.446266	0.161662	2.7605	0.00577134	0.341602
HGLibB_05021	201.289	0.470103	0.170319	2.76013	0.00577775	0.341602
HGLibA_24666	246.975	0.407759	0.147734	2.76009	0.00577859	0.341602
HGLibB_56424	146.938	0.476071	0.172484	2.76009	0.00577863	0.341602
HGLibB_43844	215.409	0.477224	0.172928	2.75966	0.0057861	0.341723
HGLibB_39225	101.71	0.539239	0.195431	2.75922	0.00579387	0.342003
HGLibB_20149	86.2338	0.540588	0.195987	2.75829	0.00581042	0.342261
HGLibB_16320	213.578	0.431544	0.156505	2.75738	0.00582668	0.342859
HGLibB_46811	111.145	0.53963	0.195835	2.75553	0.00585966	0.34291
HGLibB_33921	236.344	0.437952	0.158937	2.75551	0.00586015	0.34291
HGLibA_13708	188.923	0.51506	0.187001	2.75432	0.00588139	0.34291
HGLibB_52473	255.585	0.419	0.152152	2.75382	0.00589045	0.34291
HGLibA_61306	641.58	0.295515	0.107344	2.75296	0.00590586	0.34291
HGLibB_27375	139.938	0.507293	0.184284	2.75278	0.00590915	0.34291
HGLibA_44913	114.884	0.548324	0.199202	2.75261	0.00591225	0.34291
HGLibB_27427	230.359	0.440716	0.16011	2.75259	0.00591263	0.34291
HGLibA_07020	279.612	0.39165	0.142329	2.75173	0.00592809	0.343258
HGLibB_00643	282.561	0.408865	0.148623	2.75102	0.00594107	0.343479
HGLibB_10709	180.054	0.462706	0.168259	2.74997	0.00596007	0.344224
HGLibB_25970	442.357	0.361103	0.131327	2.74964	0.00596599	0.344253
HGLibA_00332	69.6156	0.559932	0.203653	2.74944	0.00596972	0.344253
HGLibA_44886	151.043	0.453686	0.165078	2.74832	0.00599016	0.344594
HGLibB_50664	56.8329	0.555134	0.201991	2.7483	0.00599045	0.344594
HGLibB_05727	328.961	0.366497	0.133376	2.74785	0.00599874	0.344863
HGLibB_54574	278.186	0.359084	0.130712	2.74715	0.00601162	0.345295
HGLibA_04459	307.748	0.426075	0.1551	2.7471	0.0060124	0.345295
HGLibB_05854	197.929	0.448005	0.163102	2.74679	0.00601822	0.345453
HGLibB_52716	169.99	0.439417	0.159987	2.74658	0.00602203	0.345496
HGLibA_29535	231.202	0.456468	0.166316	2.74459	0.00605867	0.346902
HGLibA_32706	182.765	0.48097	0.175266	2.74423	0.00606531	0.346908
HGLibB_38470	201.583	0.492543	0.179532	2.74348	0.00607925	0.347153
HGLibB_28504	92.9612	0.510117	0.185978	2.74288	0.00609029	0.347153
HGLibA_34405	146.187	0.510969	0.186293	2.74282	0.00609142	0.347153
HGLibB_05666	214.333	0.479572	0.174872	2.74241	0.00609895	0.347153
HGLibA_46088	197.536	0.430286	0.156924	2.74201	0.00610649	0.347153
HGLibA_47742	267.355	0.428289	0.15621	2.74175	0.00611128	0.34725
HGLibB_10570	207.364	0.497335	0.181507	2.74003	0.00614333	0.348718
HGLibA_01086	92.8118	0.551989	0.201484	2.73962	0.0061511	0.348983
HGLibB_18843	264.78	0.436644	0.15946	2.73827	0.00617636	0.349887
HGLibB_48070	446.77	0.347713	0.126997	2.73796	0.00618207	0.350034
HGLibA_45343	126.001	0.520788	0.190248	2.73742	0.00619231	0.350085
HGLibA_33799	102.128	0.555511	0.203008	2.7364	0.00621158	0.350822
HGLibB_10367	234.533	0.427719	0.156319	2.73619	0.00621559	0.350872
HGLibA_58474	115.758	0.501663	0.183359	2.73596	0.00621979	0.350933
HGLibA_42686	20.2147	0.502821	0.183834	2.73519	0.00623446	NA
HGLibA_31346	214.095	0.44685	0.163436	2.7341	0.00625511	0.352062
HGLibB_45067	269.291	0.445333	0.162888	2.73399	0.00625723	0.352062
HGLibB_07280	290.487	0.381549	0.13957	2.73375	0.00626172	0.352062
HGLibA_63409	463.163	0.353166	0.129247	2.7325	0.00628559	0.352397
HGLibB_08288	161.819	0.486035	0.177894	2.73215	0.0062922	0.352542
HGLibA_57993	446.715	0.370218	0.135528	2.73167	0.00630147	0.352665
HGLibA_24629	180.905	0.514789	0.188461	2.73155	0.00630381	0.352665
HGLibB_01336	260.419	0.373728	0.13685	2.73094	0.00631549	0.35313
HGLibB_54543	122.154	0.50482	0.184863	2.73078	0.00631839	0.35313
HGLibA_28058	180.333	0.432178	0.158331	2.72959	0.00634127	0.354232
HGLibA_10902	90.832	0.539681	0.197833	2.72797	0.00637258	0.355536
HGLibA_50300	243.762	0.432425	0.158543	2.7275	0.00638166	0.355536
HGLibA_37037	327.707	0.371476	0.136201	2.72742	0.00638326	0.355536
HGLibB_16849	192.745	0.456117	0.167249	2.72718	0.00638784	0.355537
HGLibA_33562	41.1193	0.531564	0.194943	2.72677	0.00639575	0.355537
HGLibA_28935	147.011	0.485364	0.178005	2.7267	0.0063972	0.355537
HGLibB_08414	444.607	0.349092	0.12807	2.72579	0.0064148	0.355689
HGLibB_38657	78.945	0.518016	0.190073	2.72535	0.00642337	0.355989
HGLibB_56654	233.849	0.396793	0.145747	2.72248	0.00647932	0.357986
HGLibA_28904	33.3502	0.549392	0.201831	2.72204	0.00648808	0.357986
HGLibA_19773	168.755	0.471794	0.173332	2.72191	0.00649053	0.357986
HGLibB_38786	77.1011	0.548974	0.201711	2.72159	0.00649682	0.357986
HGLibB_36737	129.575	0.471836	0.173401	2.72108	0.00650696	0.35815
HGLibA_13217	51.6264	0.554273	0.203741	2.72048	0.00651866	0.358443
HGLibB_09305	974.026	0.286987	0.105527	2.71956	0.00653694	0.359273
HGLibA_34448	287.945	0.378636	0.13924	2.7193	0.00654203	0.359377
HGLibA_04043	130.213	0.463197	0.170376	2.71868	0.00655428	0.359779
HGLibB_20945	130.677	0.502798	0.185097	2.7164	0.00659964	0.361835
HGLibA_44487	167.452	0.454795	0.167476	2.71559	0.00661578	0.36219
HGLibA_12420	262.436	0.374939	0.1381	2.71498	0.00662798	0.362276
HGLibA_55762	119.333	0.511059	0.188366	2.71312	0.00666535	0.36299
HGLibB_19386	248.806	0.440032	0.16224	2.71223	0.00668315	0.363576
HGLibA_60753	238.112	0.44476	0.163998	2.71198	0.00668819	0.363576
HGLibA_19295	392.226	0.332486	0.122619	2.71154	0.00669715	0.363576
HGLibB_29335	169.513	0.481814	0.177708	2.71127	0.00670268	0.363576
HGLibB_09126	113.784	0.505014	0.186276	2.71111	0.00670577	0.363576
HGLibA_40153	258.842	0.377256	0.139209	2.71	0.0067283	0.36375
HGLibA_01973	62.4496	0.548089	0.202249	2.70997	0.00672891	0.36375
HGLibA_52854	178.673	0.45742	0.168801	2.70982	0.00673203	0.36375
HGLibB_01675	278.97	0.376315	0.138872	2.70979	0.00673263	0.36375
HGLibB_19833	55.3914	0.551573	0.203602	2.70907	0.00674714	0.36375
HGLibB_13216	100.43	0.54019	0.199407	2.70899	0.00674892	0.36375
HGLibB_14980	55.9108	0.545597	0.201404	2.70896	0.00674939	0.36375
HGLibB_53301	314.286	0.40541	0.149662	2.70885	0.00675177	0.36375
HGLibB_10261	303.865	0.42775	0.157916	2.70872	0.00675426	0.36375
HGLibB_50569	102.301	0.543193	0.200555	2.70845	0.00675982	0.363875
HGLibB_30634	109.107	0.490163	0.180997	2.70813	0.00676626	0.363902
HGLibB_24974	99.1559	0.528569	0.19518	2.70811	0.00676679	0.363902
HGLibB_07723	619.718	0.360795	0.133265	2.70736	0.00678205	0.364445
HGLibA_26419	131.002	0.500419	0.184841	2.7073	0.00678337	0.364445
HGLibB_37118	187.119	0.446823	0.165071	2.70686	0.00679233	0.364578
HGLibA_55750	70.8244	0.550398	0.203362	2.70649	0.00679977	0.364803
HGLibB_32585	272.582	0.44395	0.164223	2.70334	0.0068646	0.366436
HGLibB_30607	172.474	0.457449	0.169217	2.70333	0.00686484	0.366436
HGLibA_23311	65.9939	0.546625	0.202215	2.70319	0.00686773	0.366436
HGLibA_01671	36.1552	0.531185	0.196503	2.70319	0.0068678	0.366436
HGLibB_48692	343.018	0.371762	0.13755	2.70273	0.0068772	0.366436
HGLibA_03148	150.682	0.475434	0.175911	2.70269	0.00687807	0.366436
HGLibA_17331	118.147	0.49082	0.181612	2.70257	0.00688063	0.366436
HGLibA_15679	157.302	0.468683	0.173422	2.70256	0.00688072	0.366436
HGLibB_57679	596.195	0.264498	0.0978722	2.70248	0.00688234	0.366436
HGLibA_15042	145.358	0.507619	0.18785	2.70226	0.00688707	0.366514
HGLibA_22441	334.367	0.445252	0.16495	2.69932	0.00694809	0.367854
HGLibB_56565	259.814	0.413649	0.15327	2.69882	0.00695852	0.367854
HGLibB_13851	86.4296	0.543218	0.201295	2.69862	0.00696274	0.367854
HGLibA_40379	298.476	0.372275	0.137983	2.69797	0.00697629	0.367854
HGLibA_48868	114.079	0.508414	0.188455	2.6978	0.00697989	0.367854
HGLibA_18809	183.306	0.466882	0.173088	2.69736	0.00698913	0.368113
HGLibB_16435	218.017	0.414421	0.153724	2.69588	0.00702027	0.369061
HGLibB_02587	135.505	0.447665	0.166098	2.6952	0.00703473	0.369476
HGLibB_03470	40.4144	0.54913	0.203776	2.69477	0.00704364	0.369682
HGLibA_35629	196.423	0.493802	0.183255	2.69461	0.00704702	0.369682
HGLibA_36711	83.0739	0.529467	0.196554	2.69375	0.0070653	0.369749
HGLibB_00774	267.566	0.407566	0.1513	2.69375	0.00706531	0.369749
HGLibB_25366	126.376	0.462636	0.171755	2.69359	0.00706873	0.369749
HGLibB_23779	83.2626	0.521037	0.193459	2.69327	0.00707552	0.369749
HGLibA_01246	155.201	0.452597	0.168078	2.69278	0.00708597	0.369749
HGLibA_51753	214.976	0.442683	0.164438	2.69209	0.00710053	0.370141
HGLibA_31704	222.181	0.420153	0.156097	2.69161	0.00711078	0.370225
HGLibA_25289	68.5881	0.548138	0.203767	2.69002	0.00714469	0.370611
HGLibA_33161	394.362	0.400413	0.148855	2.68995	0.00714621	0.370611
HGLibA_44650	199.24	0.471902	0.175466	2.68941	0.00715776	0.370611
HGLibB_51122	58.4047	0.547625	0.203741	2.68785	0.00719133	0.371531
HGLibB_49318	94.2186	0.520733	0.193739	2.6878	0.00719248	0.371531
HGLibA_39606	49.2846	0.544271	0.202517	2.68753	0.00719826	0.371531
HGLibA_61880	231.094	0.423254	0.157491	2.68749	0.00719922	0.371531
HGLibA_45058	178.325	0.437439	0.162796	2.68704	0.00720875	0.371531
HGLibB_21139	139.737	0.477114	0.177569	2.68693	0.00721124	0.371531
HGLibA_41439	104.421	0.524045	0.195051	2.68671	0.00721591	0.371531
HGLibA_62536	121.71	0.48847	0.181813	2.68666	0.00721697	0.371531
HGLibB_14565	243.422	0.435075	0.161952	2.68644	0.00722181	0.371531
HGLibA_29029	128.15	0.461549	0.17182	2.68624	0.00722612	0.371531
HGLibA_33566	149.664	0.51878	0.193129	2.68619	0.00722717	0.371531
HGLibB_29134	50.5115	0.546789	0.203655	2.68488	0.0072556	0.37272
HGLibB_34609	49.2765	0.54654	0.203705	2.68299	0.00729665	0.373596
HGLibA_22060	252.868	0.422988	0.157662	2.68288	0.00729923	0.373596
HGLibA_27485	211.381	0.441268	0.164498	2.68252	0.00730703	0.373699
HGLibB_03721	121.106	0.481961	0.179743	2.68138	0.00733182	0.374242
HGLibA_22999	14.5459	0.413079	0.154095	2.68068	0.00734719	NA
HGLibA_44347	36.102	0.49548	0.184867	2.6802	0.00735791	0.374388
HGLibB_40733	44.6498	0.543389	0.202743	2.68019	0.00735797	0.374388
HGLibB_43670	239.695	0.401776	0.149921	2.67991	0.00736421	0.374535
HGLibA_45089	167.85	0.436543	0.162976	2.67857	0.00739373	0.374699
HGLibB_19982	314.31	0.365988	0.136666	2.67797	0.00740702	0.375186
HGLibB_23108	181.95	0.43549	0.162658	2.67734	0.00742103	0.375408
HGLibB_51805	121.331	0.499659	0.186627	2.67732	0.00742143	0.375408
HGLibB_07739	141.422	0.476296	0.177984	2.67607	0.0074492	0.375886
HGLibB_00150	80.5853	0.518093	0.193608	2.67599	0.00745092	0.375886
HGLibB_29313	302.34	0.383587	0.143356	2.67576	0.00745598	0.375972
HGLibB_51024	257.413	0.432061	0.161482	2.67561	0.00745944	0.375978
HGLibA_01010	119.147	0.469655	0.175562	2.67516	0.00746945	0.376314
HGLibA_19418	73.7296	0.530689	0.198421	2.67456	0.00748277	0.376345
HGLibA_10804	48.0399	0.529881	0.198131	2.6744	0.00748641	0.376345
HGLibA_40217	349.016	0.358006	0.13387	2.67428	0.00748896	0.376345
HGLibA_58177	206.579	0.405261	0.151554	2.67404	0.00749444	0.376345
HGLibA_35483	137.673	0.470479	0.175951	2.67392	0.00749702	0.376345
HGLibB_24284	226.494	0.442785	0.165635	2.67326	0.0075118	0.376373
HGLibB_25779	216.639	0.41638	0.155773	2.67299	0.00751793	0.376373
HGLibA_00144	182.757	0.511983	0.19154	2.67299	0.00751795	0.376373
HGLibA_00800	407.314	0.367957	0.137704	2.67209	0.00753805	0.376373
HGLibB_38799	59.7775	0.543662	0.203463	2.67204	0.0075392	0.376373
HGLibB_33934	219.54	0.461356	0.172673	2.67185	0.00754352	0.376373
HGLibB_56292	138.91	0.46101	0.172621	2.67065	0.00757048	0.377012
HGLibB_05427	267.603	0.45984	0.172216	2.67013	0.0075822	0.377429
HGLibA_28798	399.441	0.315702	0.11825	2.66979	0.00758998	0.377481
HGLibB_14555	24.5858	0.526265	0.197153	2.66932	0.00760049	NA
HGLibA_07708	120.347	0.523486	0.196156	2.66873	0.00761392	0.378131
HGLibB_57573	320.706	0.352099	0.131946	2.6685	0.00761915	0.378131
HGLibA_52794	52.0549	0.541775	0.203028	2.66847	0.00761966	0.378131
HGLibB_08664	260.298	0.458594	0.171867	2.66832	0.00762322	0.378131
HGLibA_60027	16.8069	0.447253	0.167645	2.66785	0.00763382	NA
HGLibB_38016	137.737	0.473841	0.17762	2.66772	0.00763688	0.378475
HGLibA_03614	655.594	0.294771	0.110548	2.66645	0.00766576	0.378802
HGLibA_05537	152.991	0.525133	0.196956	2.66624	0.00767043	0.378802
HGLibA_07021	263.228	0.374376	0.140449	2.66556	0.00768594	0.379235
HGLibB_49509	76.4165	0.532676	0.19988	2.66498	0.00769924	0.379458
HGLibA_27042	157.381	0.429939	0.161367	2.66436	0.00771356	0.379458
HGLibB_21344	161.365	0.45714	0.171581	2.66428	0.00771545	0.379458
HGLibB_25784	183.897	0.436257	0.163743	2.66427	0.00771549	0.379458
HGLibB_51392	383.872	0.363209	0.136331	2.66418	0.00771765	0.379458
HGLibB_24835	148.265	0.50386	0.189146	2.66386	0.00772491	0.379458
HGLibB_01395	175.129	0.491416	0.184488	2.66368	0.00772917	0.379458
HGLibA_10601	278.858	0.394758	0.14821	2.6635	0.00773326	0.379458
HGLibA_08769	492.725	0.35275	0.132441	2.66345	0.00773434	0.379458
HGLibB_49165	123.464	0.516057	0.19377	2.66324	0.00773913	0.379501
HGLibA_32112	236.435	0.398171	0.149513	2.66312	0.00774197	0.379501
HGLibB_07614	198.33	0.477982	0.179507	2.66275	0.00775049	0.379595
HGLibA_39279	247.449	0.37685	0.141527	2.66274	0.00775062	0.379595
HGLibA_05123	171.333	0.455704	0.171171	2.66227	0.00776152	0.379963
HGLibB_04393	250.245	0.45444	0.170738	2.66161	0.00777674	0.380189
HGLibA_41441	157.221	0.460584	0.173055	2.66149	0.00777965	0.380189
HGLibA_52339	11.692	0.379344	0.142538	2.66135	0.00778275	NA
HGLibB_47391	199.312	0.473346	0.178013	2.65905	0.00783616	0.382003
HGLibA_63549	48.1821	0.530536	0.199575	2.65833	0.00785297	0.382003
HGLibA_42840	50.2189	0.541624	0.203747	2.65832	0.00785314	0.382003
HGLibA_20478	56.758	0.541304	0.203628	2.65829	0.00785377	0.382003
HGLibB_14420	76.4838	0.533269	0.200612	2.65821	0.00785563	0.382003
HGLibA_03540	190.739	0.477823	0.179757	2.65817	0.00785673	0.382003
HGLibA_44192	292.07	0.418455	0.157435	2.65795	0.0078617	0.382003
HGLibA_52352	128.198	0.516734	0.194425	2.65776	0.00786624	0.382003
HGLibB_01789	133.839	0.499319	0.18788	2.65765	0.00786867	0.382003
HGLibA_21511	207.472	0.438679	0.165069	2.65755	0.00787113	0.382003
HGLibA_05246	198.441	0.486058	0.182914	2.6573	0.00787698	0.382122
HGLibA_12139	306.801	0.401206	0.151022	2.65662	0.00789295	0.382579
HGLibA_00143	129.655	0.461512	0.173741	2.65632	0.0078999	0.382579
HGLibA_27654	274.077	0.476633	0.179444	2.65616	0.00790351	0.382579
HGLibA_29437	58.3845	0.53962	0.203179	2.65588	0.00791009	0.382579
HGLibB_30554	223.338	0.404739	0.152428	2.65528	0.0079242	0.382579
HGLibB_43754	141.173	0.513319	0.193336	2.65506	0.00792935	0.382579
HGLibA_49355	108.94	0.523183	0.197054	2.65503	0.00793024	0.382579
HGLibB_15242	76.5644	0.530697	0.199885	2.65501	0.00793063	0.382579
HGLibB_44130	120.95	0.504443	0.190037	2.65445	0.0079438	0.382646
HGLibA_31580	117.545	0.480804	0.181134	2.65441	0.00794466	0.382646
HGLibB_44047	32.7566	0.539616	0.203304	2.65423	0.00794903	0.382646
HGLibB_02933	158.695	0.478399	0.180279	2.65366	0.00796246	0.382957
HGLibA_10664	277.155	0.399623	0.150738	2.6511	0.0080229	0.384556
HGLibA_20428	317.151	0.347894	0.131419	2.64722	0.00811577	0.386679
HGLibA_64291	253.398	0.37486	0.141658	2.64623	0.00813938	0.387209
HGLibA_26892	60.6916	0.537997	0.203312	2.64616	0.00814109	0.387209
HGLibA_48600	94.8064	0.519953	0.19651	2.64594	0.00814637	0.387209
HGLibA_04584	296.542	0.389971	0.14744	2.64495	0.00817022	0.387651
HGLibA_29005	402.511	0.408634	0.15458	2.64351	0.00820522	0.388143
HGLibA_26118	271.762	0.424117	0.160448	2.64332	0.00820966	0.388143
HGLibA_55317	62.4698	0.538052	0.203558	2.64324	0.00821165	0.388143
HGLibA_17308	148.939	0.447357	0.169264	2.64295	0.00821865	0.388147
HGLibA_31898	131.602	0.523765	0.198272	2.64164	0.00825049	0.388753
HGLibB_35053	122.255	0.482766	0.182764	2.64148	0.00825454	0.388753
HGLibB_15686	132.979	0.483391	0.183022	2.64116	0.00826226	0.388753
HGLibB_20677	405.716	0.341801	0.129425	2.64092	0.00826824	0.388856
HGLibA_58529	220.01	0.47531	0.180036	2.64009	0.00828851	0.389484
HGLibB_01253	317.55	0.39253	0.148697	2.6398	0.00829558	0.389653
HGLibA_32975	203.583	0.494078	0.187186	2.6395	0.00830272	0.389663
HGLibA_20804	150.539	0.451535	0.171093	2.63912	0.00831206	0.389776
HGLibB_12147	183.595	0.452017	0.171316	2.63849	0.00832757	0.390028
HGLibB_35452	63.7604	0.533436	0.202212	2.63801	0.00833951	0.390028
HGLibA_32728	119.926	0.487549	0.184824	2.63792	0.00834171	0.390028
HGLibA_09899	80.4032	0.532921	0.202036	2.63775	0.00834572	0.390053
HGLibB_19256	589.429	0.276763	0.104941	2.63732	0.00835636	0.390208
HGLibB_37806	411.442	0.306526	0.116267	2.6364	0.00837909	0.390553
HGLibA_55676	187.276	0.414756	0.157365	2.63562	0.00839835	0.390566
HGLibA_58068	98.2732	0.526127	0.199622	2.63561	0.00839865	0.390566
HGLibA_25449	131.285	0.468212	0.177672	2.63525	0.00840749	0.390566
HGLibA_63161	192.196	0.41929	0.159112	2.63519	0.00840902	0.390566
HGLibA_27643	114.327	0.507779	0.192711	2.63492	0.00841574	0.390566
HGLibB_12211	110.592	0.504593	0.191522	2.63465	0.0084225	0.390693
HGLibA_22707	57.5589	0.536657	0.203759	2.63379	0.00844379	0.391106
HGLibA_43007	92.8175	0.503587	0.191223	2.63351	0.00845075	0.391106
HGLibA_34397	211.961	0.396746	0.15066	2.63339	0.00845381	0.391106
HGLibB_39415	201.397	0.469065	0.178232	2.63177	0.00849425	0.392008
HGLibA_38206	332.979	0.340163	0.129255	2.63171	0.00849562	0.392008
HGLibA_13221	123.688	0.464652	0.176616	2.63087	0.00851674	0.392505
HGLibA_08044	258.946	0.405153	0.154	2.63086	0.00851685	0.392505
HGLibA_35498	201.084	0.422863	0.160743	2.63068	0.00852135	0.392551
HGLibA_37194	104.69	0.495254	0.188272	2.63053	0.00852531	0.392573
HGLibA_08422	168.075	0.438579	0.166786	2.62959	0.0085488	0.39285
HGLibB_04558	285.005	0.395394	0.150386	2.6292	0.00855854	0.393137
HGLibA_62946	68.8493	0.532848	0.202711	2.62861	0.00857341	0.393499
HGLibB_01476	229.365	0.409575	0.155859	2.62786	0.00859241	0.393575
HGLibA_28612	153.642	0.482015	0.183433	2.62774	0.0085954	0.393575
HGLibA_02530	140.818	0.495779	0.188681	2.6276	0.00859904	0.393575
HGLibA_63943	64.0227	0.531299	0.202218	2.62735	0.00860522	0.393673
HGLibA_25718	454.299	0.344283	0.131058	2.62696	0.00861522	0.39397
HGLibB_11157	559.762	0.384971	0.146569	2.62654	0.00862573	0.394015
HGLibA_30318	371.639	0.348254	0.132599	2.62637	0.00863021	0.394015
HGLibB_28792	115.927	0.521894	0.198787	2.62539	0.00865501	0.394527
HGLibA_52691	197.612	0.466804	0.177805	2.62537	0.00865547	0.394527
HGLibB_33645	59.8237	0.532937	0.203051	2.62465	0.00867379	0.395042
HGLibA_34563	81.6983	0.52612	0.200554	2.62334	0.00870733	0.395205
HGLibB_29579	48.4878	0.534391	0.203712	2.62327	0.008709	0.395205
HGLibB_24632	760.522	0.2755	0.105043	2.62273	0.00872272	0.395509
HGLibA_19633	422.6	0.313818	0.119668	2.62241	0.00873115	0.395731
HGLibA_04898	257.986	0.459409	0.175217	2.62194	0.00874307	0.395973
HGLibB_36417	244.55	0.445091	0.169757	2.62192	0.00874352	0.395973
HGLibB_52883	158.284	0.481726	0.183833	2.62045	0.00878133	0.396908
HGLibA_51612	113.547	0.515804	0.196853	2.62024	0.00878667	0.396908
HGLibB_08278	219	0.396448	0.15132	2.61993	0.0087947	0.396908
HGLibA_35903	79.3232	0.495932	0.189303	2.61977	0.00879883	0.396908
HGLibB_47897	60.2128	0.533649	0.203732	2.61937	0.00880934	0.396908
HGLibA_55390	32.0256	0.515636	0.196857	2.61934	0.00881004	0.396908
HGLibB_15564	316.923	0.386355	0.147516	2.61907	0.00881689	0.396908
HGLibB_11918	67.0206	0.531257	0.202842	2.61907	0.00881701	0.396908
HGLibA_01016	119.963	0.506028	0.193209	2.61907	0.00881711	0.396908
HGLibB_17951	438.036	0.359216	0.137163	2.61891	0.0088212	0.396933
HGLibA_14815	157.734	0.442143	0.168859	2.61841	0.00883408	0.397128
HGLibA_47317	134.145	0.472415	0.180433	2.61823	0.00883867	0.397128
HGLibB_27118	220.548	0.4446	0.16982	2.61806	0.0088432	0.397128
HGLibB_56513	228.482	0.394039	0.150563	2.6171	0.00886808	0.397928
HGLibB_54747	30.5639	0.528839	0.202103	2.61668	0.00887896	0.398098
HGLibA_14463	148.105	0.45598	0.174324	2.61571	0.00890422	0.398737
HGLibA_37094	88.3449	0.516646	0.197542	2.61537	0.00891307	0.398785
HGLibB_37820	68.5634	0.52488	0.200713	2.61508	0.00892071	0.398857
HGLibA_57457	117.431	0.512991	0.196208	2.61452	0.00893523	0.3991
HGLibA_45298	108.49	0.498482	0.190663	2.61446	0.00893679	0.3991
HGLibA_47278	213.415	0.430927	0.164848	2.61408	0.0089467	0.399171
HGLibB_11336	281.566	0.446541	0.170826	2.614	0.00894877	0.399171
HGLibB_21478	262.126	0.438483	0.167799	2.61314	0.00897148	0.399538
HGLibB_04719	158.019	0.471668	0.180574	2.61205	0.00900012	0.400496
HGLibB_05137	46.3494	0.532063	0.203739	2.61149	0.00901487	0.400651
HGLibB_08734	178.756	0.451705	0.17297	2.61147	0.00901549	0.400651
HGLibB_35594	97.2912	0.50135	0.191999	2.61122	0.0090221	0.400651
HGLibA_49871	120.303	0.510179	0.195382	2.61119	0.00902288	0.400651
HGLibB_20470	184.872	0.431945	0.165426	2.61111	0.00902496	0.400651
HGLibB_04221	213.579	0.411932	0.157773	2.61092	0.00902986	0.40071
HGLibB_39204	38.3022	0.529589	0.202963	2.60929	0.00907308	0.401835
HGLibA_31995	133.116	0.469553	0.179996	2.60868	0.00908917	0.402156
HGLibA_32651	176.316	0.472411	0.181116	2.60834	0.00909829	0.402159
HGLibB_47317	119.747	0.493877	0.189359	2.60816	0.00910317	0.402217
HGLibA_14416	156.423	0.489663	0.18777	2.60779	0.00911301	0.402494
HGLibB_02542	112.158	0.485067	0.186153	2.60575	0.00916732	0.40353
HGLibA_01988	122.976	0.466189	0.178911	2.60571	0.00916838	0.40353
HGLibB_42388	118.324	0.498107	0.191161	2.6057	0.00916877	0.40353
HGLibB_30648	188.953	0.452201	0.173611	2.60467	0.00919628	0.403928
HGLibB_55437	315.276	0.422791	0.162328	2.60455	0.00919937	0.403928
HGLibB_46380	88.9078	0.522603	0.200901	2.60129	0.00928732	0.405848
HGLibB_36807	196.143	0.458544	0.176292	2.60105	0.00929402	0.405848
HGLibB_13154	67.7201	0.529192	0.203463	2.60093	0.00929724	0.405848
HGLibA_14778	149.633	0.437595	0.168281	2.60039	0.00931191	0.405859
HGLibB_13696	271.341	0.430512	0.165577	2.60007	0.00932059	0.406043
HGLibB_12687	143.584	0.475094	0.182748	2.59972	0.00932995	0.406043
HGLibA_05558	44.5995	0.51373	0.197612	2.5997	0.0093306	0.406043
HGLibA_57730	96.6195	0.49911	0.192045	2.59891	0.00935193	0.406425
HGLibA_44447	256.603	0.473826	0.182322	2.59884	0.00935383	0.406425
HGLibB_38626	343.239	0.356304	0.137115	2.59857	0.0093612	0.406452
HGLibA_49831	130.168	0.4647	0.178839	2.59842	0.0093653	0.406452
HGLibA_21197	161.064	0.46182	0.177826	2.59703	0.00940332	0.40716
HGLibA_10419	73.3002	0.528715	0.203607	2.59674	0.00941121	0.407344
HGLibB_52970	184.735	0.453281	0.174582	2.59639	0.00942102	0.407433
HGLibB_30762	605.549	0.316963	0.122082	2.59632	0.00942289	0.407433
HGLibB_32089	237.419	0.432089	0.166438	2.5961	0.00942884	0.40745
HGLibB_41135	167.142	0.466102	0.179579	2.59553	0.00944452	0.40745
HGLibB_35375	85.4593	0.525208	0.202365	2.59536	0.00944932	0.40745
HGLibB_27792	160.845	0.467557	0.180165	2.59516	0.00945472	0.40745
HGLibB_23708	218.576	0.393949	0.151817	2.59489	0.00946203	0.40745
HGLibA_31297	222.157	0.383043	0.147619	2.59481	0.00946436	0.40745
HGLibB_44112	312.082	0.411314	0.158557	2.59411	0.00948366	0.40745
HGLibA_29857	228.595	0.396761	0.152952	2.59403	0.00948595	0.40745
HGLibA_33068	153.828	0.462612	0.178393	2.59321	0.00950842	0.40745
HGLibA_43632	104.557	0.523047	0.201714	2.59302	0.00951372	0.40745
HGLibB_19691	294.383	0.380673	0.146811	2.59295	0.00951579	0.40745
HGLibB_45490	162.316	0.464198	0.179033	2.59281	0.00951966	0.40745
HGLibA_05401	283.859	0.443434	0.171031	2.59271	0.00952234	0.40745
HGLibA_25221	237.357	0.389127	0.150119	2.59212	0.00953865	0.407527
HGLibB_26807	98.0083	0.496174	0.191559	2.59018	0.00959245	0.408446
HGLibA_61353	137.949	0.440009	0.169901	2.5898	0.00960329	0.40863
HGLibA_42805	35.2345	0.516053	0.199267	2.58976	0.00960442	0.40863
HGLibB_27435	418.934	0.377387	0.145745	2.58937	0.00961519	0.408933
HGLibB_30268	54.5723	0.526833	0.2035	2.58886	0.00962942	0.409229
HGLibA_10891	475.127	0.325569	0.125794	2.58812	0.00965024	0.409567
HGLibB_33537	240.946	0.43525	0.168239	2.58709	0.00967891	0.410247
HGLibB_31856	598.046	0.335321	0.129623	2.5869	0.00968449	0.410328
HGLibB_24501	249.598	0.447982	0.173288	2.58519	0.00973267	0.411277
HGLibA_47626	185.046	0.446151	0.17259	2.58503	0.009737	0.411277
HGLibA_23730	290.758	0.434501	0.168109	2.58464	0.00974805	0.411277
HGLibA_04895	191.137	0.392229	0.151756	2.58459	0.00974938	0.411277
HGLibA_49551	301.29	0.365794	0.141531	2.58454	0.00975078	0.411277
HGLibB_16494	753.231	0.236949	0.0916891	2.58426	0.00975869	0.411457
HGLibB_40936	177.004	0.410624	0.158916	2.58391	0.00976869	0.411589
HGLibA_42946	73.8804	0.520273	0.201352	2.58389	0.00976917	0.411589
HGLibB_44995	228.039	0.455679	0.176373	2.58361	0.0097771	0.411589
HGLibA_16926	56.0486	0.523512	0.202636	2.58351	0.00978012	0.411589
HGLibB_28459	280.014	0.387427	0.149997	2.5829	0.00979727	0.411618
HGLibB_28327	52.4906	0.524955	0.203244	2.58288	0.00979803	0.411618
HGLibA_08720	159.506	0.450277	0.174336	2.58282	0.00979977	0.411618
HGLibB_51989	136.887	0.460519	0.178347	2.58216	0.00981847	0.411969
HGLibB_20169	300.122	0.391561	0.151669	2.58168	0.00983194	0.41238
HGLibA_32215	159.908	0.438218	0.169752	2.58151	0.00983681	0.412431
HGLibA_04877	283.748	0.366985	0.142201	2.58074	0.00985882	0.4132
HGLibB_50367	153.897	0.465929	0.180603	2.57986	0.00988412	0.414053
HGLibB_32526	167.354	0.462212	0.179168	2.57977	0.00988655	0.414053
HGLibA_51910	35.9213	0.524866	0.203502	2.57917	0.00990373	0.414334
HGLibA_06164	203.511	0.433409	0.168043	2.57915	0.00990431	0.414334
HGLibB_56103	37.1113	0.525423	0.203758	2.57867	0.00991829	0.414686
HGLibB_21659	178.947	0.428774	0.166314	2.5781	0.00993457	0.414764
HGLibA_09889	214.027	0.382916	0.148531	2.57802	0.00993673	0.414764
HGLibA_33795	272.115	0.397515	0.154243	2.57719	0.00996062	0.415196
HGLibA_10678	106.897	0.510226	0.198161	2.5748	0.0100297	0.415619
HGLibB_01006	146.124	0.500381	0.194341	2.57476	0.0100311	0.415619
HGLibA_19995	251.359	0.398807	0.154904	2.57454	0.0100375	0.415619
HGLibB_19145	217.105	0.430841	0.167347	2.57453	0.0100375	0.415619
HGLibB_41240	278.229	0.397073	0.154252	2.57419	0.0100475	0.415619
HGLibB_01807	115.74	0.474626	0.184388	2.57406	0.0100513	0.415619
HGLibA_06768	74.9788	0.520471	0.202222	2.57376	0.0100601	0.415619
HGLibB_25295	55.7414	0.520983	0.202423	2.57374	0.0100607	0.415619
HGLibB_16657	185.026	0.478474	0.185929	2.57342	0.0100699	0.415847
HGLibA_54159	127.382	0.453072	0.176094	2.57289	0.0100853	0.416328
HGLibB_39876	92.3621	0.517637	0.201253	2.57207	0.0101092	0.416969
HGLibA_14602	186.138	0.42715	0.166103	2.57159	0.0101233	0.417133
HGLibA_06672	47.4349	0.523054	0.203424	2.57125	0.0101332	0.417336
HGLibB_24540	124.701	0.444659	0.17294	2.57117	0.0101357	0.417336
HGLibB_46803	156.03	0.459063	0.17858	2.57063	0.0101512	0.417427
HGLibA_05242	104.042	0.502889	0.19563	2.57061	0.0101519	0.417427
HGLibB_12926	223.105	0.409155	0.159171	2.57054	0.0101541	0.417427
HGLibA_21788	98.8502	0.502148	0.195425	2.56951	0.0101842	0.41838
HGLibB_52957	73.0254	0.521638	0.20305	2.56901	0.0101988	0.418652
HGLibA_33736	236.862	0.388545	0.151258	2.56876	0.0102064	0.418652
HGLibB_37371	84.8894	0.498538	0.194089	2.5686	0.0102111	0.418652
HGLibA_30520	19.4661	0.481213	0.187367	2.5683	0.01022	NA
HGLibB_22147	110.473	0.503391	0.19602	2.56806	0.010227	0.418652
HGLibB_53679	110.494	0.51745	0.201515	2.5678	0.0102346	0.418652
HGLibA_62415	90.7808	0.519394	0.202303	2.5674	0.0102464	0.418778
HGLibA_02214	78.0547	0.516836	0.20134	2.56698	0.0102589	0.418778
HGLibA_49664	20.5088	0.48354	0.18837	2.56697	0.0102593	NA
HGLibA_55475	517.781	0.297308	0.11585	2.56633	0.0102782	0.418778
HGLibA_09025	78.2073	0.516463	0.20125	2.56627	0.0102798	0.418778
HGLibA_02114	245.784	0.433678	0.168998	2.56618	0.0102825	0.418778
HGLibB_57169	646.028	0.289393	0.112774	2.56613	0.0102842	0.418778
HGLibA_36266	227.061	0.406733	0.15853	2.56565	0.0102983	0.418778
HGLibA_28178	39.543	0.521317	0.203227	2.5652	0.0103116	0.418778
HGLibA_16458	44.5014	0.518323	0.202065	2.56513	0.0103138	0.418778
HGLibB_01517	369.559	0.33796	0.131763	2.56492	0.01032	0.418778
HGLibB_44346	116.885	0.494912	0.192958	2.56487	0.0103215	0.418778
HGLibB_14188	54.6684	0.522569	0.203782	2.56435	0.0103369	0.418778
HGLibB_32711	284.263	0.349561	0.136318	2.5643	0.0103383	0.418778
HGLibA_53930	80.5223	0.517635	0.201872	2.56417	0.0103423	0.41879
HGLibA_03928	117.842	0.47679	0.185983	2.56362	0.0103588	0.419307
HGLibB_11132	86.4419	0.492204	0.192033	2.56313	0.0103734	0.419596
HGLibB_21884	79.2168	0.501696	0.195837	2.5618	0.0104132	0.419787
HGLibA_37392	172.31	0.461739	0.18029	2.56109	0.0104343	0.419787
HGLibA_01931	128.156	0.463215	0.18088	2.5609	0.0104402	0.419787
HGLibA_04353	95.4371	0.46359	0.181029	2.56086	0.0104413	0.419787
HGLibB_14154	92.8331	0.516319	0.20162	2.56085	0.0104416	0.419787
HGLibA_16617	241.069	0.429761	0.167832	2.56067	0.0104471	0.419787
HGLibA_17987	204.449	0.40787	0.1593	2.56039	0.0104555	0.419787
HGLibA_23550	61.5079	0.520504	0.20332	2.56003	0.0104664	0.419787
HGLibA_37963	205.739	0.40661	0.158849	2.55973	0.0104752	0.419787
HGLibA_19316	119.234	0.482922	0.188664	2.5597	0.0104763	0.419787
HGLibA_26682	86.7671	0.515966	0.201604	2.5593	0.0104883	0.419787
HGLibA_27207	216.748	0.455438	0.177955	2.55929	0.0104886	0.419787
HGLibB_28462	575.158	0.27123	0.106052	2.55751	0.0105423	0.420979
HGLibA_47242	220.823	0.427716	0.167272	2.557	0.0105578	0.421327
HGLibA_05369	372.786	0.346216	0.1354	2.55698	0.0105586	0.421327
HGLibA_22008	190.603	0.415336	0.16249	2.55607	0.0105863	0.421985
HGLibA_06848	166.59	0.49876	0.195178	2.55541	0.0106062	0.422417
HGLibA_03643	98.0239	0.514769	0.201483	2.5549	0.0106218	0.422651
HGLibA_04219	78.5587	0.504804	0.197624	2.55437	0.0106381	0.423149
HGLibA_22409	27.6172	0.492853	0.192957	2.55422	0.0106427	NA
HGLibB_41591	202.762	0.417116	0.163342	2.55363	0.0106605	0.423743
HGLibA_40438	285.239	0.431809	0.169149	2.55284	0.010685	0.424564
HGLibB_40199	92.6331	0.511423	0.200367	2.55243	0.0106973	0.424616
HGLibB_56032	285.587	0.369469	0.144754	2.5524	0.0106985	0.424616
HGLibB_27362	173.773	0.426385	0.167067	2.55218	0.0107052	0.424616
HGLibA_46266	243.004	0.432378	0.169447	2.55171	0.0107196	0.42504
HGLibA_57871	54.5755	0.517425	0.202793	2.5515	0.0107262	0.425149
HGLibA_36784	156.317	0.466384	0.182832	2.55089	0.010745	0.42528
HGLibB_29327	106.796	0.509175	0.199645	2.55041	0.0107597	0.42528
HGLibA_47728	201.034	0.432304	0.169526	2.55008	0.0107698	0.42528
HGLibA_00110	74.9625	0.51018	0.20007	2.55001	0.0107718	0.42528
HGLibB_40822	262.095	0.384899	0.150946	2.54992	0.0107749	0.42528
HGLibB_57353	422.618	0.323131	0.126784	2.54867	0.0108134	0.426053
HGLibA_07200	108.742	0.469906	0.184386	2.54849	0.0108191	0.426128
HGLibB_57146	360.256	0.362118	0.142105	2.54825	0.0108265	0.426272
HGLibB_07100	299.435	0.41659	0.163513	2.54775	0.0108421	0.426736
HGLibA_33390	251.081	0.357353	0.140271	2.54758	0.0108472	0.426758
HGLibB_31986	76.8157	0.505028	0.198283	2.54701	0.010865	0.426758
HGLibA_06633	126.236	0.459082	0.180274	2.54657	0.0108786	0.426878
HGLibA_56256	170.546	0.448003	0.175948	2.54622	0.0108897	0.426966
HGLibB_01864	222.497	0.40587	0.159495	2.54472	0.0109366	0.427909
HGLibA_00050	79.1203	0.517336	0.203316	2.5445	0.0109436	0.427921
HGLibA_29398	88.1585	0.51624	0.202888	2.54446	0.0109445	0.427921
HGLibB_07482	59.2273	0.518075	0.203633	2.54416	0.010954	0.428141
HGLibB_04957	206.698	0.398807	0.156794	2.54351	0.0109745	0.428495
HGLibB_13589	422.78	0.402569	0.158289	2.54324	0.0109828	0.428575
HGLibB_36970	220.641	0.387883	0.152517	2.5432	0.0109841	0.428575
HGLibA_61772	189.814	0.42271	0.16626	2.54247	0.0110073	0.429031
HGLibA_41772	192.684	0.433309	0.170524	2.54105	0.011052	0.429465
HGLibB_30757	239.768	0.38296	0.150711	2.54101	0.0110532	0.429465
HGLibA_29342	40.6548	0.513752	0.20222	2.54056	0.0110676	0.429465
HGLibB_25563	129.324	0.472617	0.18603	2.54053	0.0110683	0.429465
HGLibB_13686	225.724	0.368264	0.144977	2.54016	0.0110803	0.429465
HGLibB_46733	288.91	0.392767	0.154639	2.53989	0.0110887	0.429465
HGLibB_12542	274.88	0.370311	0.145799	2.53987	0.0110893	0.429465
HGLibB_44484	227.835	0.440736	0.17353	2.53982	0.0110909	0.429465
HGLibA_29118	111.065	0.492591	0.19399	2.53926	0.0111087	0.42949
HGLibA_01106	269.227	0.372767	0.146813	2.53906	0.0111151	0.42949
HGLibA_55079	158.338	0.465512	0.183354	2.53886	0.0111214	0.42949
HGLibA_25397	99.3198	0.460138	0.181253	2.53865	0.0111282	0.42949
HGLibB_38705	106.904	0.495962	0.195366	2.53863	0.0111288	0.42949
HGLibB_45955	449.346	0.315039	0.124106	2.53847	0.0111337	0.42949
HGLibB_22802	214.437	0.402111	0.158451	2.53776	0.0111564	0.429805
HGLibA_42689	124.716	0.479397	0.188947	2.5372	0.0111743	0.430176
HGLibA_12764	71.1239	0.498897	0.196763	2.53553	0.0112277	0.431121
HGLibB_35795	47.4068	0.516353	0.203654	2.53544	0.0112307	0.431121
HGLibA_32323	206.648	0.394844	0.155758	2.53498	0.0112455	0.431213
HGLibA_16236	85.5952	0.507808	0.200344	2.53467	0.0112552	0.43123
HGLibB_29215	324.126	0.363533	0.143424	2.53467	0.0112554	0.43123
HGLibB_08747	22.2632	0.454578	0.179475	2.53282	0.0113149	NA
HGLibA_53472	43.8349	0.512751	0.202466	2.53253	0.0113243	0.432689
HGLibA_58151	321.873	0.361344	0.142702	2.53217	0.011336	0.432955
HGLibB_35269	374.159	0.297738	0.117586	2.53208	0.0113389	0.432955
HGLibB_04103	1091.94	0.230315	0.0909985	2.53098	0.0113744	0.433721
HGLibA_10257	169.551	0.430482	0.170129	2.53032	0.0113959	0.434244
HGLibA_49812	213.063	0.396722	0.156805	2.53004	0.0114049	0.434244
HGLibB_09404	134.026	0.477094	0.188582	2.5299	0.0114096	0.434244
HGLibA_47447	201.1	0.405957	0.160468	2.52984	0.0114116	0.434244
HGLibB_31509	100.928	0.480537	0.189956	2.52973	0.0114152	0.434244
HGLibB_18530	281.726	0.343915	0.135958	2.52957	0.0114202	0.434269
HGLibA_61381	72.8068	0.5147	0.203489	2.52937	0.0114267	0.434269
HGLibA_16460	79.335	0.508124	0.200917	2.52902	0.011438	0.434269
HGLibB_24445	92.7513	0.503671	0.19918	2.52872	0.0114479	0.434269
HGLibA_39884	210.409	0.392928	0.155433	2.52796	0.0114726	0.434519
HGLibB_29732	109.392	0.493072	0.195075	2.5276	0.0114845	0.434688
HGLibB_15884	152.724	0.481244	0.19041	2.52741	0.0114908	0.434688
HGLibA_24452	39.4339	0.50979	0.201708	2.52737	0.0114922	0.434688
HGLibB_58015	118.202	0.468497	0.185445	2.52634	0.0115259	0.435213
HGLibA_39868	317.915	0.375102	0.148479	2.5263	0.0115272	0.435213
HGLibA_62701	154.081	0.469562	0.185887	2.52607	0.0115348	0.435213
HGLibB_34432	400.73	0.332872	0.131779	2.52599	0.0115374	0.435213
HGLibB_46806	139.705	0.48985	0.193956	2.52557	0.0115511	0.43529
HGLibA_45553	165.635	0.454781	0.180088	2.52534	0.0115588	0.435307
HGLibA_32742	41.683	0.492033	0.19484	2.52532	0.0115593	0.435307
HGLibB_00395	261.949	0.361184	0.143196	2.5223	0.011659	0.437656
HGLibA_62451	69.2619	0.495988	0.196645	2.52225	0.0116605	0.437656
HGLibA_59221	112.962	0.445905	0.176883	2.52091	0.0117053	0.438531
HGLibA_43379	29.1761	0.4891	0.194173	2.51889	0.0117727	0.439969
HGLibA_22621	121.954	0.5001	0.198559	2.51864	0.0117809	0.439969
HGLibB_25619	195.329	0.445387	0.176851	2.51843	0.011788	0.440089
HGLibB_50828	412.287	0.345016	0.137067	2.51713	0.0118314	0.441418
HGLibA_36510	61.8055	0.51115	0.203169	2.51588	0.0118735	0.442399
HGLibA_58461	212.638	0.449339	0.178615	2.51569	0.01188	0.442486
HGLibB_15892	103.063	0.466138	0.185312	2.51541	0.0118893	0.442486
HGLibB_45681	111.828	0.47527	0.188956	2.51524	0.011895	0.442486
HGLibB_20132	99.6967	0.485137	0.192931	2.51456	0.011918	0.443029
HGLibA_27907	259.892	0.399379	0.158837	2.51439	0.0119238	0.4431
HGLibB_03261	169.937	0.420345	0.167189	2.51419	0.0119307	0.443146
HGLibB_38153	316.791	0.322332	0.128212	2.51406	0.0119351	0.443146
HGLibB_33445	127.102	0.494308	0.196639	2.51378	0.0119444	0.443281
HGLibA_34116	90.0346	0.503258	0.200249	2.51316	0.0119654	0.443521
HGLibA_11426	74.9653	0.512051	0.203749	2.51315	0.0119658	0.443521
HGLibB_36685	121.135	0.476125	0.189458	2.51309	0.0119678	0.443521
HGLibA_07492	154.903	0.428484	0.17051	2.51296	0.0119723	0.443521
HGLibA_46271	96.8236	0.50277	0.200076	2.51289	0.0119746	0.443521
HGLibB_16490	146.583	0.46563	0.185311	2.5127	0.0119811	0.443598
HGLibA_60139	99.7616	0.479455	0.190828	2.5125	0.0119879	0.443598
HGLibA_50084	170.87	0.447488	0.17811	2.51243	0.0119902	0.443598
HGLibB_26600	243.849	0.388916	0.1548	2.51237	0.0119924	0.443598
HGLibA_43592	91.0216	0.468753	0.186607	2.51199	0.0120053	0.443688
HGLibA_47575	367.067	0.298384	0.118791	2.51183	0.0120107	0.443688
HGLibA_41138	136.499	0.476474	0.189734	2.51128	0.0120296	0.44388
HGLibA_14448	67.0633	0.510457	0.20329	2.51098	0.0120396	0.44388
HGLibA_39415	118.792	0.471653	0.187848	2.51082	0.012045	0.443937
HGLibB_47780	223.639	0.390523	0.155562	2.5104	0.0120594	0.444176
HGLibA_47216	90.4329	0.507496	0.202231	2.50949	0.0120906	0.444585
HGLibB_22482	446.342	0.339029	0.135099	2.50949	0.0120907	0.444585
HGLibA_23092	148.082	0.490753	0.195567	2.50938	0.0120942	0.444585
HGLibA_17213	116.291	0.466212	0.185807	2.50911	0.0121034	0.444777
HGLibB_41205	69.2345	0.50822	0.202569	2.50887	0.0121117	0.444936
HGLibB_54913	96.3985	0.492019	0.19619	2.50787	0.0121462	0.445767
HGLibA_42352	89.7378	0.497585	0.198423	2.5077	0.012152	0.445833
HGLibB_15026	213.688	0.396277	0.158087	2.5067	0.0121864	0.445891
HGLibA_48412	169.138	0.422362	0.168498	2.50663	0.0121888	0.445891
HGLibB_23031	194.142	0.38739	0.154552	2.50654	0.0121921	0.445891
HGLibB_43469	180.712	0.410796	0.1639	2.50639	0.0121972	0.445891
HGLibA_26609	121.743	0.471194	0.188022	2.50606	0.0122085	0.44616
HGLibB_01129	142.553	0.438743	0.175106	2.50559	0.0122248	0.44661
HGLibA_33687	213.781	0.423095	0.168905	2.50493	0.0122476	0.447008
HGLibA_58756	181.76	0.41513	0.165748	2.50459	0.0122594	0.447148
HGLibB_09376	391.409	0.331011	0.132173	2.50438	0.0122667	0.44727
HGLibB_14219	186.818	0.446515	0.178361	2.50344	0.0122994	0.447847
HGLibB_15226	350.255	0.356285	0.142319	2.50343	0.0122996	0.447847
HGLibB_27051	341.111	0.308966	0.123421	2.50335	0.0123025	0.447847
HGLibB_21981	223.173	0.391205	0.156288	2.5031	0.0123111	0.447864
HGLibA_25501	290.792	0.389223	0.155505	2.50296	0.0123161	0.447864
HGLibA_02608	274.028	0.364284	0.145546	2.50288	0.0123189	0.447864
HGLibA_34197	287.154	0.400129	0.159883	2.50263	0.0123275	0.448032
HGLibA_45636	247.76	0.409592	0.163704	2.50204	0.0123481	0.448238
HGLibB_23465	135.024	0.470775	0.188201	2.50145	0.0123687	0.448238
HGLibB_31805	85.8414	0.489385	0.195645	2.50139	0.0123708	0.448238
HGLibB_43704	164.851	0.465141	0.185958	2.50132	0.012373	0.448238
HGLibB_04380	37.048	0.502238	0.20085	2.50056	0.0123997	0.448491
HGLibB_43244	163.748	0.437046	0.174785	2.50048	0.0124025	0.448491
HGLibA_36484	64.4515	0.505664	0.20223	2.50044	0.0124039	0.448491
HGLibB_04425	23.3899	0.466279	0.186495	2.50022	0.0124115	NA
HGLibB_46469	302.817	0.354413	0.141795	2.49947	0.0124379	0.44893
HGLibA_55509	51.5228	0.509284	0.203778	2.49921	0.012447	0.44893
HGLibA_23354	93.4803	0.485816	0.194402	2.49903	0.0124532	0.44893
HGLibA_14279	46.1829	0.502663	0.201153	2.49891	0.0124576	0.44893
HGLibA_00188	70.8392	0.487104	0.194932	2.49884	0.01246	0.44893
HGLibB_21381	369.675	0.334952	0.134078	2.4982	0.0124827	0.449174
HGLibA_24668	64.047	0.490793	0.196479	2.49794	0.0124917	0.449191
HGLibA_36159	97.2037	0.460267	0.184282	2.49762	0.012503	0.449191
HGLibB_17481	82.4195	0.507921	0.203383	2.49736	0.0125123	0.449191
HGLibA_28110	390.637	0.374124	0.14982	2.49716	0.0125192	0.449191
HGLibB_29779	137.872	0.433292	0.173524	2.49701	0.0125244	0.449191
HGLibB_57999	219.956	0.368069	0.147405	2.49699	0.0125253	0.449191
HGLibA_52129	119.463	0.47892	0.191816	2.49677	0.012533	0.449191
HGLibB_13883	205.899	0.394884	0.15816	2.49674	0.012534	0.449191
HGLibA_57649	81.2102	0.504252	0.201972	2.49664	0.0125375	0.449191
HGLibB_45478	175.407	0.446796	0.178962	2.4966	0.0125391	0.449191
HGLibA_52359	137.535	0.455189	0.182349	2.49625	0.0125513	0.449262
HGLibA_25650	293.299	0.409877	0.164227	2.49579	0.0125677	0.449262
HGLibA_45187	105.716	0.494992	0.198337	2.49571	0.0125705	0.449262
HGLibA_63038	87.0609	0.491651	0.197002	2.49566	0.0125723	0.449262
HGLibA_28529	82.3352	0.49127	0.196866	2.49545	0.0125796	0.449262
HGLibA_61239	139.909	0.431369	0.172864	2.49543	0.0125806	0.449262
HGLibB_05981	99.7181	0.46193	0.185119	2.49531	0.0125848	0.449262
HGLibA_09605	133.915	0.461168	0.184824	2.49517	0.0125897	0.449262
HGLibB_28059	83.2189	0.48468	0.194258	2.49503	0.0125947	0.449262
HGLibA_38295	236.363	0.357935	0.143499	2.49433	0.0126195	0.449474
HGLibB_15352	283.657	0.355406	0.142496	2.49415	0.0126258	0.449474
HGLibA_15337	141.132	0.469405	0.188204	2.49412	0.012627	0.449474
HGLibA_22083	409.546	0.34656	0.13902	2.49288	0.0126712	0.450127
HGLibA_12517	97.0389	0.450573	0.180749	2.49282	0.0126733	0.450127
HGLibB_19577	123.621	0.461918	0.185354	2.49209	0.0126993	0.45034
HGLibA_18149	305.665	0.318301	0.127748	2.49164	0.0127155	0.450665
HGLibA_19211	31.0349	0.497433	0.199657	2.49144	0.0127228	0.450746
HGLibB_24253	226.634	0.38458	0.154377	2.49117	0.0127324	0.450831
HGLibA_54218	225.497	0.415362	0.166757	2.49083	0.0127445	0.450831
HGLibA_58284	114.42	0.502733	0.201835	2.49081	0.0127452	0.450831
HGLibA_43356	99.1273	0.502442	0.201737	2.49058	0.0127536	0.450943
HGLibB_15951	96.9178	0.499497	0.200637	2.48956	0.0127902	0.451126
HGLibA_63199	126.908	0.446363	0.179328	2.48909	0.0128071	0.451358
HGLibB_17988	107.946	0.460984	0.185225	2.48878	0.0128182	0.451358
HGLibB_44305	28.9046	0.437872	0.17595	2.48862	0.0128238	0.451358
HGLibB_57155	474.237	0.323821	0.13014	2.48826	0.0128371	0.451395
HGLibA_10380	70.2787	0.485655	0.195196	2.48804	0.0128449	0.451395
HGLibA_27312	246.366	0.374296	0.150441	2.488	0.0128465	0.451395
HGLibA_17507	59.2938	0.506853	0.203725	2.48793	0.012849	0.451395
HGLibB_09042	493.098	0.370255	0.148846	2.4875	0.0128643	0.451433
HGLibA_23764	16.0187	0.380128	0.152845	2.48701	0.0128822	NA
HGLibB_33651	227.416	0.431834	0.17369	2.48623	0.0129103	0.452401
HGLibA_08790	184.895	0.431823	0.173772	2.485	0.0129551	0.453166
HGLibB_50277	266.655	0.358132	0.144126	2.48486	0.0129604	0.453166
HGLibA_58879	32.8192	0.497782	0.200354	2.48451	0.012973	0.453286
HGLibB_26972	271.442	0.385976	0.155358	2.48443	0.0129759	0.453286
HGLibA_27086	78.5063	0.497653	0.200319	2.4843	0.0129805	0.453307
HGLibA_61384	281.092	0.37987	0.152917	2.48416	0.0129858	0.45335
HGLibB_43398	54.8773	0.503408	0.202684	2.48371	0.0130022	0.45364
HGLibB_09871	43.9638	0.499376	0.201081	2.48346	0.0130111	0.453752
HGLibB_20913	199.774	0.415243	0.167208	2.4834	0.0130135	0.453752
HGLibA_07107	275.425	0.419029	0.168765	2.48291	0.0130314	0.45383
HGLibB_42567	258.964	0.399953	0.16111	2.48248	0.013047	0.454193
HGLibB_23514	96.4674	0.499625	0.201285	2.48218	0.0130582	0.454257
HGLibB_26537	359.658	0.351561	0.14167	2.48154	0.0130817	0.454612
HGLibA_23906	134.93	0.444705	0.179211	2.48146	0.0130846	0.454612
HGLibB_09787	149.404	0.46239	0.186352	2.48127	0.0130916	0.454612
HGLibB_18122	239.621	0.434367	0.17508	2.48096	0.0131029	0.454612
HGLibB_26355	165.759	0.422503	0.170303	2.48089	0.0131053	0.454612
HGLibB_38045	49.207	0.505338	0.203709	2.48069	0.0131128	0.454612
HGLibB_27370	155.543	0.456907	0.184197	2.48053	0.0131186	0.454612
HGLibA_35782	425.341	0.39936	0.160999	2.48051	0.0131196	0.454612
HGLibB_38020	139.035	0.424485	0.171192	2.47958	0.0131536	0.455333
HGLibB_07458	158.808	0.449413	0.181288	2.47899	0.0131753	0.455722
HGLibB_35554	206.169	0.399442	0.161169	2.47841	0.0131971	0.456194
HGLibB_55821	164.667	0.438964	0.177123	2.4783	0.0132012	0.456195
HGLibB_33599	302.227	0.337175	0.136087	2.47765	0.0132252	0.456243
HGLibA_10878	175.53	0.415485	0.167703	2.4775	0.0132306	0.456243
HGLibA_55755	71.3287	0.493708	0.199277	2.47749	0.013231	0.456243
HGLibA_29790	42.7945	0.494366	0.199615	2.4766	0.0132642	0.456821
HGLibA_03626	35.6531	0.486207	0.196322	2.47658	0.0132646	0.456821
HGLibB_06179	260.231	0.39657	0.160131	2.47654	0.0132664	0.456821
HGLibB_48712	67.2954	0.504664	0.203782	2.47649	0.013268	0.456821
HGLibA_25303	96.1369	0.477056	0.192652	2.47626	0.0132767	0.456978
HGLibA_15446	402.924	0.371232	0.149978	2.47525	0.0133144	0.457326
HGLibB_30124	129.098	0.437589	0.176818	2.47479	0.0133313	0.457326
HGLibB_17124	54.1189	0.499109	0.201718	2.47429	0.0133502	0.457326
HGLibA_27138	55.8052	0.504024	0.203745	2.4738	0.0133685	0.457326
HGLibB_38879	275.992	0.39931	0.161458	2.47315	0.013393	0.457326
HGLibB_00344	98.0844	0.472258	0.190989	2.4727	0.0134096	0.457326
HGLibB_08148	123.278	0.487404	0.19716	2.47212	0.0134313	0.457326
HGLibA_18106	170.381	0.395957	0.160173	2.47205	0.013434	0.457326
HGLibA_40706	66.3809	0.503561	0.203725	2.47177	0.0134446	0.457326
HGLibA_60809	57.9396	0.503683	0.203776	2.47175	0.0134454	0.457326
HGLibB_51854	170.511	0.447785	0.181173	2.4716	0.0134511	0.457384
HGLibA_16790	143.828	0.425111	0.172026	2.47121	0.0134657	0.457583
HGLibB_41753	385.269	0.30856	0.124867	2.47112	0.0134692	0.457583
HGLibA_09184	121.301	0.483528	0.195691	2.47088	0.0134781	0.457622
HGLibA_20483	243.103	0.385562	0.156053	2.47071	0.0134846	0.457689
HGLibA_15522	166.346	0.428539	0.173528	2.46957	0.0135277	0.459017
HGLibB_50100	77.4727	0.499107	0.202132	2.46921	0.0135411	0.459259
HGLibB_23551	119.496	0.474583	0.192221	2.46895	0.0135512	0.459259
HGLibA_26542	81.9259	0.492908	0.199656	2.46878	0.0135574	0.459259
HGLibB_33632	259.177	0.42645	0.172741	2.46873	0.0135594	0.459259
HGLibB_57245	228.827	0.390796	0.158341	2.46806	0.0135847	0.459286
HGLibB_20535	104.752	0.497034	0.201472	2.46701	0.0136248	0.459781
HGLibB_14105	295.037	0.321474	0.130321	2.46678	0.0136334	0.459781
HGLibA_11240	141.609	0.460854	0.186852	2.46641	0.0136476	0.459781
HGLibB_52430	159.89	0.399864	0.162126	2.46638	0.0136486	0.459781
HGLibB_25692	121.537	0.441178	0.178899	2.46606	0.0136607	0.459781
HGLibA_29465	250.73	0.389078	0.157843	2.46497	0.0137025	0.460766
HGLibB_35981	98.7737	0.468277	0.189993	2.46471	0.0137125	0.460766
HGLibB_35987	288.858	0.342186	0.138839	2.46463	0.0137156	0.460766
HGLibA_59151	34.9217	0.501247	0.203386	2.46451	0.01372	0.460766
HGLibA_00240	367.434	0.376758	0.152874	2.4645	0.0137203	0.460766
HGLibA_63168	80.346	0.483605	0.196273	2.46394	0.0137417	0.460766
HGLibA_45354	202.795	0.383095	0.155497	2.46368	0.0137519	0.460766
HGLibB_57713	213.617	0.432966	0.175746	2.46359	0.0137553	0.460766
HGLibA_52422	113.648	0.459576	0.186556	2.46348	0.0137596	0.460766
HGLibA_63586	55.4529	0.499628	0.20284	2.46316	0.0137717	0.460896
HGLibA_14687	110.664	0.467796	0.189939	2.46288	0.0137827	0.460991
HGLibA_11224	139.448	0.445815	0.181067	2.46215	0.0138105	0.460991
HGLibA_47289	106.688	0.479321	0.19468	2.4621	0.0138127	0.460991
HGLibA_63258	108.802	0.472871	0.192071	2.46196	0.0138181	0.460991
HGLibB_24754	97.4347	0.471406	0.191496	2.4617	0.0138279	0.460991
HGLibB_33653	137.075	0.46051	0.187073	2.46166	0.0138296	0.460991
HGLibA_17991	356.615	0.366468	0.148881	2.46149	0.0138362	0.460991
HGLibB_46409	407.242	0.316522	0.128598	2.46133	0.0138422	0.460991
HGLibA_20692	172.162	0.419849	0.170582	2.46128	0.0138442	0.460991
HGLibB_51153	191.674	0.410514	0.166836	2.46058	0.0138712	0.46169
HGLibB_14146	67.9482	0.498857	0.202776	2.46013	0.0138885	0.461782
HGLibB_42372	136.888	0.424088	0.172425	2.45955	0.0139111	0.462126
HGLibB_54760	145.528	0.448516	0.182377	2.45928	0.0139215	0.462332
HGLibB_41269	287.464	0.346251	0.140808	2.45902	0.0139316	0.462532
HGLibB_31568	92.3728	0.496603	0.201971	2.45878	0.013941	0.462569
HGLibB_24336	53.0893	0.5002	0.203443	2.45867	0.0139453	0.462578
HGLibA_51263	76.741	0.500836	0.20375	2.45809	0.0139678	0.46294
HGLibB_14097	163.104	0.411547	0.167427	2.45807	0.0139686	0.46294
HGLibA_37579	264.95	0.369264	0.150232	2.45795	0.0139731	0.462954
HGLibB_56155	211.057	0.421951	0.171706	2.45741	0.0139943	0.463102
HGLibB_56024	259.59	0.406649	0.165485	2.45731	0.0139982	0.463102
HGLibB_53291	166.108	0.395855	0.161114	2.45698	0.014011	0.463253
HGLibB_42788	48.2025	0.500261	0.203669	2.45625	0.0140396	0.463763
HGLibA_12435	132.824	0.465271	0.189437	2.45607	0.0140465	0.463763
HGLibB_35266	49.7927	0.499002	0.203231	2.45534	0.0140752	0.464012
HGLibB_19755	213.005	0.442485	0.180282	2.4544	0.0141119	0.464811
HGLibA_61378	115.561	0.463354	0.188802	2.45418	0.0141207	0.464966
HGLibB_32632	310.759	0.376237	0.153313	2.45404	0.014126	0.465004
HGLibB_26424	99.8286	0.4754	0.193756	2.45361	0.0141432	0.465435
HGLibA_10000	164.188	0.461268	0.188027	2.4532	0.0141592	0.465689
HGLibA_05702	146.715	0.413756	0.168758	2.45178	0.0142153	0.466528
HGLibA_50158	184.395	0.425686	0.173649	2.45142	0.0142293	0.466528
HGLibA_20198	192.186	0.390242	0.159193	2.45138	0.0142311	0.466528
HGLibB_12043	366.78	0.303448	0.123827	2.45058	0.0142626	0.46704
HGLibA_29365	116.377	0.470409	0.191986	2.45023	0.0142764	0.467355
HGLibA_22457	292.627	0.370019	0.151035	2.44988	0.0142903	0.46761
HGLibA_19267	51.4039	0.498815	0.20363	2.44962	0.0143008	0.46761
HGLibA_05978	195.661	0.418497	0.170874	2.44916	0.014319	0.46801
HGLibB_57301	103.083	0.4634	0.189243	2.4487	0.0143372	0.468074
HGLibB_43357	434.912	0.291868	0.119196	2.44863	0.01434	0.468074
HGLibB_37403	113.804	0.47875	0.195527	2.44851	0.0143449	0.468101
HGLibB_34335	511.507	0.330037	0.13481	2.44816	0.0143587	0.468358
HGLibB_51484	327.548	0.326656	0.133432	2.4481	0.0143612	0.468358
HGLibA_02494	266.479	0.40786	0.166645	2.44747	0.0143862	0.468536
HGLibB_24700	367.426	0.358854	0.146633	2.44729	0.0143935	0.468536
HGLibB_06285	82.0031	0.496982	0.20309	2.4471	0.0144009	0.468536
HGLibB_55064	137.291	0.466002	0.190435	2.44703	0.0144037	0.468536
HGLibB_24187	193.382	0.366638	0.149841	2.44685	0.0144109	0.468536
HGLibA_22895	171.842	0.402274	0.164411	2.44676	0.0144148	0.468536
HGLibB_36113	103.849	0.478149	0.195425	2.44671	0.0144166	0.468536
HGLibB_21791	61.4562	0.497542	0.203388	2.44627	0.0144342	0.468973
HGLibB_43125	147.593	0.425325	0.173878	2.44611	0.0144406	0.469043
HGLibA_58649	100.359	0.477037	0.195035	2.44591	0.0144489	0.469098
HGLibA_01822	176.17	0.431085	0.176298	2.44521	0.0144767	0.469098
HGLibB_21660	154.918	0.427109	0.174717	2.44457	0.0145024	0.469207
HGLibA_44461	237.492	0.383836	0.157017	2.44455	0.0145032	0.469207
HGLibB_02062	348.804	0.344882	0.14109	2.44441	0.0145091	0.469235
HGLibA_01528	328.557	0.359953	0.147277	2.44406	0.0145232	0.46952
HGLibA_13438	346.971	0.359478	0.147109	2.44362	0.0145409	0.469723
HGLibA_37578	186.276	0.402984	0.164921	2.4435	0.0145454	0.469736
HGLibB_47454	96.5718	0.483512	0.197936	2.44276	0.0145753	0.46993
HGLibA_49428	306.661	0.336477	0.137754	2.4426	0.0145818	0.46993
HGLibB_43944	96.2282	0.463621	0.189809	2.44256	0.0145834	0.46993
HGLibB_46565	155.201	0.419517	0.171758	2.44249	0.0145863	0.46993
HGLibB_15197	113.687	0.43882	0.179677	2.44227	0.0145954	0.46993
HGLibA_32632	633.711	0.256856	0.105173	2.44222	0.0145971	0.46993
HGLibB_14838	221.049	0.360737	0.147723	2.44198	0.0146071	0.46993
HGLibA_34817	131.009	0.404506	0.165661	2.44177	0.0146154	0.46993
HGLibB_14818	116.659	0.444056	0.181861	2.44174	0.0146168	0.46993
HGLibB_03681	276.63	0.348507	0.14273	2.44172	0.0146176	0.46993
HGLibA_51796	227.279	0.377015	0.154407	2.4417	0.0146183	0.46993
HGLibB_32200	227.469	0.363522	0.148956	2.44046	0.0146687	0.470652
HGLibA_28109	171.825	0.42026	0.172206	2.44045	0.0146689	0.470652
HGLibB_16390	161.121	0.434385	0.178003	2.44032	0.0146743	0.470652
HGLibA_01248	99.233	0.449777	0.184327	2.4401	0.0146832	0.470652
HGLibA_30364	97.8737	0.46875	0.192116	2.43992	0.0146903	0.470652
HGLibB_20116	99.4419	0.460842	0.188877	2.43991	0.014691	0.470652
HGLibA_25471	138.097	0.427535	0.175236	2.43977	0.0146966	0.470698
HGLibA_40001	402.929	0.333425	0.13669	2.43928	0.0147165	0.471201
HGLibB_54110	311.701	0.393875	0.161509	2.43872	0.0147393	0.471783
HGLibB_30294	228.439	0.417526	0.171221	2.43852	0.0147475	0.471783
HGLibA_56691	271.645	0.351366	0.14412	2.43802	0.0147682	0.471783
HGLibB_10493	64.4988	0.48692	0.199736	2.43782	0.0147763	0.471783
HGLibB_27676	168.075	0.455491	0.186855	2.43768	0.014782	0.471783
HGLibA_21296	273.141	0.353069	0.144861	2.4373	0.0147975	0.471783
HGLibB_15006	219.269	0.371791	0.152548	2.4372	0.0148014	0.471783
HGLibA_10808	30.0659	0.479924	0.196944	2.43686	0.0148156	0.471783
HGLibA_05388	119.449	0.467263	0.191749	2.43685	0.0148159	0.471783
HGLibB_54228	562.992	0.337287	0.138432	2.43648	0.0148309	0.471783
HGLibA_20931	23.6359	0.419603	0.172225	2.43637	0.0148355	NA
HGLibA_41150	165.38	0.395356	0.16228	2.43626	0.01484	0.471931
HGLibA_40810	174.641	0.438359	0.179977	2.43564	0.0148653	0.472528
HGLibA_03193	121.099	0.452273	0.185705	2.43544	0.0148738	0.472528
HGLibB_54842	109.541	0.442773	0.181815	2.43529	0.0148798	0.472528
HGLibA_42691	209.653	0.398696	0.163743	2.43489	0.0148962	0.472914
HGLibA_49466	110.579	0.46025	0.189037	2.43471	0.0149036	0.47293
HGLibA_46312	32.0592	0.475324	0.195275	2.43413	0.0149277	0.473513
HGLibA_53408	78.9214	0.49503	0.203405	2.43371	0.0149448	0.473789
HGLibB_18571	102.865	0.469229	0.192815	2.43357	0.0149507	0.473842
HGLibA_54013	237.913	0.440821	0.181174	2.43313	0.0149687	0.473952
HGLibB_25778	341.487	0.345901	0.142163	2.43313	0.0149689	0.473952
HGLibA_20491	228.107	0.375041	0.154231	2.43168	0.015029	0.474701
HGLibA_10527	186.635	0.461239	0.189699	2.43142	0.0150398	0.474701
HGLibA_10314	67.1338	0.48396	0.199052	2.43132	0.0150439	0.474701
HGLibB_31084	241.742	0.356712	0.14672	2.43125	0.0150468	0.474701
HGLibA_55819	220.915	0.354605	0.145871	2.43095	0.0150591	0.474701
HGLibB_34248	198.955	0.381406	0.1569	2.43088	0.015062	0.474701
HGLibB_18127	196.125	0.413589	0.17014	2.43088	0.0150622	0.474701
HGLibB_51643	62.1982	0.494613	0.203487	2.43068	0.0150704	0.474827
HGLibA_07175	363.651	0.320806	0.131997	2.4304	0.0150821	0.474929
HGLibB_18566	99.1981	0.467156	0.19229	2.42943	0.0151227	0.475506
HGLibA_39830	216.818	0.401823	0.165403	2.42936	0.0151256	0.475506
HGLibB_17966	84.7025	0.459865	0.189338	2.4288	0.0151488	0.475895
HGLibB_05641	203.951	0.404208	0.166424	2.42878	0.0151495	0.475895
HGLibB_47129	334.328	0.349488	0.143925	2.42827	0.0151709	0.476256
HGLibB_08683	28.5383	0.479923	0.197657	2.42807	0.0151795	NA
HGLibB_12257	338.967	0.330013	0.135935	2.42773	0.0151937	0.476526
HGLibA_45244	574.154	0.297717	0.122638	2.4276	0.0151992	0.476526
HGLibA_62431	104.074	0.446726	0.184025	2.42753	0.0152022	0.476526
HGLibA_50204	29.0778	0.439775	0.181167	2.42746	0.0152049	0.476526
HGLibB_48591	163.041	0.426638	0.175771	2.42724	0.0152143	0.476582
HGLibB_41180	172.022	0.416389	0.171569	2.42695	0.0152265	0.476616
HGLibA_41647	35.9648	0.491401	0.202508	2.42657	0.0152423	0.476616
HGLibA_52367	281.214	0.3446	0.142012	2.42656	0.0152429	0.476616
HGLibB_12079	79.5331	0.484595	0.199738	2.42616	0.0152597	0.476639
HGLibB_29628	342.073	0.307187	0.126619	2.42608	0.0152627	0.476639
HGLibB_17090	308.311	0.308451	0.127141	2.42606	0.0152636	0.476639
HGLibB_41940	417.332	0.298301	0.122963	2.42594	0.0152687	0.476666
HGLibA_12398	317.158	0.307732	0.126859	2.42579	0.0152752	0.476736
HGLibA_59583	115.069	0.471513	0.194392	2.42558	0.0152841	0.476883
HGLibB_19994	213.947	0.414075	0.170794	2.42441	0.0153331	0.477363
HGLibB_31165	306.881	0.358325	0.147799	2.42441	0.0153335	0.477363
HGLibA_21803	204.724	0.389322	0.160605	2.4241	0.0153463	0.477472
HGLibA_49663	85.5165	0.475797	0.196306	2.42376	0.0153609	0.477689
HGLibB_52321	39.0905	0.477646	0.197123	2.42308	0.0153894	0.477989
HGLibA_13069	145.218	0.439582	0.181428	2.4229	0.0153971	0.477989
HGLibB_56689	192.618	0.41094	0.169612	2.42282	0.0154005	0.477989
HGLibB_39911	255.071	0.400797	0.165428	2.42278	0.0154021	0.477989
HGLibB_36705	129.996	0.4579	0.18902	2.4225	0.0154141	0.4781
HGLibB_30574	191.59	0.369533	0.152565	2.42213	0.0154297	0.478107
HGLibA_25932	523.238	0.288271	0.119023	2.42197	0.0154367	0.478111
HGLibA_46910	140.707	0.398175	0.164417	2.42174	0.0154464	0.478111
HGLibA_43924	190.489	0.400194	0.165251	2.42173	0.0154468	0.478111
HGLibB_20287	112.465	0.457845	0.189145	2.4206	0.0154947	0.478703
HGLibA_27918	43.8715	0.483066	0.199589	2.4203	0.0155076	0.478703
HGLibA_16673	202.835	0.431878	0.178465	2.41995	0.0155225	0.478872
HGLibA_28556	207.2	0.490391	0.202662	2.41975	0.0155314	0.479014
HGLibA_09990	206.323	0.371351	0.153484	2.41947	0.0155431	0.479113
HGLibA_07092	182.375	0.394225	0.162945	2.41937	0.0155474	0.479113
HGLibA_12798	642.054	0.331285	0.136939	2.41922	0.0155538	0.479182
HGLibA_41031	135.333	0.409649	0.169367	2.41871	0.0155758	0.479463
HGLibB_24050	443.042	0.288125	0.119153	2.4181	0.0156018	0.479522
HGLibA_27273	101.232	0.464594	0.192133	2.41809	0.0156023	0.479522
HGLibB_27164	135.011	0.461383	0.190806	2.41807	0.015603	0.479522
HGLibB_26449	229.251	0.38618	0.159707	2.41805	0.0156038	0.479522
HGLibB_21572	139.727	0.413178	0.170891	2.41779	0.015615	0.479522
HGLibA_36279	146.2	0.471013	0.194821	2.41767	0.0156203	0.479522
HGLibB_07618	376.646	0.380568	0.157478	2.41664	0.0156644	0.480007
HGLibB_11827	115.256	0.46957	0.194345	2.41617	0.0156848	0.480007
HGLibB_38184	173.053	0.445631	0.184449	2.41601	0.0156916	0.480007
HGLibA_18135	262.255	0.420106	0.17391	2.41565	0.0157071	0.480194
HGLibB_12592	113.027	0.475702	0.196934	2.41555	0.0157117	0.480194
HGLibA_15254	73.8824	0.490342	0.203	2.41547	0.0157148	0.480194
HGLibA_30294	200.474	0.391461	0.162126	2.41455	0.0157545	0.480852
HGLibB_21969	58.4146	0.48163	0.199511	2.41406	0.0157761	0.481093
HGLibA_34813	46.6096	0.46219	0.191482	2.41375	0.0157892	0.481159
HGLibA_07099	279.844	0.370092	0.153362	2.41319	0.0158135	0.481535
HGLibB_28744	220.538	0.433213	0.179568	2.41252	0.0158425	0.481829
HGLibA_55134	143.948	0.481554	0.199627	2.41227	0.0158537	0.481829
HGLibB_26436	146.069	0.476131	0.197403	2.41197	0.0158666	0.481829
HGLibB_43554	135.53	0.470969	0.195272	2.41186	0.0158713	0.481829
HGLibB_44598	120.852	0.441904	0.183248	2.41151	0.0158867	0.481829
HGLibB_47929	69.5527	0.47507	0.197012	2.41137	0.0158926	0.481829
HGLibA_26244	92.5694	0.466684	0.193542	2.41128	0.0158965	0.481829
HGLibB_10104	109.458	0.456692	0.189423	2.41096	0.0159105	0.481829
HGLibB_44985	160.772	0.437024	0.181271	2.41089	0.0159137	0.481829
HGLibA_62872	126.23	0.422578	0.17528	2.41087	0.0159144	0.481829
HGLibB_38960	56.8803	0.479299	0.198843	2.41044	0.0159332	0.481829
HGLibA_16719	160.843	0.423486	0.175693	2.41037	0.0159362	0.481829
HGLibB_27851	114.981	0.426477	0.176938	2.41032	0.0159383	0.481829
HGLibA_01778	198.899	0.359549	0.149172	2.41029	0.0159397	0.481829
HGLibA_04835	111.998	0.447966	0.185876	2.41002	0.0159517	0.482062
HGLibB_18858	246.196	0.36813	0.152788	2.40942	0.0159781	0.482417
HGLibB_23434	278.943	0.374768	0.155547	2.40936	0.0159806	0.482417
HGLibA_56543	92.7277	0.450458	0.186994	2.40895	0.0159986	0.482564
HGLibB_14974	54.8141	0.472531	0.196162	2.40888	0.0160015	0.482564
HGLibA_04983	420.003	0.297614	0.123555	2.40876	0.0160068	0.482564
HGLibA_50811	309.297	0.320421	0.133023	2.40876	0.0160069	0.482564
HGLibA_45142	73.8385	0.486068	0.201839	2.4082	0.0160316	0.482919
HGLibB_16178	70.7708	0.487401	0.202428	2.40778	0.0160501	0.48317
HGLibB_54532	32.6376	0.484379	0.201189	2.40758	0.0160586	0.48317
HGLibA_60110	65.7531	0.468647	0.194665	2.40745	0.0160643	0.48317
HGLibA_55735	104.308	0.453669	0.188451	2.40736	0.0160685	0.48317
HGLibB_51822	125.598	0.423265	0.175835	2.40717	0.0160767	0.48317
HGLibB_02330	108.791	0.472537	0.196321	2.40695	0.0160862	0.48317
HGLibA_51016	77.6446	0.46938	0.19503	2.40671	0.016097	0.483336
HGLibB_16416	396.525	0.303352	0.126075	2.40612	0.0161229	0.483533
HGLibA_44178	205.578	0.393866	0.163711	2.40586	0.0161343	0.483533
HGLibA_44230	437.528	0.302731	0.125833	2.40582	0.0161361	0.483533
HGLibB_50741	252.369	0.377988	0.157127	2.40562	0.0161452	0.483533
HGLibA_28750	56.9632	0.489289	0.203401	2.40554	0.0161485	0.483533
HGLibA_52241	242.587	0.382949	0.159195	2.40554	0.0161488	0.483533
HGLibA_23742	169.559	0.422409	0.175636	2.40503	0.0161712	0.483533
HGLibA_12259	99.607	0.460834	0.191618	2.40497	0.0161739	0.483533
HGLibA_61235	58.1134	0.485654	0.20196	2.40471	0.0161855	0.483533
HGLibA_43705	183.733	0.37295	0.155109	2.40443	0.0161976	0.483533
HGLibB_13096	122.087	0.463991	0.192982	2.40433	0.0162023	0.483533
HGLibA_00659	158.761	0.404113	0.168083	2.40425	0.0162055	0.483533
HGLibA_52209	98.0765	0.445478	0.18543	2.4024	0.0162878	0.484874
HGLibB_45012	111.392	0.446821	0.186045	2.40168	0.0163198	0.485309
HGLibB_14805	75.3919	0.475273	0.197896	2.40163	0.0163224	0.485309
HGLibB_51991	297.379	0.338944	0.14116	2.40114	0.0163442	0.485312
HGLibA_18781	135.797	0.426105	0.177461	2.40112	0.016345	0.485312
HGLibB_34798	165.975	0.426107	0.177474	2.40095	0.0163526	0.485312
HGLibB_31797	245.901	0.418682	0.174401	2.40069	0.0163644	0.485312
HGLibA_36063	249.304	0.407122	0.1696	2.40049	0.0163731	0.485312
HGLibB_02061	154.035	0.412827	0.171979	2.40045	0.016375	0.485312
HGLibB_01592	168.914	0.406129	0.169199	2.40031	0.0163813	0.485312
HGLibA_19848	87.9202	0.486805	0.202821	2.40016	0.0163877	0.485312
HGLibA_52605	237.161	0.39452	0.164377	2.40009	0.0163911	0.485312
HGLibA_45371	335.576	0.310434	0.129363	2.39971	0.0164081	0.485312
HGLibA_03432	127.261	0.450374	0.187687	2.3996	0.0164131	0.485312
HGLibA_55036	163.079	0.408047	0.170064	2.39937	0.0164231	0.485312
HGLibA_36563	47.1213	0.477648	0.1991	2.39904	0.0164381	0.485312
HGLibA_00724	240.115	0.399193	0.166404	2.39894	0.0164426	0.485312
HGLibA_54484	149.958	0.404239	0.168519	2.39877	0.0164504	0.485312
HGLibB_34537	75.6399	0.478271	0.199393	2.39864	0.0164561	0.485312
HGLibB_52674	379.859	0.3266	0.136162	2.39861	0.0164575	0.485312
HGLibB_32971	164.584	0.398292	0.166059	2.3985	0.0164624	0.485312
HGLibB_29683	94.124	0.457724	0.190848	2.39837	0.0164681	0.485312
HGLibA_45349	150.488	0.405525	0.169085	2.39835	0.0164692	0.485312
HGLibB_28932	103.978	0.442163	0.1844	2.39784	0.016492	0.485701
HGLibA_40961	40.3436	0.481506	0.200809	2.39784	0.0164923	0.485701
HGLibB_06300	281.395	0.408509	0.170387	2.39754	0.0165056	0.485701
HGLibB_17476	220.707	0.392304	0.163629	2.39752	0.0165064	0.485701
HGLibB_05336	88.256	0.477751	0.199312	2.397	0.0165297	0.485949
HGLibB_01479	301.89	0.331683	0.138388	2.39677	0.0165405	0.486078
HGLibA_19979	145.252	0.418165	0.174497	2.39639	0.0165573	0.486122
HGLibB_55213	68.3357	0.485618	0.202716	2.39556	0.016595	0.486444
HGLibB_02597	64.6381	0.484407	0.202234	2.39528	0.0166079	0.486444
HGLibA_40538	120.145	0.456218	0.19048	2.3951	0.0166159	0.486444
HGLibA_20866	180.493	0.402931	0.168239	2.395	0.0166205	0.486444
HGLibA_07237	99.9464	0.47399	0.197909	2.39499	0.0166207	0.486444
HGLibB_49005	151.492	0.457196	0.190927	2.39461	0.016638	0.486712
HGLibB_09546	135.799	0.449764	0.187843	2.39436	0.0166495	0.486919
HGLibB_53254	571.969	0.284491	0.118823	2.39425	0.0166542	0.486919
HGLibA_50844	272.568	0.351302	0.146732	2.39417	0.016658	0.486919
HGLibB_11035	438.403	0.306061	0.127874	2.39345	0.0166906	0.487368
HGLibB_28646	441.328	0.328416	0.137218	2.39339	0.0166933	0.487368
HGLibA_46424	50.9629	0.484785	0.202562	2.39326	0.0166994	0.487368
HGLibA_08466	159	0.391837	0.163745	2.39297	0.0167125	0.48739
HGLibB_14370	33.7904	0.484399	0.202435	2.39286	0.0167176	0.48739
HGLibA_07800	49.9233	0.449674	0.187948	2.39255	0.0167318	0.48739
HGLibB_48820	240.597	0.413984	0.173096	2.39165	0.0167728	0.488071
HGLibA_45271	134.599	0.46054	0.19264	2.39068	0.0168173	0.488746
HGLibB_36027	189.244	0.395931	0.165626	2.3905	0.0168252	0.488746
HGLibB_31680	41.6373	0.486318	0.203438	2.3905	0.0168253	0.488746
HGLibB_28240	217.865	0.367183	0.153606	2.39042	0.0168292	0.488746
HGLibA_46219	112.064	0.441776	0.184827	2.39021	0.0168387	0.488791
HGLibB_18875	120.986	0.435215	0.182088	2.39014	0.0168419	0.488791
HGLibA_44741	248.736	0.369716	0.154708	2.38977	0.0168589	0.488977
HGLibB_30060	315.078	0.333544	0.139604	2.38922	0.016884	0.489327
HGLibA_56331	166.88	0.400233	0.167523	2.38912	0.0168889	0.489342
HGLibB_50613	87.8997	0.460962	0.192955	2.38897	0.0168959	0.489419
HGLibA_12097	60.8514	0.475225	0.19894	2.38879	0.0169041	0.489505
HGLibB_07546	71.2244	0.47868	0.200399	2.38863	0.0169111	0.489505
HGLibA_44309	130.96	0.410672	0.171985	2.38783	0.0169481	0.489505
HGLibA_18894	349.724	0.29658	0.124281	2.38637	0.0170155	0.490736
HGLibA_13491	76.4515	0.480609	0.201461	2.38562	0.0170505	0.491366
HGLibB_24002	48.1297	0.483552	0.202707	2.38548	0.0170571	0.49143
HGLibB_45801	135.806	0.439589	0.184296	2.38524	0.0170681	0.491437
HGLibA_32500	292.255	0.315951	0.132476	2.38496	0.017081	0.491615
HGLibB_14225	265.415	0.377262	0.158201	2.3847	0.0170929	0.491706
HGLibB_01729	284.715	0.364984	0.153159	2.38304	0.0171702	0.493205
HGLibB_00927	67.6771	0.48502	0.203575	2.38251	0.0171952	0.493205
HGLibA_40110	236.232	0.382379	0.160507	2.38232	0.0172037	0.493205
HGLibB_09045	51.722	0.485001	0.203585	2.38231	0.0172046	0.493205
HGLibA_61022	102.961	0.478928	0.201042	2.38223	0.0172082	0.493205
HGLibA_36384	158.006	0.451788	0.18965	2.38222	0.0172088	0.493205
HGLibA_43427	150.441	0.473041	0.198573	2.38221	0.0172092	0.493205
HGLibA_13464	256.145	0.364501	0.15301	2.3822	0.0172097	0.493205
HGLibA_32734	228.214	0.406048	0.170481	2.38178	0.0172292	0.493276
HGLibB_21382	139.791	0.433036	0.181817	2.38172	0.0172322	0.493276
HGLibA_59189	64.3653	0.471493	0.197968	2.38166	0.0172346	0.493276
HGLibA_27583	257.755	0.356927	0.149928	2.38066	0.0172818	0.494017
HGLibA_02622	241.288	0.422169	0.177338	2.38058	0.0172853	0.494017
HGLibA_32013	173.453	0.406987	0.170965	2.38053	0.017288	0.494017
HGLibA_22033	194.408	0.361259	0.151761	2.38044	0.0172919	0.494017
HGLibB_20795	309.133	0.317041	0.133234	2.37958	0.0173326	0.494553
HGLibB_39909	262.633	0.395877	0.16642	2.37879	0.0173697	0.494694
HGLibA_53919	98.1415	0.473525	0.199076	2.37861	0.017378	0.494694
HGLibB_49277	118.852	0.449883	0.189226	2.37749	0.017431	0.495277
HGLibB_38715	156.196	0.448691	0.188735	2.37736	0.0174369	0.495277
HGLibA_48012	198.319	0.390519	0.164288	2.37704	0.017452	0.495277
HGLibA_28497	147.087	0.417174	0.17553	2.37665	0.0174705	0.495277
HGLibA_05067	317.96	0.330784	0.139189	2.3765	0.0174777	0.495277
HGLibA_19392	147.012	0.394052	0.165826	2.3763	0.017487	0.495277
HGLibB_46324	685.829	0.306188	0.128894	2.37551	0.0175249	0.495277
HGLibA_56171	301.062	0.318761	0.134223	2.37486	0.0175558	0.495639
HGLibB_34245	51.5566	0.483204	0.20351	2.37435	0.0175798	0.495694
HGLibA_15872	99.7943	0.480792	0.202553	2.37366	0.0176129	0.495736
HGLibA_00154	160.217	0.454875	0.191659	2.37336	0.0176272	0.495736
HGLibA_17644	206.374	0.404002	0.170235	2.37319	0.017635	0.495736
HGLibB_15592	340.07	0.328302	0.13834	2.37315	0.017637	0.495736
HGLibB_21452	178.698	0.408953	0.172326	2.37313	0.0176379	0.495736
HGLibB_17549	290.62	0.368917	0.155471	2.3729	0.0176492	0.495736
HGLibB_01518	155.894	0.393517	0.165839	2.37289	0.0176496	0.495736
HGLibB_17451	137.322	0.443144	0.186764	2.37275	0.0176561	0.495736
HGLibA_46899	370.959	0.34526	0.145526	2.3725	0.017668	0.495736
HGLibB_35653	94.5943	0.438044	0.184694	2.37172	0.0177054	0.495736
HGLibA_03722	114.986	0.416654	0.175677	2.3717	0.0177064	0.495736
HGLibA_60948	258.437	0.393563	0.165943	2.37167	0.0177077	0.495736
HGLibA_03836	109.177	0.479223	0.20207	2.37157	0.0177126	0.495736
HGLibB_09371	107.756	0.465046	0.196109	2.37136	0.0177227	0.495736
HGLibA_46421	201.393	0.445152	0.187721	2.37135	0.0177234	0.495736
HGLibB_17121	404.441	0.29673	0.125141	2.37117	0.0177318	0.495736
HGLibA_30212	533.269	0.320663	0.135241	2.37104	0.0177381	0.495736
HGLibB_28790	334.027	0.339174	0.143061	2.37083	0.0177481	0.495736
HGLibA_28247	348.826	0.37091	0.15645	2.37079	0.01775	0.495736
HGLibA_23533	368.95	0.317592	0.133961	2.37078	0.0177505	0.495736
HGLibA_50428	82.2206	0.462554	0.195108	2.37076	0.0177517	0.495736
HGLibA_23343	52.4197	0.482768	0.203673	2.37031	0.0177732	0.495736
HGLibB_46395	76.2492	0.477823	0.201592	2.37026	0.0177758	0.495736
HGLibA_63333	67.9236	0.48285	0.20374	2.36993	0.0177914	0.495736
HGLibA_35131	130.356	0.427612	0.180459	2.36958	0.0178085	0.495823
HGLibA_43827	222.802	0.358354	0.151235	2.36953	0.0178109	0.495823
HGLibB_06635	72.2697	0.480521	0.202797	2.36947	0.0178136	0.495823
HGLibA_11339	361.626	0.359696	0.151823	2.36918	0.0178278	0.496095
HGLibB_56440	40.8067	0.479632	0.20246	2.36902	0.0178351	0.496174
HGLibA_07374	91.5663	0.439039	0.185358	2.36861	0.0178552	0.496597
HGLibA_12444	146.948	0.438558	0.185196	2.36807	0.0178812	0.496597
HGLibB_17286	216.585	0.371575	0.156924	2.36787	0.0178911	0.496749
HGLibA_31067	94.131	0.461309	0.194841	2.36762	0.0179028	0.496951
HGLibB_39510	250.132	0.35566	0.150241	2.36727	0.0179199	0.49721
HGLibA_56854	97.3831	0.47982	0.202694	2.36721	0.0179229	0.49721
HGLibB_17577	202.963	0.380827	0.160884	2.36709	0.0179283	0.49721
HGLibA_20288	385.703	0.312039	0.131835	2.36688	0.0179387	0.49721
HGLibA_37124	87.1527	0.466421	0.197099	2.36643	0.0179607	0.49721
HGLibA_35479	358.387	0.348551	0.147336	2.36569	0.0179964	0.497513
HGLibA_05854	82.7956	0.465958	0.19705	2.36466	0.0180464	0.497521
HGLibA_17064	121.103	0.44357	0.187585	2.36463	0.0180481	0.497521
HGLibB_21719	198.213	0.405994	0.171695	2.36462	0.0180483	0.497521
HGLibB_21892	302.04	0.380715	0.161024	2.36434	0.0180624	0.497521
HGLibB_28351	259.576	0.323027	0.136626	2.36431	0.0180635	0.497521
HGLibB_11589	172.574	0.375189	0.158693	2.36424	0.018067	0.497521
HGLibB_13593	401.681	0.295377	0.124948	2.36399	0.0180791	0.497521
HGLibB_57547	541.551	0.303495	0.128393	2.3638	0.0180886	0.497521
HGLibB_17723	132.982	0.464367	0.196506	2.36312	0.018122	0.49824
HGLibB_33477	270.99	0.349824	0.14807	2.36256	0.0181491	0.498722
HGLibB_06746	151.785	0.410148	0.173609	2.36249	0.0181529	0.498722
HGLibA_18188	168.799	0.400189	0.169441	2.36182	0.0181856	0.498925
HGLibB_33637	231.764	0.405924	0.171876	2.36173	0.0181901	0.498925
HGLibA_43237	106.228	0.433735	0.183661	2.3616	0.018196	0.498925
HGLibA_30199	284.429	0.343565	0.145482	2.36156	0.0181981	0.498925
HGLibA_20321	69.4054	0.478892	0.202788	2.36153	0.0181995	0.498925
HGLibA_20634	482.461	0.298692	0.126483	2.36152	0.0182002	0.498925
HGLibA_03199	147.015	0.453313	0.19199	2.36113	0.0182192	0.498985
HGLibB_30814	377.994	0.364409	0.154347	2.36097	0.0182273	0.498985
HGLibA_53650	178.988	0.426882	0.180818	2.36084	0.0182337	0.498985
HGLibB_51829	84.4668	0.479852	0.203292	2.36041	0.0182547	0.49908
HGLibB_26483	229.237	0.350238	0.148435	2.35954	0.0182976	0.499331
HGLibA_26230	101.214	0.448229	0.189971	2.35946	0.0183015	0.499331
HGLibB_17045	159.276	0.420042	0.178031	2.35938	0.0183055	0.499331
HGLibA_44409	37.2577	0.478058	0.202645	2.35909	0.01832	0.499331
HGLibB_04750	300.045	0.308039	0.13058	2.359	0.0183241	0.499331
HGLibA_47646	92.7411	0.470727	0.199551	2.35893	0.0183277	0.499331
HGLibB_06193	156.3	0.414446	0.1757	2.35882	0.018333	0.499331
HGLibB_00218	167.656	0.4022	0.170532	2.3585	0.0183489	0.499331
HGLibB_36964	147.957	0.449489	0.190589	2.35842	0.0183527	0.499331
HGLibA_18699	318.545	0.327938	0.139055	2.35834	0.0183571	0.499331
HGLibB_31972	180.171	0.418176	0.177319	2.35833	0.0183575	0.499331
HGLibA_61433	79.8052	0.480548	0.203773	2.35825	0.0183615	0.499331
HGLibA_51616	175.286	0.407581	0.172849	2.35802	0.0183729	0.499521
HGLibB_27493	226.902	0.396657	0.168264	2.35735	0.0184059	0.500119
HGLibA_10335	223.207	0.379287	0.160899	2.3573	0.0184083	0.500119
HGLibA_02193	83.7357	0.47735	0.202525	2.35699	0.0184238	0.500376
HGLibA_12809	78.2415	0.452643	0.192069	2.35667	0.0184396	0.500486
HGLibB_47155	269.559	0.342014	0.145132	2.35656	0.0184448	0.500508
HGLibB_20776	255.404	0.375919	0.159555	2.35604	0.0184707	0.500868
HGLibB_23704	209.016	0.445026	0.188893	2.35597	0.0184742	0.500868
HGLibB_27107	143.623	0.422668	0.179412	2.35585	0.0184804	0.500868
HGLibA_19389	82.1512	0.475454	0.201854	2.35544	0.0185007	0.501046
HGLibB_16217	297.347	0.325807	0.138326	2.35537	0.0185044	0.501046
HGLibB_49650	236.276	0.414663	0.176051	2.35536	0.0185048	0.501046
HGLibA_34856	181.551	0.432641	0.183703	2.35511	0.018517	0.501225
HGLibB_02157	330.685	0.344255	0.146177	2.35505	0.0185203	0.501225
HGLibA_62797	45.3325	0.473962	0.201285	2.35468	0.0185386	0.501478
HGLibA_35959	106.317	0.461232	0.195903	2.35439	0.0185531	0.501751
HGLibB_40430	81.6796	0.474578	0.201629	2.35372	0.0185868	0.501763
HGLibA_60121	511.67	0.298493	0.12682	2.35367	0.0185889	0.501763
HGLibA_53471	110.509	0.453411	0.192656	2.35348	0.0185987	0.501763
HGLibA_28695	123.279	0.452903	0.192452	2.35333	0.018606	0.501763
HGLibA_57201	300.509	0.352865	0.149944	2.35331	0.018607	0.501763
HGLibB_02552	40.742	0.460058	0.195496	2.35328	0.0186084	0.501763
HGLibA_48777	132.525	0.420903	0.178858	2.35328	0.0186086	0.501763
HGLibA_33075	38.8625	0.475469	0.202064	2.35306	0.0186194	0.501763
HGLibB_46157	276.137	0.364576	0.15494	2.35301	0.0186219	0.501763
HGLibA_43633	199.249	0.38849	0.165108	2.35295	0.018625	0.501763
HGLibA_46758	168.448	0.426273	0.181181	2.35275	0.0186353	0.501802
HGLibB_25866	87.8757	0.463202	0.196893	2.35255	0.0186452	0.501826
HGLibB_14658	76.8849	0.466961	0.198526	2.35214	0.0186657	0.501969
HGLibA_29442	269.724	0.37045	0.15751	2.35192	0.018677	0.501969
HGLibA_51251	68.761	0.476796	0.202742	2.35173	0.0186862	0.501969
HGLibB_05547	63.7158	0.478731	0.20357	2.35168	0.0186891	0.501969
HGLibB_52894	371.188	0.318788	0.135577	2.35135	0.0187055	0.501969
HGLibB_14438	212.484	0.348707	0.148315	2.35112	0.0187171	0.501969
HGLibA_12530	267.818	0.375881	0.159922	2.35041	0.018753	0.50238
HGLibB_49147	186.919	0.37449	0.159348	2.35014	0.0187665	0.502565
HGLibA_06795	151.815	0.46878	0.199512	2.34964	0.0187918	0.502952
HGLibA_52913	114.156	0.427315	0.181873	2.34953	0.0187972	0.502952
HGLibB_52669	71.8055	0.475976	0.202612	2.3492	0.0188136	0.502952
HGLibA_36418	36.5469	0.474489	0.201997	2.34899	0.0188245	0.502952
HGLibA_36537	66.8459	0.466821	0.198735	2.34896	0.0188257	0.502952
HGLibB_12398	106.834	0.444035	0.18906	2.34864	0.0188419	0.503146
HGLibB_04388	300.524	0.318963	0.135823	2.34837	0.0188558	0.503329
HGLibB_52612	132.981	0.434767	0.185198	2.34758	0.0188958	0.503967
HGLibA_26056	203.405	0.392305	0.167145	2.34709	0.0189206	0.503967
HGLibB_31983	99.062	0.445593	0.189861	2.34694	0.0189282	0.503967
HGLibA_46593	191.929	0.376205	0.160303	2.34684	0.0189334	0.503967
HGLibB_55378	131.203	0.412808	0.175913	2.34666	0.0189424	0.503967
HGLibA_40614	255.168	0.40567	0.172889	2.34642	0.0189546	0.503999
HGLibB_20926	342.626	0.328556	0.140043	2.34611	0.0189705	0.504066
HGLibA_59448	113.592	0.451586	0.19253	2.34554	0.0189996	0.504214
HGLibB_44668	133.517	0.436606	0.18618	2.34507	0.0190235	0.504214
HGLibB_37272	182.419	0.411477	0.175471	2.34499	0.0190276	0.504214
HGLibA_42512	191.586	0.390564	0.16658	2.34461	0.0190472	0.504214
HGLibB_49911	58.7744	0.477603	0.203705	2.34458	0.0190485	0.504214
HGLibA_32209	73.4248	0.464256	0.198014	2.34456	0.0190495	0.504214
HGLibA_35908	211.48	0.394918	0.168456	2.34434	0.0190607	0.504214
HGLibA_38840	81.88	0.472466	0.20155	2.34416	0.0190701	0.504214
HGLibA_29932	154.429	0.416558	0.177702	2.34414	0.019071	0.504214
HGLibA_58396	92.176	0.457567	0.195199	2.34411	0.0190725	0.504214
HGLibA_39788	161.997	0.403507	0.172146	2.34398	0.0190793	0.504214
HGLibB_00022	62.7237	0.477419	0.20368	2.34397	0.0190799	0.504214
HGLibB_22465	220.725	0.404314	0.172497	2.34389	0.0190836	0.504214
HGLibB_05255	190.505	0.400111	0.170715	2.34374	0.0190916	0.504306
HGLibA_15924	34.4085	0.468981	0.200143	2.34323	0.0191178	0.50461
HGLibA_18554	74.1349	0.455881	0.194563	2.34311	0.0191239	0.50461
HGLibB_55715	104.442	0.468475	0.19994	2.34308	0.0191255	0.50461
HGLibB_42346	161.342	0.415283	0.177268	2.34268	0.0191459	0.504674
HGLibB_41251	76.4219	0.457469	0.195352	2.34177	0.0191927	0.505315
HGLibA_50436	288.051	0.323589	0.138203	2.34141	0.0192112	0.505589
HGLibA_00004	59.1964	0.477002	0.203748	2.34113	0.0192253	0.505699
HGLibA_32890	263.339	0.378327	0.161671	2.3401	0.0192787	0.506612
HGLibA_58644	71.3746	0.475512	0.203235	2.33972	0.0192984	0.506769
HGLibA_50689	78.3874	0.475927	0.203425	2.33957	0.0193058	0.506769
HGLibA_53887	261.323	0.361886	0.154707	2.33917	0.0193265	0.507057
HGLibA_53621	161.37	0.377668	0.161473	2.33889	0.0193412	0.507242
HGLibA_19950	37.9911	0.475155	0.203163	2.33879	0.0193465	0.507242
HGLibA_50168	239.531	0.361452	0.15456	2.33858	0.019357	0.507242
HGLibB_22198	253.436	0.36206	0.154828	2.33846	0.0193633	0.507242
HGLibB_53681	40.206	0.464568	0.198779	2.33711	0.0194333	0.508435
HGLibB_00191	155.19	0.422617	0.180843	2.33693	0.0194429	0.50845
HGLibB_26703	237.286	0.365126	0.156327	2.33565	0.0195094	0.508668
HGLibB_28326	27.9322	0.46316	0.198309	2.33554	0.019515	NA
HGLibA_01186	190.628	0.405139	0.173468	2.33552	0.0195162	0.508668
HGLibA_58838	86.7586	0.464761	0.199032	2.33511	0.0195377	0.508668
HGLibB_39257	116.338	0.436703	0.187036	2.33486	0.0195507	0.508668
HGLibB_13480	95.3999	0.459601	0.196845	2.33483	0.0195521	0.508668
HGLibB_17395	237.301	0.345159	0.147839	2.33469	0.0195596	0.508668
HGLibB_39763	105.491	0.468356	0.200648	2.33422	0.0195843	0.508668
HGLibB_10651	106.823	0.475596	0.203782	2.33385	0.0196035	0.508668
HGLibB_56090	272.337	0.378387	0.16213	2.33385	0.0196037	0.508668
HGLibB_06384	168.744	0.430622	0.184521	2.33373	0.0196097	0.508668
HGLibB_49511	133.647	0.386931	0.165803	2.33368	0.0196126	0.508668
HGLibA_53169	140.031	0.402532	0.17254	2.33298	0.0196491	0.508668
HGLibB_49665	117.769	0.436631	0.187156	2.33298	0.0196492	0.508668
HGLibA_49707	64.9177	0.468783	0.200945	2.3329	0.0196536	0.508668
HGLibB_51325	40.2809	0.462576	0.198329	2.33236	0.0196817	0.508668
HGLibA_28943	197.452	0.382768	0.164122	2.33222	0.0196891	0.508668
HGLibB_56515	37.9858	0.462807	0.198454	2.33206	0.0196974	0.508668
HGLibA_30033	58.9916	0.470595	0.201798	2.33201	0.0197003	0.508668
HGLibB_49935	663.197	0.218182	0.0935611	2.33197	0.0197021	0.508668
HGLibB_51228	400.214	0.276763	0.118685	2.33191	0.0197054	0.508668
HGLibB_48647	346.842	0.301024	0.129103	2.33165	0.019719	0.508668
HGLibB_32623	291.865	0.404098	0.173327	2.33141	0.0197317	0.508668
HGLibA_02201	181.912	0.370415	0.158892	2.33124	0.0197406	0.508781
HGLibB_11794	82.9394	0.474926	0.203782	2.33055	0.0197768	0.509114
HGLibB_43653	161.356	0.408118	0.175119	2.33052	0.0197786	0.509114
HGLibB_04263	134.744	0.440881	0.18918	2.33048	0.0197807	0.509114
HGLibA_32560	65.6462	0.473406	0.203165	2.33016	0.0197979	0.509199
HGLibB_35382	234.599	0.353583	0.151752	2.33001	0.0198056	0.509199
HGLibB_39670	139.13	0.427376	0.18346	2.32954	0.0198307	0.509468
HGLibA_12637	100.236	0.437756	0.187923	2.32945	0.0198353	0.50947
HGLibA_53019	210.172	0.383598	0.164682	2.32932	0.0198422	0.509491
HGLibB_28942	56.8289	0.472922	0.203044	2.32916	0.0198505	0.509491
HGLibA_58854	168.402	0.401224	0.172267	2.32909	0.0198544	0.509491
HGLibA_60160	166.027	0.403028	0.173045	2.32904	0.0198571	0.509491
HGLibA_35061	150.655	0.394674	0.169476	2.32879	0.0198703	0.509491
HGLibA_22574	173.314	0.387428	0.166367	2.32875	0.0198724	0.509491
HGLibB_43328	293.64	0.35469	0.152345	2.3282	0.0199013	0.51
HGLibA_11011	80.8181	0.471958	0.202731	2.32799	0.0199124	0.510114
HGLibB_35046	191.548	0.353804	0.151981	2.32795	0.0199148	0.510114
HGLibA_47419	131.515	0.418537	0.179823	2.3275	0.0199388	0.510612
HGLibB_50354	152.57	0.449821	0.193347	2.3265	0.0199919	0.510917
HGLibB_16824	176.921	0.348752	0.149911	2.3264	0.0199975	0.510917
HGLibA_00249	121.435	0.460835	0.198108	2.32619	0.0200085	0.510917
HGLibA_28460	257.932	0.338864	0.145686	2.32599	0.020019	0.510917
HGLibA_45302	99.1276	0.439459	0.188992	2.32528	0.0200568	0.511369
HGLibA_50869	41.4314	0.472126	0.203046	2.32522	0.0200601	0.511369
HGLibB_38619	244.614	0.403541	0.173567	2.32498	0.0200729	0.511369
HGLibB_55530	118.34	0.440372	0.189439	2.32461	0.0200929	0.511369
HGLibB_46834	378.107	0.356376	0.153315	2.32447	0.0201002	0.511369
HGLibA_33640	86.216	0.469299	0.201912	2.32427	0.0201109	0.511421
HGLibA_34805	50.7783	0.468333	0.201497	2.32426	0.0201114	0.511421
HGLibB_01589	145.569	0.395961	0.170375	2.32405	0.0201228	0.511596
HGLibA_49421	122.05	0.447188	0.192476	2.32335	0.0201605	0.512092
HGLibB_56240	210.366	0.370837	0.159644	2.3229	0.0201843	0.512465
HGLibB_33449	579.974	0.24367	0.104905	2.32278	0.0201909	0.512516
HGLibB_10846	410.23	0.280507	0.120773	2.32259	0.0202012	0.512562
HGLibB_37093	256.554	0.31151	0.134122	2.32258	0.0202018	0.512562
HGLibA_32803	275.893	0.34189	0.147209	2.32249	0.0202067	0.512569
HGLibB_52413	148.08	0.42311	0.18222	2.32198	0.0202341	0.512979
HGLibB_54273	174.413	0.379187	0.163307	2.32193	0.0202365	0.512979
HGLibB_34457	66.2865	0.468833	0.201923	2.32185	0.0202412	0.512983
[truncated: 59,435 more rows]

## Sheet: depleted_GFP-high
DESeq2 output for HiSeq reads, mapped to GeCKOv2 library, GFP-low = control and GFP-high = exp
gRNA	baseMean	log2FC	lfcSE	stat	pvalue	padj	target
HGLibB_28397	253.725	-2.40443	0.184502	-13.032	8.0472e-39	4.5245e-34
HGLibB_14931	164.179	-2.12831	0.1897	-11.2194	3.27634e-29	7.36841e-25
HGLibB_03259	280.145	-1.94279	0.170897	-11.3682	6.02366e-30	1.69339e-25
HGLibA_52609	229.829	-1.86221	0.169404	-10.9927	4.14222e-28	6.65411e-24
HGLibB_15509	471.008	-1.72387	0.155754	-11.0679	1.79494e-28	3.36398e-24
HGLibA_15531	187.867	-1.65789	0.190128	-8.71984	2.78602e-18	2.40989e-14
HGLibB_26620	275.868	-1.64238	0.176753	-9.29194	1.51503e-20	1.70364e-16
HGLibB_21368	165.559	-1.59753	0.17286	-9.24176	2.4247e-20	2.47868e-16
HGLibA_01614	146.402	-1.56311	0.1898	-8.23556	1.78721e-16	1.4355e-12
HGLibA_49804	122.485	-1.54721	0.197154	-7.84771	4.23689e-15	2.81218e-11
HGLibB_21497	160.009	-1.53013	0.195962	-7.80829	5.79683e-15	3.62138e-11
HGLibB_03262	98.4423	-1.52232	0.202554	-7.51564	5.66346e-14	3.18425e-10
HGLibB_28398	255.739	-1.44375	0.163168	-8.84824	8.89067e-19	8.33122e-15
HGLibB_54075	143.907	-1.31596	0.187494	-7.01867	2.2399e-12	1.14489e-08
HGLibA_15530	102.814	-1.28772	0.20166	-6.38562	1.70708e-10	6.39866e-07
HGLibA_48328	110.931	-1.25351	0.196035	-6.39429	1.61295e-10	6.39866e-07
HGLibB_01611	165.836	-1.24538	0.181806	-6.85005	7.38227e-12	3.45887e-08
HGLibB_13842	64.9691	-1.2391	0.203732	-6.082	1.1869e-09	3.55023e-06
HGLibB_42974	95.7502	-1.22198	0.19813	-6.1676	6.93359e-10	2.22764e-06
HGLibB_56289	75.4245	-1.21138	0.195817	-6.18629	6.15966e-10	2.1302e-06
HGLibB_14932	77.0944	-1.15322	0.197226	-5.84718	4.99971e-09	1.3386e-05
HGLibA_28438	102.998	-1.14812	0.185661	-6.18396	6.25143e-10	2.1302e-06
HGLibA_26306	184.655	-1.14308	0.164083	-6.96646	3.25025e-12	1.58907e-08
HGLibA_03022	219.857	-1.13597	0.184067	-6.17149	6.7648e-10	2.22764e-06
HGLibA_52687	217.155	-1.10822	0.167073	-6.63317	3.28547e-11	1.42095e-07
HGLibB_26840	83.5201	-1.10666	0.191912	-5.76649	8.09384e-09	2.06851e-05
HGLibA_26307	102.987	-1.09758	0.186313	-5.89107	3.83703e-09	1.07867e-05
HGLibB_46873	111.708	-1.09488	0.199075	-5.49985	3.8012e-08	8.06493e-05
HGLibB_56288	108.32	-1.07582	0.196842	-5.46541	4.61834e-08	9.44232e-05
HGLibB_38076	102.14	-1.06725	0.189741	-5.62475	1.85773e-08	4.178e-05
HGLibB_07397	228.805	-1.0336	0.173768	-5.94816	2.71175e-09	7.8188e-06
HGLibB_41967	241.194	-1.0187	0.155025	-6.57122	4.99057e-11	2.07846e-07
HGLibA_39426	63.9128	-1.01836	0.203253	-5.01029	5.43472e-07	0.00084879
HGLibA_30981	78.9342	-1.01605	0.189679	-5.3567	8.47548e-08	0.000167203
HGLibB_43199	43.7744	-1.01174	0.199892	-5.06141	4.16177e-07	0.000688217
HGLibB_49081	88.2003	-0.995929	0.195183	-5.10254	3.35128e-07	0.000570981
HGLibA_00671	200.739	-0.993673	0.177062	-5.61201	1.99991e-08	4.40957e-05
HGLibB_41372	113.399	-0.993419	0.183282	-5.42018	5.95406e-08	0.000119559
HGLibB_30942	42.8134	-0.981339	0.196849	-4.98523	6.18875e-07	0.000929746
HGLibA_40855	87.343	-0.980093	0.202358	-4.84337	1.27653e-06	0.00152707
HGLibB_47098	78.1925	-0.97899	0.202859	-4.82596	1.39328e-06	0.00160694
HGLibA_54024	174.383	-0.978336	0.169979	-5.75563	8.63216e-09	2.15706e-05
HGLibA_44916	119.058	-0.975978	0.193844	-5.03486	4.78191e-07	0.000768173
HGLibA_42827	262.642	-0.974206	0.153159	-6.36077	2.0075e-10	7.28197e-07
HGLibA_30026	78.8836	-0.969644	0.196781	-4.92752	8.32781e-07	0.00110171
HGLibA_41380	184.166	-0.969329	0.196119	-4.94256	7.71029e-07	0.00103216
HGLibA_35688	254.817	-0.968347	0.194683	-4.97396	6.56003e-07	0.00094573
HGLibB_12306	61.2338	-0.952755	0.203299	-4.68648	2.7794e-06	0.00284128
HGLibA_43638	48.3473	-0.94568	0.203782	-4.64065	3.47312e-06	0.00341964
HGLibB_04087	144.077	-0.938088	0.189553	-4.94895	7.46147e-07	0.00102321
HGLibA_35687	397.403	-0.933329	0.192522	-4.84792	1.24765e-06	0.00150856
HGLibB_04770	54.1197	-0.926726	0.200819	-4.61474	3.93581e-06	0.00371914
HGLibB_23394	278.247	-0.915057	0.150496	-6.08028	1.19973e-09	3.55023e-06
HGLibB_05587	113.719	-0.911795	0.185402	-4.91795	8.74572e-07	0.0011304
HGLibA_15948	236.36	-0.911767	0.149209	-6.11069	9.92005e-10	3.09861e-06
HGLibA_34706	98.4715	-0.905876	0.196248	-4.61597	3.91264e-06	0.00371914
HGLibA_52686	146.413	-0.901862	0.170085	-5.30243	1.14274e-07	0.000217796
HGLibA_51644	253.295	-0.901519	0.156084	-5.77585	7.65673e-09	2.00231e-05
HGLibA_29833	150.747	-0.900413	0.16096	-5.59403	2.21864e-08	4.79777e-05
HGLibB_14435	213.336	-0.899179	0.163804	-5.48936	4.03385e-08	8.40005e-05
HGLibA_20618	92.917	-0.896519	0.197015	-4.5505	5.35184e-06	0.00484943
HGLibB_12331	148.199	-0.895962	0.178287	-5.0254	5.02381e-07	0.000795665
HGLibB_15741	105.578	-0.888703	0.197569	-4.49819	6.85352e-06	0.00597419
HGLibB_00567	190.691	-0.888256	0.151043	-5.88082	4.08227e-09	1.11963e-05
HGLibB_52554	210.357	-0.887252	0.178172	-4.97976	6.36648e-07	0.000929746
HGLibA_26657	218.277	-0.886845	0.175674	-5.04825	4.45881e-07	0.00072665
HGLibA_54025	130.3	-0.884129	0.190858	-4.63238	3.61487e-06	0.00350421
HGLibB_29901	51.5217	-0.883369	0.203578	-4.33921	1.42994e-05	0.0106997
HGLibA_51288	71.2176	-0.882368	0.202761	-4.35177	1.3504e-05	0.01033
HGLibB_15508	84.9591	-0.871648	0.199939	-4.35956	1.30322e-05	0.0101066
HGLibA_01624	137.999	-0.87108	0.175709	-4.95751	7.14031e-07	0.00100104
HGLibA_29929	194.567	-0.869349	0.191109	-4.54898	5.3907e-06	0.00484943
HGLibA_52688	115.52	-0.8656	0.184257	-4.69779	2.62989e-06	0.00273822
HGLibB_11052	174.182	-0.864941	0.185644	-4.65914	3.1754e-06	0.00318813
HGLibB_01632	97.4402	-0.864112	0.192467	-4.48967	7.1333e-06	0.00617025
HGLibA_15759	80.3736	-0.863104	0.196303	-4.3968	1.09859e-05	0.00895186
HGLibB_03638	66.9432	-0.862578	0.201688	-4.2768	1.89597e-05	0.0126504
HGLibA_06526	83.115	-0.853692	0.203348	-4.19819	2.69058e-05	0.0171706
HGLibB_36788	169.375	-0.850076	0.162302	-5.23762	1.62657e-07	0.000299846
HGLibA_13836	52.3315	-0.847522	0.203117	-4.17257	3.01179e-05	0.0184062
HGLibA_30106	64.4494	-0.846978	0.203766	-4.15661	3.23002e-05	0.0196082
HGLibB_21430	154.493	-0.846286	0.161732	-5.23266	1.6709e-07	0.00030305
HGLibA_53159	211.693	-0.841404	0.162587	-5.17511	2.27775e-07	0.000400203
HGLibB_12677	89.439	-0.839556	0.195484	-4.29476	1.74885e-05	0.0122147
HGLibA_43248	78.7144	-0.836204	0.199537	-4.19072	2.78066e-05	0.0175664
HGLibB_47102	167.78	-0.828929	0.176857	-4.68699	2.77254e-06	0.00284128
HGLibA_39970	160.794	-0.824301	0.189404	-4.35208	1.34855e-05	0.01033
HGLibB_18904	172.999	-0.822707	0.180848	-4.54917	5.38569e-06	0.00484943
HGLibA_39428	28.646	-0.819394	0.187263	-4.37563	1.21084e-05	NA
HGLibB_43207	114.877	-0.81932	0.180967	-4.52746	5.96971e-06	0.00528573
HGLibA_23477	99.4093	-0.816517	0.189605	-4.30641	1.65926e-05	0.0117347
HGLibA_39211	53.8134	-0.810405	0.201733	-4.01722	5.88887e-05	0.0309438
HGLibA_43253	229.933	-0.810375	0.165043	-4.91008	9.10392e-07	0.00116333
HGLibB_21909	49.6946	-0.809731	0.20378	-3.97356	7.08068e-05	0.0347692
HGLibA_23479	152.475	-0.808569	0.185106	-4.36815	1.25305e-05	0.00985347
HGLibB_41916	216.632	-0.804907	0.155163	-5.1875	2.13133e-07	0.000380422
HGLibA_53526	62.4737	-0.804637	0.201817	-3.98697	6.69223e-05	0.0335992
HGLibB_40809	188.874	-0.804117	0.161322	-4.98456	6.21033e-07	0.000929746
HGLibA_43311	132.367	-0.803085	0.187402	-4.28537	1.82437e-05	0.012509
HGLibA_45954	187.173	-0.802044	0.168506	-4.75973	1.93849e-06	0.00215823
HGLibB_52539	172.407	-0.800767	0.164229	-4.87591	1.08307e-06	0.00133835
HGLibA_53155	111.536	-0.797024	0.193734	-4.11401	3.88846e-05	0.0230133
HGLibB_54665	130.808	-0.79666	0.195933	-4.06597	4.78323e-05	0.0271651
HGLibA_15529	50.0571	-0.790497	0.201574	-3.92162	8.79557e-05	0.0404405
HGLibB_05416	310.583	-0.787499	0.16313	-4.82743	1.38304e-06	0.00160694
HGLibB_54002	42.6624	-0.78699	0.202381	-3.88865	0.000100802	0.0444514
HGLibB_31458	107.395	-0.785053	0.187638	-4.18386	2.86602e-05	0.0179045
HGLibA_17266	87.3422	-0.784275	0.196907	-3.98298	6.80573e-05	0.0335992
HGLibB_55232	103.821	-0.784161	0.192082	-4.08243	4.45668e-05	0.0257
HGLibB_31473	96.3813	-0.783586	0.198063	-3.95624	7.61377e-05	0.0365881
HGLibB_30169	129.786	-0.783214	0.195091	-4.0146	5.95456e-05	0.0310015
HGLibA_15760	209.038	-0.781801	0.159814	-4.89194	9.98475e-07	0.00126154
HGLibB_52794	47.5752	-0.780085	0.203775	-3.82817	0.0001291	0.0524083
HGLibA_51386	111.314	-0.777082	0.183724	-4.22961	2.34102e-05	0.0152165
HGLibB_02312	59.1855	-0.776095	0.203369	-3.81619	0.000135528	0.0536619
HGLibA_43262	145.87	-0.773675	0.195879	-3.94977	7.82275e-05	0.0368059
HGLibB_52553	118.454	-0.768186	0.177498	-4.32786	1.50568e-05	0.0109943
HGLibA_33094	52.0449	-0.767646	0.203561	-3.77109	0.000162538	0.0613409
HGLibB_52456	58.8029	-0.765466	0.201949	-3.79039	0.00015041	0.0579228
HGLibA_47162	199.127	-0.764202	0.178296	-4.28614	1.81806e-05	0.012509
HGLibB_21324	112.688	-0.764126	0.18946	-4.03317	5.50293e-05	0.029327
HGLibB_54340	235.869	-0.761773	0.162141	-4.6982	2.62459e-06	0.00273822
HGLibB_55230	185.326	-0.760739	0.195244	-3.89634	9.76558e-05	0.0435766
HGLibB_14492	83.0145	-0.760313	0.203771	-3.73121	0.000190564	0.068682
HGLibA_14954	84.1648	-0.760242	0.198747	-3.82518	0.000130679	0.0526691
HGLibA_32386	86.6317	-0.758357	0.198813	-3.81443	0.000136497	0.0536853
HGLibA_33849	88.0695	-0.757743	0.202086	-3.7496	0.000177117	0.0656119
HGLibB_14790	188.115	-0.755827	0.175111	-4.31627	1.58687e-05	0.0113657
HGLibA_52405	248.644	-0.755212	0.153346	-4.9249	8.44053e-07	0.00110364
HGLibB_37889	127.262	-0.749892	0.190122	-3.94427	8.00433e-05	0.0371933
HGLibA_39971	86.6279	-0.74832	0.20371	-3.67345	0.000239298	0.0779561
HGLibB_35007	233.683	-0.747861	0.151268	-4.94395	7.65551e-07	0.00103216
HGLibB_29688	145.975	-0.746934	0.19664	-3.79848	0.000145586	0.0565085
HGLibB_34744	85.8617	-0.746438	0.202723	-3.68206	0.00023136	0.0769711
HGLibB_54666	124.994	-0.746029	0.18468	-4.03958	5.35461e-05	0.0291674
HGLibB_23616	94.9618	-0.744798	0.198741	-3.74758	0.000178545	0.0656119
HGLibB_19399	58.7585	-0.744692	0.203709	-3.65566	0.000256519	0.0817148
HGLibB_22481	80.7989	-0.743069	0.19964	-3.72205	0.000197612	0.0705438
HGLibA_21478	224.226	-0.74302	0.148852	-4.99167	5.9858e-07	0.00092205
HGLibA_18807	56.1237	-0.742705	0.201615	-3.68377	0.000229807	0.0769094
HGLibA_21552	98.9155	-0.741859	0.194072	-3.82261	0.000132049	0.0528426
HGLibB_29886	116.521	-0.741299	0.182148	-4.06977	4.70589e-05	0.0268615
HGLibA_28378	57.6242	-0.740237	0.203431	-3.63876	0.000273956	0.0852217
HGLibA_02428	98.8827	-0.739421	0.203042	-3.64172	0.000270826	0.0852217
HGLibB_52259	110.966	-0.735994	0.186293	-3.95073	7.79146e-05	0.0368059
HGLibA_02081	46.0584	-0.735751	0.202966	-3.62501	0.000288956	0.086417
HGLibB_13326	203.815	-0.73466	0.171558	-4.28228	1.84986e-05	0.012531
HGLibB_06523	144.615	-0.734465	0.182075	-4.03385	5.48696e-05	0.029327
HGLibA_40479	65.6446	-0.73261	0.202045	-3.62598	0.000287873	0.0863234
HGLibA_06732	202.231	-0.732223	0.185472	-3.94788	7.88447e-05	0.0369417
HGLibB_45650	107.996	-0.731361	0.187103	-3.90888	9.27255e-05	0.0420439
HGLibA_12685	85.2211	-0.731154	0.201644	-3.62597	0.000287875	0.0863234
HGLibB_21510	220.968	-0.730307	0.153992	-4.74251	2.11085e-06	0.00232709
HGLibB_39287	212.457	-0.730085	0.154736	-4.71827	2.37858e-06	0.00254732
HGLibB_29480	208.508	-0.728826	0.177459	-4.10702	4.00803e-05	0.0233803
HGLibA_30066	88.3664	-0.727537	0.203253	-3.57947	0.000344298	0.092844
HGLibA_25563	239.936	-0.727333	0.146412	-4.96771	6.77467e-07	0.000964309
HGLibA_13842	96.2939	-0.726665	0.188287	-3.85935	0.000113688	0.0484248
HGLibA_51820	73.4383	-0.725727	0.199762	-3.63295	0.000280201	0.0854111
HGLibB_39377	70.4909	-0.725218	0.199324	-3.63839	0.000274349	0.0852217
HGLibA_46931	148.78	-0.724858	0.178657	-4.05727	4.96504e-05	0.0277328
HGLibA_02879	82.8403	-0.724537	0.202994	-3.56925	0.000358008	0.094432
HGLibA_41971	71.4985	-0.722675	0.20366	-3.54844	0.000387519	0.0994444
HGLibB_34864	270.6	-0.722366	0.148503	-4.86431	1.14856e-06	0.00140386
HGLibA_31787	114.836	-0.722358	0.186436	-3.87456	0.000106818	0.0463769
HGLibA_50545	189.679	-0.720811	0.166156	-4.33816	1.43679e-05	0.0106997
HGLibA_60521	127.332	-0.720057	0.180702	-3.98477	6.75443e-05	0.0335992
HGLibB_53025	41.171	-0.720055	0.201832	-3.5676	0.000360264	0.094432
HGLibA_14795	115.359	-0.720049	0.192302	-3.74437	0.000180845	0.0662404
HGLibA_36075	144.217	-0.720015	0.181516	-3.96668	7.28795e-05	0.0353243
HGLibA_55137	111.747	-0.719772	0.188017	-3.82822	0.000129074	0.0524083
HGLibA_24491	93.4987	-0.718592	0.198283	-3.62406	0.000290013	0.086503
HGLibA_38559	173.603	-0.718285	0.174904	-4.10674	4.01284e-05	0.0233803
HGLibA_17635	62.4555	-0.718254	0.201006	-3.5733	0.000352516	0.0941569
HGLibA_37633	102.972	-0.71808	0.199787	-3.59423	0.000325358	0.0920273
HGLibA_19140	173.426	-0.717769	0.178144	-4.02914	5.59809e-05	0.0296934
HGLibA_08796	225.22	-0.717364	0.157422	-4.55696	5.18996e-06	0.00478366
HGLibA_07913	60.1905	-0.716238	0.199912	-3.58277	0.000339968	0.0923798
HGLibB_04147	98.7648	-0.714152	0.200353	-3.56447	0.000364587	0.0951218
HGLibA_29712	96.1956	-0.713591	0.202229	-3.52862	0.000417727	0.104384
HGLibA_23408	117.555	-0.71294	0.200426	-3.55712	0.000374936	0.0969222
HGLibB_12507	50.4496	-0.710663	0.203032	-3.50025	0.000464825	0.109809
HGLibA_24286	88.3192	-0.70978	0.194772	-3.64416	0.000268266	0.0847365
HGLibB_48010	167.395	-0.708378	0.169124	-4.18852	2.80782e-05	0.0176389
HGLibB_54061	73.0115	-0.7083	0.203448	-3.48148	0.000498652	0.114669
HGLibB_11294	79.2212	-0.707913	0.203678	-3.47566	0.000509607	0.11671
HGLibA_26767	65.9219	-0.707789	0.203142	-3.4842	0.000493605	0.114441
HGLibB_53093	40.1278	-0.706858	0.202441	-3.49168	0.000479993	0.111981
HGLibB_29928	146.271	-0.706695	0.196371	-3.59878	0.000319716	0.0912944
HGLibA_51441	107.54	-0.705029	0.193698	-3.63984	0.00027281	0.0852217
HGLibA_54143	43.5196	-0.704513	0.200757	-3.50928	0.00044932	0.108204
HGLibB_47760	135.494	-0.703053	0.183739	-3.82636	0.000130051	0.0526049
HGLibA_63611	55.9288	-0.702272	0.20194	-3.47762	0.000505877	0.116093
HGLibB_48905	82.4533	-0.702018	0.200874	-3.49481	0.000474396	0.111136
HGLibB_01284	118.797	-0.701566	0.20033	-3.50206	0.000461679	0.109526
HGLibB_42774	145.343	-0.701134	0.174459	-4.0189	5.84713e-05	0.0308687
HGLibA_12629	71.3484	-0.700781	0.199674	-3.50962	0.000448754	0.108204
HGLibB_21515	105.552	-0.700473	0.183444	-3.81845	0.000134294	0.0535504
HGLibB_54646	70.5372	-0.699114	0.203476	-3.43586	0.000590678	0.127488
HGLibA_29931	124.643	-0.699025	0.189045	-3.69767	0.000217585	0.0748232
HGLibB_04241	197.574	-0.698566	0.16428	-4.2523	2.11589e-05	0.013914
HGLibA_63288	75.8195	-0.697138	0.194114	-3.59138	0.000328932	0.0920273
HGLibB_10753	46.6919	-0.695772	0.203291	-3.42254	0.000620397	0.13138
HGLibA_28958	73.5138	-0.694062	0.203542	-3.40992	0.000649812	0.134602
HGLibA_31533	158.85	-0.69402	0.182875	-3.79504	0.000147618	0.0570428
HGLibB_27284	64.9941	-0.693401	0.203352	-3.40986	0.000649973	0.134602
HGLibA_61600	64.2926	-0.693353	0.200037	-3.46613	0.000528005	0.119947
HGLibB_16357	104.616	-0.693061	0.184895	-3.7484	0.000177963	0.0656119
HGLibB_21903	43.9932	-0.692431	0.202588	-3.41793	0.000630987	0.132377
HGLibB_30805	120.443	-0.692376	0.188995	-3.66345	0.000248836	0.0804063
HGLibB_39890	142.458	-0.691759	0.171272	-4.03894	5.36924e-05	0.0291674
HGLibA_58817	62.7986	-0.690721	0.203708	-3.39073	0.000697062	0.139377
HGLibB_45385	53.9698	-0.690669	0.203626	-3.39184	0.000694242	0.139377
HGLibB_47591	117.875	-0.690215	0.179508	-3.84504	0.000120535	0.0503867
HGLibB_32119	162.651	-0.690028	0.18675	-3.69492	0.000219954	0.0750145
HGLibB_03411	49.9776	-0.689801	0.202979	-3.39839	0.000677848	0.138207
HGLibA_48110	62.2323	-0.688683	0.202808	-3.39574	0.000684445	0.138926
HGLibB_53161	158.241	-0.688277	0.163734	-4.20362	2.62684e-05	0.0168792
HGLibB_14009	60.3038	-0.688103	0.202806	-3.39291	0.000691542	0.139183
HGLibA_27728	101.517	-0.687952	0.184024	-3.73839	0.000185204	0.0671807
HGLibA_14750	118.037	-0.687932	0.197498	-3.48324	0.000495381	0.114441
HGLibA_49854	165.7	-0.686715	0.17589	-3.90424	9.45235e-05	0.0425163
HGLibB_36028	86.0437	-0.685218	0.202576	-3.38253	0.000718222	0.140458
HGLibA_07189	81.4613	-0.683925	0.201865	-3.38803	0.000703966	0.139377
HGLibA_28157	144.055	-0.683427	0.186327	-3.66789	0.000244562	0.0792527
HGLibB_49297	195.895	-0.682541	0.157939	-4.32154	1.54946e-05	0.0111689
HGLibB_01625	94.5998	-0.68239	0.202728	-3.36604	0.000762559	0.14608
HGLibA_37639	30.4531	-0.682043	0.192794	-3.53768	0.000403663	0.101547
HGLibA_55300	237.829	-0.681431	0.148851	-4.57795	4.69562e-06	0.00440014
HGLibB_29918	66.4905	-0.681192	0.200024	-3.40555	0.000660316	0.136242
HGLibA_13788	156.714	-0.681086	0.178559	-3.81435	0.000136542	0.0536853
HGLibA_30984	224.671	-0.680758	0.159107	-4.27861	1.88065e-05	0.0126504
HGLibB_36029	65.2231	-0.680685	0.203338	-3.34755	0.000815291	0.151285
HGLibA_54863	62.8259	-0.68018	0.20355	-3.34158	0.000833016	0.153035
HGLibB_31523	84.6196	-0.679716	0.199181	-3.41255	0.00064357	0.134358
HGLibB_34951	107.177	-0.679072	0.189637	-3.58091	0.000342405	0.0925557
HGLibB_14290	234.638	-0.6786	0.158186	-4.28988	1.78767e-05	0.0124088
HGLibA_02417	173.283	-0.677999	0.167024	-4.05928	4.92235e-05	0.0276757
HGLibB_21004	48.2905	-0.677664	0.20378	-3.32547	0.000882694	0.158217
HGLibB_15740	38.3799	-0.677643	0.20122	-3.36768	0.000758037	0.14596
HGLibA_42286	78.305	-0.67699	0.202062	-3.3504	0.000806936	0.149982
HGLibA_05661	368.493	-0.6762	0.139925	-4.83259	1.3477e-06	0.00159524
HGLibA_37814	112.648	-0.675943	0.191689	-3.52625	0.000421487	0.104396
HGLibB_23965	101.369	-0.675503	0.184926	-3.65282	0.000259375	0.082391
HGLibA_61944	95.5755	-0.675265	0.192879	-3.50097	0.00046356	0.109741
HGLibA_29632	170.394	-0.674746	0.160762	-4.19717	2.70273e-05	0.0171706
HGLibB_06008	95.0223	-0.674423	0.197636	-3.41245	0.000643816	0.134358
HGLibB_27583	206.641	-0.674315	0.161332	-4.17968	2.91919e-05	0.0180362
HGLibA_15830	124.922	-0.67354	0.194828	-3.4571	0.000546014	0.121704
HGLibB_46461	137.665	-0.672105	0.180739	-3.71865	0.000200294	0.0710499
HGLibA_14132	88.5217	-0.671969	0.194256	-3.4592	0.000541789	0.121604
HGLibB_53749	131.994	-0.671559	0.198018	-3.3914	0.000695372	0.139377
HGLibA_46255	64.7156	-0.670405	0.202905	-3.30403	0.000953059	0.163501
HGLibA_32298	88.1703	-0.670053	0.197046	-3.40049	0.000672641	0.138207
HGLibB_15447	218.969	-0.669051	0.155285	-4.30853	1.6434e-05	0.0116961
HGLibB_49382	31.9612	-0.668222	0.19535	-3.42064	0.00062473	0.131933
HGLibA_19668	61.6131	-0.66782	0.199771	-3.34293	0.000828993	0.152819
HGLibA_18491	104.87	-0.667706	0.202067	-3.30438	0.000951882	0.163501
HGLibA_10740	70.0358	-0.667672	0.203615	-3.27909	0.00104144	0.17186
HGLibA_47157	216.06	-0.666945	0.183627	-3.63207	0.000281157	0.0854111
HGLibA_21316	246.527	-0.665017	0.149367	-4.45224	8.4979e-06	0.0071312
HGLibA_53615	102.395	-0.665016	0.182751	-3.63891	0.000273793	0.0852217
HGLibB_13980	134.978	-0.664259	0.196927	-3.37313	0.000743192	0.144088
HGLibB_24805	153.33	-0.664108	0.185185	-3.58619	0.00033554	0.0920273
HGLibA_09903	263.85	-0.663552	0.141241	-4.69803	2.62682e-06	0.00273822
HGLibA_04662	73.6947	-0.663027	0.20325	-3.26212	0.00110581	0.178403
HGLibA_44244	70.3197	-0.663009	0.199974	-3.31548	0.000914855	0.160672
HGLibA_10829	153.734	-0.662163	0.198636	-3.33356	0.00085743	0.155138
HGLibB_34659	64.3125	-0.662114	0.203112	-3.25984	0.00111475	0.178699
HGLibA_45375	29.117	-0.661499	0.191871	-3.44762	0.000565542	0.125186
HGLibA_14154	156.299	-0.660881	0.186419	-3.54514	0.000392399	0.0998301
HGLibA_12340	115.72	-0.660636	0.192048	-3.43995	0.000581816	0.127038
HGLibB_01635	133.129	-0.660269	0.196988	-3.35183	0.000802796	0.149956
HGLibA_02573	98.6251	-0.660234	0.183842	-3.59131	0.000329018	0.0920273
HGLibA_40010	183.38	-0.660225	0.185058	-3.56766	0.000360184	0.094432
HGLibB_20476	39.9838	-0.659857	0.202997	-3.25057	0.00115174	0.180295
HGLibA_14457	27.4302	-0.656398	0.183074	-3.58542	0.000336533	NA
HGLibB_50084	49.8049	-0.656085	0.203448	-3.22483	0.00126046	0.189489
HGLibA_03465	107.317	-0.656023	0.194875	-3.36638	0.000761611	0.14608
HGLibA_21407	139.034	-0.65572	0.19598	-3.34584	0.000820326	0.151653
HGLibB_38685	43.1073	-0.654713	0.20093	-3.25842	0.00112036	0.178699
HGLibB_21797	86.9428	-0.654353	0.201148	-3.25309	0.00114156	0.180295
HGLibA_17392	206.107	-0.653501	0.161192	-4.05417	5.03116e-05	0.0277328
HGLibA_36490	54.0575	-0.653031	0.203713	-3.20564	0.00134761	0.1936
HGLibA_40201	76.3046	-0.652836	0.19845	-3.28968	0.00100302	0.168593
HGLibB_30028	152.997	-0.652608	0.180956	-3.60645	0.000310413	0.0901954
HGLibB_46851	67.6764	-0.652351	0.203707	-3.20241	0.00136285	0.193726
HGLibB_01590	56.8724	-0.652339	0.202672	-3.21869	0.00128777	0.190551
HGLibA_15736	166.049	-0.651696	0.179432	-3.63199	0.000281249	0.0854111
HGLibA_04435	115.591	-0.651328	0.183879	-3.54215	0.000396874	0.100741
HGLibB_52340	132.081	-0.651198	0.181343	-3.59097	0.000329449	0.0920273
HGLibB_49956	157.851	-0.650744	0.186304	-3.49291	0.000477781	0.111696
HGLibA_35958	77.6355	-0.650041	0.202705	-3.20683	0.00134204	0.1936
HGLibB_05474	64.0794	-0.649771	0.203649	-3.19065	0.00141955	0.198274
HGLibB_26322	347.825	-0.649671	0.149889	-4.33436	1.46185e-05	0.0108147
HGLibA_42213	22.7625	-0.648878	0.180824	-3.58844	0.000332656	NA
HGLibA_17245	120.752	-0.64872	0.186739	-3.47394	0.000512883	0.117222
HGLibA_56508	154.087	-0.648665	0.188666	-3.43817	0.00058566	0.127478
HGLibA_02289	140.243	-0.646535	0.178124	-3.6297	0.000283752	0.0855816
HGLibB_29671	73.163	-0.646439	0.201481	-3.20844	0.00133459	0.193393
HGLibA_03682	65.8028	-0.646395	0.203756	-3.1724	0.00151186	0.202135
HGLibA_09565	101.119	-0.64635	0.180087	-3.5891	0.000331823	0.0920273
HGLibB_55301	40.6013	-0.646236	0.200718	-3.21962	0.00128359	0.190551
HGLibA_54733	151.802	-0.645374	0.186294	-3.46428	0.000531663	0.120241
HGLibA_22911	112.063	-0.645365	0.178921	-3.60698	0.000309778	0.0901954
HGLibA_27851	28.9046	-0.645277	0.192319	-3.35524	0.000792948	0.14861
HGLibB_47637	61.5018	-0.645169	0.203779	-3.16602	0.00154538	0.204443
HGLibA_16641	58.1943	-0.645008	0.203711	-3.1663	0.00154393	0.204443
HGLibA_05590	160.238	-0.644734	0.185159	-3.48206	0.000497574	0.114655
HGLibA_11913	142.699	-0.644571	0.175197	-3.67912	0.000234036	0.076984
HGLibB_40806	123.69	-0.644278	0.18356	-3.50991	0.000448261	0.108204
HGLibB_43196	31.0939	-0.644209	0.195895	-3.28854	0.00100707	0.169021
HGLibA_57095	52.3703	-0.643792	0.202919	-3.17266	0.0015105	0.202135
HGLibA_18947	98.2645	-0.643478	0.195779	-3.28675	0.0010135	0.169422
HGLibB_32610	57.7686	-0.642694	0.200735	-3.20171	0.00136615	0.193726
HGLibA_02343	101.335	-0.642632	0.193755	-3.31673	0.000910764	0.160524
HGLibB_49700	57.4278	-0.642623	0.203721	-3.15443	0.00160812	0.208572
HGLibA_49580	100.529	-0.641792	0.182449	-3.51766	0.000435368	0.106892
HGLibB_42748	243.135	-0.64169	0.177364	-3.61794	0.000296962	0.0871881
HGLibB_28517	253.867	-0.641134	0.167948	-3.81745	0.000134838	0.0535772
HGLibB_08998	179.047	-0.640957	0.173956	-3.68459	0.000229074	0.076893
HGLibA_42021	152.067	-0.640888	0.19372	-3.30832	0.000938573	0.163125
HGLibA_39749	108.117	-0.640401	0.185938	-3.44417	0.000572822	0.125807
HGLibA_03401	58.3219	-0.64	0.203476	-3.14533	0.00165898	0.212073
HGLibB_26114	83.993	-0.639074	0.203754	-3.1365	0.00170979	0.214823
HGLibB_51224	117.557	-0.63885	0.194595	-3.28296	0.00102722	0.170369
HGLibB_30129	143.63	-0.637657	0.172893	-3.68817	0.000225872	0.0762736
HGLibB_48288	75.6926	-0.637274	0.203686	-3.12872	0.00175572	0.217912
HGLibB_05452	85.7693	-0.636018	0.201445	-3.15729	0.00159245	0.207496
HGLibA_41972	59.1768	-0.635882	0.202478	-3.1405	0.00168658	0.212983
HGLibA_37397	135.196	-0.635843	0.176381	-3.60493	0.000312234	0.090258
HGLibA_47076	40.0108	-0.635006	0.203	-3.1281	0.0017594	0.218004
HGLibB_30330	257.233	-0.634207	0.150774	-4.20633	2.59546e-05	0.0167734
HGLibA_31492	92.432	-0.633891	0.201482	-3.14615	0.00165438	0.212073
HGLibB_11609	299.425	-0.632137	0.151333	-4.17711	2.95231e-05	0.0181412
HGLibB_51680	272.669	-0.632096	0.139426	-4.53355	5.79998e-06	0.0051762
HGLibB_20752	68.7828	-0.631803	0.199974	-3.15942	0.00158081	0.207468
HGLibB_02204	50.1474	-0.631582	0.203775	-3.09941	0.00193905	0.225011
HGLibA_13787	83.218	-0.631483	0.203729	-3.09962	0.00193766	0.225011
HGLibB_10140	207.991	-0.631248	0.152181	-4.14801	3.35375e-05	0.0200599
HGLibA_20589	58.9456	-0.630393	0.202524	-3.11268	0.00185397	0.223209
HGLibA_52618	50.0085	-0.630346	0.203497	-3.09757	0.00195114	0.225011
HGLibB_03461	44.6145	-0.630346	0.203395	-3.09913	0.00194091	0.225011
HGLibA_04089	125.727	-0.629195	0.195204	-3.22327	0.00126737	0.190042
HGLibA_13615	213.846	-0.628897	0.165296	-3.80468	0.000141986	0.0554382
HGLibA_54634	31.6871	-0.628789	0.196178	-3.20519	0.00134974	0.1936
HGLibB_49390	35.1003	-0.628667	0.191253	-3.2871	0.00101225	0.169422
HGLibB_17202	145.657	-0.628663	0.171918	-3.65676	0.000255424	0.0815972
HGLibA_25698	126.679	-0.628624	0.175013	-3.59187	0.00032832	0.0920273
HGLibA_23530	40.8043	-0.628587	0.199025	-3.15833	0.00158674	0.207468
HGLibB_13164	62.9404	-0.628417	0.20371	-3.08487	0.00203644	0.229618
HGLibB_45888	66.9058	-0.628152	0.203509	-3.08661	0.00202453	0.228801
HGLibB_29580	76.8841	-0.628089	0.193407	-3.2475	0.00116424	0.181326
HGLibB_07109	103.072	-0.628042	0.197909	-3.17339	0.00150669	0.202135
HGLibA_22808	174.265	-0.628029	0.166539	-3.77105	0.000162559	0.0613409
HGLibA_22209	61.168	-0.627948	0.202652	-3.09865	0.00194408	0.225011
HGLibB_50862	224.346	-0.627925	0.172825	-3.6333	0.000279821	0.0854111
HGLibA_49753	75.4952	-0.62753	0.19469	-3.22323	0.00126752	0.190042
HGLibB_11479	161.283	-0.627264	0.17066	-3.67552	0.000237369	0.0775928
HGLibA_28358	31.6585	-0.626418	0.201082	-3.11523	0.00183802	0.222312
HGLibB_20021	180.503	-0.626217	0.15715	-3.98483	6.75297e-05	0.0335992
HGLibB_14749	199.218	-0.625566	0.169979	-3.68025	0.000233003	0.076984
HGLibA_10490	183.962	-0.625513	0.165177	-3.78692	0.000152529	0.0583392
HGLibA_47160	112.522	-0.625414	0.196241	-3.18697	0.00143772	0.199347
HGLibA_20821	63.7215	-0.625342	0.203641	-3.07081	0.00213481	0.233291
HGLibA_50200	38.5723	-0.625323	0.192942	-3.24099	0.00119117	0.184245
HGLibB_37290	104.244	-0.624537	0.189724	-3.29182	0.000995404	0.168087
HGLibA_40008	53.9954	-0.624014	0.198702	-3.14046	0.00168684	0.212983
HGLibA_29024	88.2535	-0.623809	0.187502	-3.32694	0.000878052	0.157725
HGLibB_31520	82.2878	-0.623693	0.203212	-3.06918	0.0021465	0.233661
HGLibB_39343	209.926	-0.623666	0.162551	-3.83673	0.000124682	0.0515454
HGLibA_23113	127.297	-0.623577	0.187592	-3.32411	0.000887003	0.158217
HGLibA_44889	138.728	-0.623382	0.190183	-3.27781	0.00104616	0.172189
HGLibA_01344	115.107	-0.623006	0.189011	-3.29613	0.000980267	0.166619
HGLibB_10737	104.503	-0.622824	0.194272	-3.20594	0.0013462	0.1936
HGLibA_40946	59.0681	-0.622594	0.200823	-3.10022	0.00193379	0.225011
HGLibB_52549	220.098	-0.62259	0.156304	-3.9832	6.79927e-05	0.0335992
HGLibA_49135	170.814	-0.62249	0.171831	-3.62268	0.000291566	0.0867363
HGLibB_43256	107.152	-0.622489	0.18172	-3.42553	0.000613603	0.13068
HGLibA_02903	81.5009	-0.62203	0.199235	-3.12209	0.00179574	0.219966
HGLibB_48678	140.368	-0.621594	0.182244	-3.41077	0.000647792	0.134602
HGLibA_29798	125.597	-0.621554	0.173742	-3.57746	0.000346948	0.0931121
HGLibB_12392	124.454	-0.621261	0.179787	-3.45553	0.000549212	0.121811
HGLibA_13796	81.9538	-0.620988	0.195827	-3.1711	0.00151863	0.202333
HGLibB_04149	175.069	-0.620973	0.175037	-3.54767	0.00038865	0.0994444
HGLibA_27622	66.5974	-0.62095	0.203687	-3.04855	0.00229952	0.242068
HGLibB_16963	159.76	-0.620745	0.191759	-3.2371	0.00120749	0.186249
HGLibB_00856	104.94	-0.620241	0.179993	-3.44592	0.000569112	0.125237
HGLibA_56357	59.9493	-0.620227	0.203601	-3.04628	0.00231689	0.24259
HGLibA_19448	72.5443	-0.619951	0.203511	-3.04627	0.00231697	0.24259
HGLibB_02569	115.797	-0.619827	0.183287	-3.38173	0.0007203	0.14062
HGLibB_01616	102.864	-0.619545	0.194435	-3.18639	0.00144061	0.199409
HGLibA_53728	99.2681	-0.619262	0.1969	-3.14505	0.00166057	0.212073
HGLibA_09541	142.617	-0.618761	0.195084	-3.17176	0.00151517	0.202135
HGLibB_03021	68.4707	-0.617862	0.199971	-3.08975	0.00200323	0.22846
HGLibA_49202	68.1476	-0.617813	0.200359	-3.08353	0.00204563	0.229618
HGLibA_19750	53.8105	-0.617196	0.192457	-3.20693	0.0013416	0.1936
HGLibB_10743	48.6852	-0.617131	0.203781	-3.0284	0.00245851	0.249275
HGLibB_29969	87.9174	-0.617046	0.191253	-3.22634	0.00125384	0.189195
HGLibA_34004	32.3776	-0.616749	0.200268	-3.07962	0.00207267	0.230538
HGLibB_39219	88.8371	-0.616075	0.200102	-3.07881	0.00207831	0.230552
HGLibB_18190	46.5055	-0.615303	0.202939	-3.03196	0.00242968	0.248533
HGLibA_29891	92.9026	-0.615051	0.200752	-3.06373	0.00218595	0.235936
HGLibA_34047	89.3068	-0.614779	0.198159	-3.10246	0.00191921	0.224571
HGLibB_40051	75.6739	-0.614643	0.197607	-3.11043	0.00186816	0.223627
HGLibA_16910	52.2684	-0.613992	0.20377	-3.01315	0.00258548	0.254638
HGLibB_12656	50.4674	-0.613215	0.203709	-3.01025	0.00261036	0.254638
HGLibA_22255	42.2795	-0.612495	0.20378	-3.00567	0.00264999	0.256045
HGLibB_54529	59.9566	-0.612261	0.193798	-3.15927	NA	NA
HGLibA_17125	61.1843	-0.612021	0.203615	-3.00577	0.00264907	0.256045
HGLibB_45870	346.37	-0.61197	0.128508	-4.76212	1.91568e-06	0.00215417
HGLibB_36247	221.972	-0.611936	0.161491	-3.78929	0.00015108	0.0579822
HGLibB_21696	83.5814	-0.611827	0.203287	-3.00967	0.00261531	0.254638
HGLibA_12759	201.553	-0.611487	0.186791	-3.27365	0.00106169	0.173527
HGLibA_54608	161.261	-0.610628	0.177408	-3.44194	0.000577553	0.126353
HGLibA_31564	95.2477	-0.609748	0.190602	-3.19906	0.00137878	0.194842
HGLibA_18625	99.1717	-0.609647	0.19502	-3.12607	0.00177161	0.2182
HGLibA_54604	118.327	-0.609559	0.186904	-3.26135	0.00110884	0.178636
HGLibA_39671	154.737	-0.609378	0.172076	-3.54134	0.000398104	0.100825
HGLibA_26227	37.7314	-0.609139	0.198356	-3.07094	0.00213386	0.233291
HGLibA_44289	70.8104	-0.609123	0.199813	-3.04846	0.00230017	0.242068
HGLibA_58411	91.2498	-0.608784	0.197759	-3.07842	0.00208103	0.230552
HGLibA_45632	140.619	-0.608727	0.186255	-3.26825	0.00108215	0.175594
HGLibA_39976	95.3746	-0.608128	0.200004	-3.04058	0.00236123	0.245479
HGLibA_20138	43.4833	-0.607812	0.203763	-2.98293	0.00285501	0.262756
HGLibB_34863	84.5358	-0.607745	0.19893	-3.05508	0.00225003	0.240508
HGLibB_44532	190.685	-0.607611	0.182846	-3.32308	0.000890295	0.158217
HGLibA_58922	142.117	-0.607573	0.169412	-3.58637	0.000335315	0.0920273
HGLibB_41915	80.6585	-0.607551	0.189259	-3.21015	0.00132664	0.193332
HGLibA_42025	55.0515	-0.607238	0.203717	-2.98079	0.00287508	0.263274
HGLibA_30221	119.403	-0.606863	0.175226	-3.46331	0.000533577	0.120241
HGLibB_38511	141.279	-0.606515	0.181487	-3.34191	0.000832033	0.153035
HGLibB_43452	120.436	-0.606398	0.200887	-3.0186	0.00253942	0.252704
HGLibA_31542	67.558	-0.606188	0.198834	-3.04871	0.00229828	0.242068
HGLibB_29902	106.704	-0.605477	0.196543	-3.08063	0.00206562	0.230538
HGLibA_02954	82.9083	-0.604975	0.194702	-3.10719	0.00188877	0.223784
HGLibA_56479	103.329	-0.604798	0.179759	-3.36449	0.000766857	0.146654
HGLibB_09869	56.3518	-0.604491	0.203481	-2.97074	0.00297081	0.267164
HGLibA_18931	125.525	-0.60414	0.17272	-3.49779	0.000469128	0.110475
HGLibB_34846	125.419	-0.60413	0.190376	-3.17336	0.00150687	0.202135
HGLibA_08848	128.846	-0.604004	0.193928	-3.11458	0.00184209	0.222312
HGLibA_11178	57.5268	-0.602807	0.203658	-2.95989	0.00307745	0.270376
HGLibA_20855	117.91	-0.602572	0.202781	-2.97153	0.00296317	0.266992
HGLibA_10807	95.4153	-0.602523	0.193165	-3.11921	0.00181335	0.22092
HGLibA_44931	123.903	-0.602163	0.183529	-3.28103	0.0010343	0.171291
HGLibA_10751	208.654	-0.602121	0.167732	-3.58979	0.000330941	0.0920273
HGLibB_29103	50.599	-0.601913	0.203503	-2.95776	0.00309884	0.271053
HGLibB_21894	60.0085	-0.601787	0.203625	-2.95537	0.00312296	0.271444
HGLibA_09454	132.696	-0.601768	0.179033	-3.36121	0.000776013	0.147153
HGLibB_07780	118.03	-0.601747	0.194234	-3.09804	0.00194803	0.225011
HGLibA_08517	52.6267	-0.601663	0.201627	-2.98404	0.00284473	0.262551
HGLibA_29307	135.901	-0.60088	0.185383	-3.24129	0.00118991	0.184245
HGLibB_16221	51.3245	-0.600314	0.20336	-2.95198	0.00315745	0.272085
HGLibB_16573	180.043	-0.599905	0.18447	-3.25205	0.00114577	0.180295
HGLibB_26965	191.924	-0.599321	0.166956	-3.5897	0.000331056	0.0920273
HGLibB_22937	101.654	-0.599192	0.194084	-3.08728	0.00201997	0.228801
HGLibB_11370	176.699	-0.599113	0.18241	-3.28444	0.00102187	0.170043
HGLibA_12612	95.358	-0.598636	0.198394	-3.0174	0.00254952	0.253061
HGLibA_03264	104.684	-0.598617	0.198049	-3.02256	0.00250643	0.250908
HGLibB_32127	63.3953	-0.598351	0.203767	-2.93645	0.00331994	0.277111
HGLibB_12326	117.759	-0.598121	0.189335	-3.15906	0.00158279	0.207468
HGLibB_39093	70.1111	-0.597942	0.20031	-2.98509	0.00283494	0.262376
HGLibB_19600	181.734	-0.597199	0.190171	-3.14033	0.00168759	0.212983
HGLibB_35206	145.992	-0.59713	0.177187	-3.37006	0.000751521	0.145202
HGLibA_57171	98.0312	-0.597037	0.196782	-3.034	0.00241333	0.247833
HGLibB_25672	88.5568	-0.59691	0.192131	-3.10678	0.00189138	0.223784
HGLibA_00550	141.726	-0.59684	0.167261	-3.56831	0.000359293	0.094432
HGLibA_52852	214.786	-0.596517	0.173743	-3.43333	0.000596212	0.128011
HGLibA_36461	96.5757	-0.596205	0.200548	-2.97288	0.00295021	0.266403
HGLibA_27532	104.312	-0.595745	0.197985	-3.00905	0.0026207	0.254638
HGLibA_11817	30.6447	-0.595739	0.194152	-3.06841	0.00215203	0.233811
HGLibB_31516	86.0699	-0.595717	0.203778	-2.92337	0.00346264	0.282223
HGLibB_21373	141.201	-0.595417	0.189048	-3.14955	0.00163519	0.210963
HGLibB_53982	89.9713	-0.595354	0.201058	-2.9611	0.00306538	0.270239
HGLibA_20967	208.286	-0.59507	0.160478	-3.70811	0.000208808	0.07292
HGLibA_64275	65.4403	-0.595041	0.20301	-2.9311	0.00337765	0.27948
HGLibB_02781	96.5315	-0.595022	0.187145	-3.17947	0.00147545	0.200798
HGLibA_24068	146.584	-0.594828	0.186469	-3.18996	0.00142293	0.198274
HGLibB_52339	206.389	-0.594655	0.169761	-3.50289	0.000460242	0.109416
HGLibA_22600	111.943	-0.594194	0.186576	-3.18473	0.0014489	0.199511
HGLibA_15016	92.0016	-0.594149	0.202673	-2.93156	0.00337263	0.279372
HGLibA_39894	141.092	-0.593933	0.193148	-3.07502	0.00210487	0.232188
HGLibB_46462	76.5542	-0.593605	0.201916	-2.93986	0.0032836	0.275742
HGLibB_39059	34.7671	-0.593532	0.200676	-2.95766	0.00309985	0.271053
HGLibB_16762	129.141	-0.593386	0.187922	-3.15762	0.00159065	0.207496
HGLibB_29885	54.3679	-0.593346	0.203592	-2.91438	0.00356393	0.286389
HGLibB_54917	64.6318	-0.59304	0.203575	-2.91313	0.00357822	0.286389
HGLibA_13015	73.184	-0.592919	0.200352	-2.95939	0.00308248	0.270376
HGLibB_29878	171.099	-0.592888	0.180982	-3.27594	0.00105311	0.172374
HGLibB_11346	93.471	-0.592815	0.183797	-3.22538	0.00125807	0.189383
HGLibB_43589	79.7121	-0.592545	0.19528	-3.03433	0.00241067	0.247786
HGLibB_09509	173.468	-0.592364	0.176149	-3.36286	0.000771385	0.147153
HGLibA_52610	213.109	-0.592327	0.17855	-3.31743	0.000908484	0.160524
HGLibA_22464	39.2425	-0.592179	0.201861	-2.93359	0.00335064	0.27868
HGLibB_05568	238.641	-0.592171	0.16082	-3.68219	0.00023124	0.0769711
HGLibB_48924	213.199	-0.591833	0.165405	-3.57809	0.000346115	0.0931106
HGLibB_24598	120.761	-0.591684	0.176593	-3.35055	0.000806504	0.149982
HGLibA_50332	139.44	-0.591642	0.196942	-3.00414	0.00266333	0.256193
HGLibB_10314	205.283	-0.591636	0.164597	-3.59446	0.00032507	0.0920273
HGLibA_12183	65.1736	-0.591356	0.196342	-3.01187	0.00259647	0.254638
HGLibB_28918	43.386	-0.59125	0.202168	-2.92455	0.00344956	0.282223
HGLibA_44802	102.258	-0.591188	0.198454	-2.97896	0.00289226	0.264051
HGLibA_23729	40.4137	-0.591017	0.202017	-2.92558	0.00343819	0.282223
HGLibA_04073	54.2207	-0.590851	0.202836	-2.91294	0.0035804	0.286389
HGLibA_34526	91.3862	-0.590575	0.186007	-3.17502	0.00149826	0.202135
HGLibA_04156	105.575	-0.589896	0.194797	-3.02826	0.00245969	0.249275
HGLibB_19723	76.1491	-0.589808	0.197097	-2.99248	0.00276725	0.260397
HGLibB_24852	67.6166	-0.589519	0.197487	-2.9851	0.00283486	0.262376
HGLibA_18932	70.6448	-0.589367	0.203362	-2.89812	0.00375411	0.291135
HGLibA_02950	25.2005	-0.589212	0.194234	-3.03352	0.00241717	NA
HGLibB_40807	50.7228	-0.589127	0.203779	-2.89101	0.00384003	0.292157
HGLibB_31410	60.4728	-0.589122	0.199285	-2.95617	0.00311482	0.271444
HGLibA_26880	77.6231	-0.588963	0.202723	-2.90526	0.00366945	0.288911
HGLibB_02656	36.0748	-0.588894	0.18122	-3.24961	0.00115563	0.180485
HGLibB_54537	149.505	-0.588784	0.181084	-3.25145	0.00114819	0.180295
HGLibA_06014	76.9045	-0.588757	0.202552	-2.90669	0.00365277	0.288651
HGLibB_15739	199.205	-0.588471	0.162627	-3.61853	0.000296284	0.0871881
HGLibA_16986	221.324	-0.588332	0.175026	-3.3614	0.000775491	0.147153
HGLibB_28674	99.0185	-0.588251	0.195116	-3.01487	0.00257087	0.254483
HGLibA_13191	115.578	-0.587868	0.187501	-3.13528	0.00171689	0.215231
HGLibA_53524	59.666	-0.58756	0.202964	-2.8949	0.00379278	0.291818
HGLibB_39899	137.105	-0.58745	0.182334	-3.22183	0.00127375	0.190181
HGLibB_44070	187.204	-0.587272	0.163048	-3.60184	0.000315967	0.0911031
HGLibB_25782	96.4005	-0.586927	0.199638	-2.93995	0.00328263	0.275742
HGLibB_29934	26.764	-0.586527	0.195224	-3.00437	0.00266127	NA
HGLibA_53545	206.135	-0.586415	0.17278	-3.39399	0.000688821	0.139183
HGLibB_27193	109.949	-0.585906	0.202659	-2.89109	0.00383903	0.292157
HGLibB_00923	181.688	-0.585855	0.173838	-3.37011	0.000751384	0.145202
HGLibB_09908	56.1134	-0.585694	0.202091	-2.89816	0.00375353	0.291135
HGLibB_10632	160.801	-0.585347	0.176558	-3.31532	0.000915388	0.160672
HGLibA_54966	153.331	-0.584904	0.175723	-3.32856	0.00087295	0.157311
HGLibA_20816	63.8944	-0.584889	0.19896	-2.93973	0.003285	0.275742
HGLibA_11203	89.7356	-0.584601	0.203456	-2.87336	0.00406132	0.29947
HGLibB_23933	391.106	-0.584426	0.130473	-4.47928	7.48936e-06	0.00642878
HGLibA_26656	43.573	-0.584393	0.196819	-2.96919	0.0029859	0.267753
HGLibB_01890	75.5893	-0.584387	0.192958	-3.02858	0.0024571	0.249275
HGLibB_03868	96.3682	-0.584232	0.190456	-3.06754	0.00215827	0.234036
HGLibA_23240	86.5946	-0.583944	0.196368	-2.97373	0.00294202	0.266403
HGLibB_54063	28.474	-0.583793	0.196054	-2.97772	0.002904	NA
HGLibA_09733	119.155	-0.583556	0.1766	-3.3044	0.0009518	0.163501
HGLibB_21811	70.0801	-0.583424	0.20371	-2.86399	0.00418339	0.302068
HGLibA_29663	162.039	-0.583395	0.187745	-3.10738	0.00188753	0.223784
HGLibB_14712	36.7255	-0.583361	0.202647	-2.87871	0.00399301	0.296697
HGLibA_44925	105.331	-0.583177	0.193031	-3.02115	0.00251817	0.251323
HGLibB_38676	76.2287	-0.58289	0.201942	-2.88641	0.00389659	0.293869
HGLibB_45006	275.328	-0.582649	0.165846	-3.51318	0.000442772	0.108204
HGLibA_19315	95.5987	-0.582648	0.200932	-2.89973	0.00373485	0.291135
HGLibB_25893	56.0945	-0.5826	0.203768	-2.85913	0.004248	0.304257
HGLibB_10739	82.9152	-0.582093	0.192266	-3.02753	0.00246558	0.249275
HGLibB_21681	53.6636	-0.582065	0.203763	-2.85658	0.00428232	0.304822
HGLibB_46090	374.963	-0.582062	0.128934	-4.51441	6.34919e-06	0.00557782
HGLibB_43461	153.21	-0.581896	0.169783	-3.42729	0.000609643	0.1303
HGLibB_51766	80.7794	-0.581749	0.200322	-2.90407	0.00368341	0.289445
HGLibB_54103	48.0892	-0.581651	0.203578	-2.85714	0.00427475	0.304822
HGLibA_15749	208.852	-0.581593	0.178855	-3.25176	0.00114694	0.180295
HGLibB_40089	196.638	-0.581566	0.169418	-3.43272	0.000597551	0.128011
HGLibB_33959	218.527	-0.581155	0.171017	-3.39822	0.000678256	0.138207
HGLibA_46235	38.9436	-0.580999	0.201694	-2.88059	0.00396929	0.295983
HGLibA_24057	60.2903	-0.580755	0.202617	-2.86627	0.00415343	0.301906
HGLibA_18938	48.2559	-0.580583	0.203046	-2.85937	0.00424485	0.304225
HGLibB_31102	175.183	-0.580517	0.169749	-3.41986	0.000626525	0.131933
HGLibA_46074	152.572	-0.580384	0.169076	-3.43268	0.000597658	0.128011
HGLibB_53063	56.1859	-0.580127	0.201718	-2.87592	0.00402847	0.297829
HGLibA_44664	103.412	-0.579732	0.200688	-2.88873	0.00386805	0.293393
HGLibB_15452	136.078	-0.579529	0.186623	-3.10535	0.00190054	0.223784
HGLibB_02660	96.3788	-0.579519	0.197991	-2.927	0.00342247	0.281531
HGLibA_29028	59.7801	-0.579448	0.201893	-2.87008	0.00410371	0.300623
HGLibB_40625	248.401	-0.579208	0.165052	-3.50925	0.00044937	0.108204
HGLibB_14335	80.4754	-0.579203	0.196984	-2.94035	0.00327842	0.275742
HGLibB_49471	91.864	-0.579165	0.192961	-3.00146	0.00268689	0.256672
HGLibA_31640	80.3835	-0.578789	0.197864	-2.92518	0.00344252	0.282223
HGLibA_17207	80.1979	-0.578651	0.196286	-2.948	0.00319841	0.273558
HGLibB_21335	132.476	-0.578098	0.180559	-3.2017	0.00136617	0.193726
HGLibA_31557	90.0385	-0.577895	0.197752	-2.92232	0.00347433	0.282695
HGLibB_32163	227.934	-0.577892	0.162866	-3.54827	0.000387773	0.0994444
HGLibB_49520	127.923	-0.577576	0.192381	-3.00225	0.00267996	0.256512
HGLibA_38488	68.8345	-0.577454	0.200596	-2.8787	0.00399322	0.296697
HGLibB_53960	245.134	-0.57743	0.156286	-3.6947	0.000220142	0.0750145
HGLibB_43193	61.7274	-0.577198	0.203725	-2.83322	0.00460817	0.312336
HGLibA_47283	77.2303	-0.576885	0.195664	-2.94834	0.00319485	0.273558
HGLibB_03601	74.5867	-0.576646	0.19683	-2.92966	0.00339329	0.279745
HGLibB_16012	121.714	-0.576258	0.185553	-3.10563	0.00189875	0.223784
HGLibA_16648	90.0933	-0.576038	0.195536	-2.94594	0.0032197	0.274032
HGLibA_29922	76.4241	-0.57557	0.201592	-2.85512	0.00430211	0.305207
HGLibB_01626	283.884	-0.575508	0.169322	-3.39889	0.000676591	0.138207
HGLibB_14969	112.526	-0.575404	0.192026	-2.99649	0.0027311	0.258727
HGLibB_54914	101.354	-0.575192	0.196996	-2.91982	0.00350234	0.283958
HGLibA_47002	135.28	-0.574964	0.17821	-3.22633	0.00125387	0.189195
HGLibB_24343	228.259	-0.574777	0.164828	-3.48713	0.000488229	0.113432
HGLibA_02926	159.283	-0.574706	0.178397	-3.2215	0.00127521	0.190181
HGLibA_13658	168.424	-0.574641	0.188457	-3.04918	0.00229465	0.242068
HGLibB_02969	161.601	-0.574566	0.176728	-3.25114	0.00114945	0.180295
HGLibA_49869	57.633	-0.574443	0.203211	-2.82683	0.00470108	0.314475
HGLibB_24986	162.954	-0.574413	0.182809	-3.14215	0.00167709	0.212783
HGLibA_03668	63.153	-0.574285	0.202486	-2.83618	0.00456574	0.311915
HGLibB_37506	127.137	-0.574005	0.179148	-3.20408	0.00135496	0.1936
HGLibB_19425	78.3914	-0.573943	0.197765	-2.90215	0.00370616	0.290623
HGLibA_37380	156.294	-0.573881	0.186902	-3.07049	0.00213708	0.233313
HGLibB_21622	62.0906	-0.573741	0.203664	-2.8171	0.00484597	0.318981
HGLibB_03445	102.819	-0.573718	0.200281	-2.86457	0.00417581	0.302068
HGLibA_25097	106.058	-0.573663	0.194997	-2.9419	0.00326204	0.275742
HGLibB_44859	85.7463	-0.573554	0.197955	-2.89739	0.00376282	0.291355
HGLibB_24366	126.187	-0.573474	0.177362	-3.23334	0.0012235	0.186904
HGLibB_02289	152.963	-0.573129	0.196707	-2.91362	0.00357268	0.286389
HGLibB_24034	172.118	-0.572288	0.193608	-2.95592	0.00311739	0.271444
HGLibA_24756	88.3566	-0.572094	0.198344	-2.88436	0.00392211	0.294025
HGLibA_41205	79.0734	-0.572067	0.19593	-2.91974	0.0035032	0.283958
HGLibB_17823	94.6488	-0.572014	0.193245	-2.96004	0.00307598	0.270376
HGLibB_19948	48.1646	-0.57188	0.202995	-2.81721	0.00484424	0.318981
HGLibB_39658	60.2332	-0.571823	0.202927	-2.81788	0.00483426	0.318981
HGLibA_23218	186.502	-0.571527	0.189948	-3.00886	0.00262226	0.254638
HGLibA_23451	87.0184	-0.571466	0.195213	-2.92739	0.00341816	0.281383
HGLibA_06892	85.8746	-0.571251	0.196036	-2.91402	0.0035681	0.286389
HGLibB_01586	54.7085	-0.571193	0.203701	-2.80407	0.00504616	0.322406
HGLibB_04806	257.827	-0.571087	0.177953	-3.2092	0.00133106	0.193332
HGLibA_41874	65.3641	-0.570833	0.203122	-2.81029	0.00494967	0.320061
HGLibA_24587	87.6428	-0.5708	0.201345	-2.83494	0.00458346	0.312178
HGLibB_11667	440.164	-0.570729	0.134481	-4.24393	2.19638e-05	0.0143593
HGLibA_62332	44.3472	-0.570575	0.199821	-2.85544	0.00429776	0.305207
HGLibB_10625	43.901	-0.570566	0.200292	-2.84867	0.00439021	0.307026
HGLibA_29171	75.5765	-0.570289	0.195018	-2.92428	0.0034525	0.282223
HGLibB_49667	32.576	-0.570058	0.193341	-2.94846	0.00319357	0.273558
HGLibB_31531	107.31	-0.569901	0.185528	-3.07178	0.00212786	0.233291
HGLibB_51225	153.394	-0.569885	0.185012	-3.08026	0.0020682	0.230538
HGLibB_54102	107.714	-0.569616	0.191955	-2.96744	0.00300287	0.268388
HGLibB_51492	53.723	-0.56936	0.202952	-2.80539	0.00502555	0.321821
HGLibA_38560	60.4652	-0.569266	0.202295	-2.81403	0.00489246	0.319304
HGLibA_27303	254.211	-0.569158	0.162055	-3.51212	0.000444546	0.108204
HGLibA_41895	67.4703	-0.569148	0.203446	-2.79754	0.00514938	0.32526
HGLibA_57553	76.5651	-0.569057	0.201628	-2.82232	0.0047678	0.317052
HGLibB_32427	459.069	-0.568634	0.133387	-4.26303	2.01674e-05	0.01334
HGLibB_37268	55.8786	-0.567781	0.202641	-2.80191	0.00508015	0.322916
HGLibB_37762	216.836	-0.567488	0.173148	-3.27748	0.00104738	0.172189
HGLibB_36033	175.322	-0.567409	0.180163	-3.14942	0.00163594	0.210963
HGLibA_26115	55.4383	-0.567095	0.202648	-2.79843	0.0051352	0.324956
HGLibA_50251	67.3019	-0.566944	0.19716	-2.87554	0.00403331	0.29799
HGLibB_06041	94.9025	-0.56687	0.197381	-2.87196	0.00407932	0.30001
HGLibA_29075	110.376	-0.566625	0.193193	-2.93295	0.00335758	0.278845
HGLibA_01593	119.285	-0.566575	0.182947	-3.09694	0.00195531	0.225049
HGLibB_28302	141.981	-0.566061	0.199257	-2.84086	0.00449915	0.31055
HGLibB_18889	79.3993	-0.566045	0.203745	-2.7782	0.00546602	0.333143
HGLibB_43451	71.7628	-0.565967	0.203694	-2.77851	0.0054609	0.333011
HGLibB_56029	68.1836	-0.565903	0.196705	-2.87692	0.00401582	0.29724
HGLibA_47087	91.0781	-0.565852	0.19843	-2.85165	0.00434933	0.306067
HGLibA_47606	173.587	-0.565706	0.179942	-3.14383	0.00166755	0.21236
HGLibB_16045	265.677	-0.565583	0.164273	-3.44295	0.000575398	0.126127
HGLibA_43416	42.8749	-0.565267	0.198179	-2.8523	0.00434039	0.306067
HGLibB_51100	65.6183	-0.565232	0.203051	-2.78369	0.00537436	0.331083
HGLibA_47266	154.979	-0.564963	0.200885	-2.81237	0.00491783	0.319617
HGLibA_37881	110.453	-0.56483	0.203099	-2.78106	0.00541816	0.332218
HGLibA_52657	172.206	-0.564685	0.169982	-3.32203	0.000893645	0.158501
HGLibA_20206	264.088	-0.564536	0.154766	-3.64768	0.000264615	0.0838188
HGLibB_04240	164.026	-0.564322	0.166747	-3.3843	0.000713606	0.140042
HGLibB_18469	64.4626	-0.564166	0.201363	-2.80174	0.00508285	0.322916
HGLibA_29915	64.6804	-0.564069	0.197353	-2.85817	0.00426091	0.3046
HGLibB_50254	221.464	-0.563855	0.150689	-3.74184	0.000182681	0.06648
HGLibB_14491	58.5661	-0.56371	0.20221	-2.78775	0.00530752	0.330102
HGLibB_31470	69.1964	-0.563663	0.203	-2.77666	0.00549198	0.333636
HGLibB_10809	76.7592	-0.563648	0.196246	-2.87215	0.00407687	0.30001
HGLibB_03667	82.1898	-0.562979	0.201692	-2.79128	0.00524993	0.328336
HGLibB_37840	50.6006	-0.562736	0.202077	-2.78476	0.00535674	0.331082
HGLibA_52623	111.606	-0.562611	0.188106	-2.99093	0.00278134	0.261056
HGLibB_40401	112.915	-0.562407	0.200142	-2.81004	0.00495355	0.320127
HGLibB_42340	74.568	-0.562372	0.198341	-2.83539	0.00457703	0.312178
HGLibB_16169	83.4541	-0.562121	0.202197	-2.78007	0.00543474	0.332374
HGLibB_13689	84.3881	-0.562101	0.202703	-2.77302	0.0055538	0.335043
HGLibA_07653	68.8645	-0.562086	0.200341	-2.80565	0.00502151	0.321746
HGLibB_31630	44.6559	-0.561889	0.203216	-2.76498	0.00569264	0.338694
HGLibA_51126	119.083	-0.561855	0.187939	-2.98955	0.00279385	0.261302
HGLibB_57979	145.862	-0.561705	0.188274	-2.98344	0.00285027	0.262713
HGLibB_07471	124.985	-0.561478	0.180793	-3.10563	0.00189871	0.223784
HGLibB_48464	201.983	-0.560938	0.154546	-3.62958	0.000283879	0.0855816
HGLibA_45015	103.957	-0.560856	0.195485	-2.86905	0.00411706	0.300623
HGLibA_60989	77.2081	-0.560668	0.203585	-2.75397	0.0058877	0.34291
HGLibB_22144	94.0492	-0.560384	0.195148	-2.87158	0.00408429	0.300092
HGLibA_06879	119.699	-0.560002	0.181192	-3.09066	0.00199711	0.22846
HGLibA_31506	108.262	-0.559915	0.201451	-2.77941	0.00544576	0.332629
HGLibB_00914	122.407	-0.559615	0.189574	-2.95196	0.00315762	0.272085
HGLibB_31459	104.828	-0.55925	0.180514	-3.09811	0.00194762	0.225011
HGLibA_21256	146.971	-0.559229	0.183035	-3.05531	0.00224825	0.240508
HGLibA_23143	75.7118	-0.558905	0.201073	-2.77961	0.00544243	0.332606
HGLibB_35894	114.092	-0.558571	0.176827	-3.15886	0.00158389	0.207468
HGLibA_60250	126.139	-0.558495	0.189142	-2.95277	0.00314933	0.271787
HGLibA_57082	80.6498	-0.558312	0.198403	-2.81403	0.0048925	0.319304
HGLibA_24293	110.417	-0.558192	0.194948	-2.86329	0.00419266	0.302218
HGLibA_23744	228.674	-0.557982	0.15899	-3.50954	0.000448876	0.108204
HGLibB_17411	205.453	-0.557581	0.167739	-3.3241	0.000887031	0.158217
HGLibB_29870	36.5802	-0.557571	0.191743	-2.90791	0.0036385	0.288131
HGLibA_41638	189.062	-0.557498	0.170383	-3.27203	0.00106779	0.173707
HGLibA_62699	82.858	-0.557449	0.195742	-2.84787	0.00440129	0.307213
HGLibB_24504	173.708	-0.557383	0.162162	-3.4372	0.00058776	0.127478
HGLibA_12630	139.512	-0.557362	0.170358	-3.27171	0.00106898	0.173707
HGLibA_52322	67.3506	-0.557315	0.202282	-2.75513	0.00586683	0.34291
HGLibA_60679	35.3284	-0.557104	0.201812	-2.76052	0.00577102	0.341602
HGLibA_26187	53.0409	-0.557035	0.203397	-2.73866	0.00616898	0.349645
HGLibB_52218	100.437	-0.557005	0.192841	-2.88841	0.00387194	0.293393
HGLibA_30111	96.4012	-0.556531	0.196147	-2.83731	0.00454953	0.311376
HGLibA_44065	23.6604	-0.556439	0.188199	-2.95666	0.00310996	NA
HGLibB_49526	108.459	-0.556267	0.191915	-2.89851	0.00374942	0.291135
HGLibB_12722	65.1285	-0.556214	0.202047	-2.75289	0.00590722	0.34291
HGLibB_28930	190.467	-0.556187	0.163678	-3.39806	0.000678664	0.138207
HGLibB_31180	73.2565	-0.555873	0.201863	-2.75372	0.00589228	0.34291
HGLibB_48680	143.16	-0.555616	0.182752	-3.04027	0.00236369	0.245479
HGLibA_47605	111.145	-0.555604	0.202572	-2.74274	0.00609289	0.347153
HGLibB_13768	147.58	-0.555348	0.177206	-3.13391	0.00172491	0.215885
HGLibB_35569	68.3741	-0.555145	0.199198	-2.7869	0.00532155	0.330362
HGLibA_00619	73.4249	-0.555135	0.196867	-2.81985	0.00480466	0.318653
HGLibA_51582	125.878	-0.55511	0.190769	-2.90986	0.00361589	0.286935
HGLibB_47917	16.8615	-0.555037	0.167815	-3.30744	0.000941545	NA
HGLibB_03666	177.953	-0.554993	0.179995	-3.08338	0.00204663	0.229618
HGLibA_03802	178.693	-0.554698	0.175809	-3.15511	0.00160436	0.208324
HGLibB_30215	98.0839	-0.554562	0.198749	-2.79026	0.00526651	0.328601
HGLibA_49914	176.566	-0.554409	0.178728	-3.10198	0.00192233	0.224703
HGLibB_31975	56.283	-0.554364	0.202944	-2.73161	0.00630256	0.352665
HGLibA_51630	86.3526	-0.554276	0.198189	-2.79671	0.0051626	0.32572
HGLibA_60063	46.5014	-0.554256	0.201444	-2.75141	0.00593386	0.3433
HGLibA_28891	41.2423	-0.554003	0.203782	-2.71861	0.00655574	0.359779
HGLibB_14079	126.957	-0.553925	0.199208	-2.78064	0.0054252	0.332374
HGLibA_10817	31.1597	-0.553706	0.198027	-2.79611	0.00517214	0.326005
HGLibA_31436	116.055	-0.553414	0.188361	-2.93805	0.00330289	0.276344
HGLibB_29678	77.6914	-0.553392	0.203292	-2.72215	0.00648583	0.357986
HGLibA_20955	53.1034	-0.553309	0.199334	-2.77579	0.00550674	0.333636
HGLibB_44447	109.487	-0.553168	0.186419	-2.96734	0.00300387	0.268388
HGLibA_29023	65.1354	-0.553063	0.201521	-2.74444	0.00606141	0.346902
HGLibA_41111	30.9038	-0.553054	0.190961	-2.89616	0.00377756	0.291546
HGLibB_18617	209.534	-0.552916	0.164674	-3.35763	0.000786135	0.148074
HGLibB_41261	111.088	-0.552799	0.189492	-2.91727	0.00353111	0.284671
HGLibB_21957	55.925	-0.552295	0.203755	-2.71058	0.00671661	0.36375
HGLibB_20929	77.5003	-0.551998	0.199313	-2.7695	0.00561426	0.33665
HGLibA_47580	121.735	-0.551836	0.200569	-2.75136	0.00593491	0.3433
HGLibB_29843	140.911	-0.551644	0.17188	-3.20948	0.00132978	0.193332
HGLibA_37304	138.918	-0.551488	0.183651	-3.00291	0.00267412	0.256353
HGLibB_53162	90.8424	-0.551136	0.188621	-2.92192	0.00347884	0.282857
HGLibA_45031	62.1211	-0.551113	0.200838	-2.74407	0.00606825	0.346908
HGLibB_39099	119.382	-0.551098	0.181214	-3.04115	0.00235675	0.245479
HGLibA_03427	104.385	-0.550976	0.194077	-2.83896	0.00452608	0.31055
HGLibA_40914	115.61	-0.550849	0.18601	-2.96139	0.0030625	0.270239
HGLibA_03044	147.237	-0.550643	0.182824	-3.01187	0.00259642	0.254638
HGLibA_61640	126.038	-0.549908	0.19978	-2.75257	0.00591293	0.34291
HGLibA_03800	193.386	-0.549849	0.181763	-3.02509	0.00248561	0.249966
HGLibA_46143	58.4426	-0.549821	0.203724	-2.69885	0.00695794	0.367854
HGLibB_00670	126.828	-0.54976	0.187072	-2.93875	0.00329534	0.276124
HGLibB_39795	133.029	-0.549664	0.171603	-3.20311	0.00135953	0.193726
HGLibB_10983	106.292	-0.5495	0.18568	-2.95939	0.00308244	0.270376
HGLibA_42525	172.222	-0.549396	0.172266	-3.18923	0.00142654	0.198531
HGLibA_08798	107.739	-0.549356	0.198405	-2.76887	0.00562518	0.336999
HGLibB_34273	32.1163	-0.549353	0.200142	-2.74482	0.0060544	0.346902
HGLibA_63252	78.0435	-0.549244	0.197365	-2.78288	0.00538784	0.331175
HGLibA_08545	50.2711	-0.549152	0.203264	-2.70167	0.00689926	0.366579
HGLibA_38090	69.7632	-0.549011	0.197643	-2.77779	0.00547296	0.333204
HGLibB_14904	338.328	-0.548967	0.13893	-3.9514	7.76965e-05	0.0368059
HGLibB_13634	130.91	-0.548919	0.195466	-2.80825	0.00498115	0.320438
HGLibA_37340	96.2866	-0.5486	0.203708	-2.69307	0.0070798	0.369749
HGLibA_51142	235.272	-0.548575	0.14728	-3.7247	0.000195544	0.0700278
HGLibA_60516	95.3933	-0.548482	0.189101	-2.90047	0.003726	0.291135
HGLibA_47067	136.077	-0.547819	0.178102	-3.07587	0.00209889	0.231992
HGLibA_54926	164.124	-0.547701	0.175768	-3.11604	0.00183296	0.222312
HGLibA_28379	74.2255	-0.547662	0.203283	-2.69408	0.00705826	0.369749
HGLibB_24327	106.051	-0.547626	0.200884	-2.72609	0.00640905	0.355546
HGLibB_04255	116.854	-0.547387	0.194767	-2.81047	0.00494699	0.320061
HGLibB_21454	289.831	-0.547373	0.141181	-3.8771	0.00010571	0.0460735
HGLibA_31437	110.38	-0.547261	0.183406	-2.98388	0.00284617	0.262551
HGLibA_29944	69.6588	-0.547245	0.202897	-2.69716	0.00699335	0.368163
HGLibB_00619	246.548	-0.547046	0.142706	-3.83337	0.0001264	0.0516856
HGLibA_49819	48.7804	-0.546888	0.20375	-2.68411	0.00727227	0.373236
HGLibB_45930	52.556	-0.546504	0.203208	-2.68938	0.00715851	0.370611
HGLibA_00275	177.989	-0.546457	0.162603	-3.36068	0.00077751	0.147189
HGLibA_02007	28.7895	-0.54644	0.190542	-2.86782	0.00413316	NA
HGLibA_02493	45.3184	-0.546313	0.203769	-2.68103	0.00733949	0.374285
HGLibA_51133	75.1398	-0.546179	0.202574	-2.69619	0.00701367	0.368887
HGLibA_22194	46.0669	-0.546004	0.203574	-2.68209	0.00731646	0.373898
HGLibA_39215	50.4662	-0.54594	0.202293	-2.69875	0.00696002	0.367854
HGLibB_25845	102.108	-0.54584	0.194802	-2.80203	0.00507827	0.322916
HGLibB_06748	177.144	-0.545733	0.167385	-3.26035	0.00111274	0.178699
HGLibB_17472	87.4228	-0.545676	0.199943	-2.72915	0.00634974	0.354529
HGLibB_42574	190.263	-0.545301	0.165339	-3.29809	0.000973466	0.165857
HGLibB_09789	160.622	-0.5453	0.171842	-3.17326	0.00150736	0.202135
HGLibA_02800	91.9465	-0.545178	0.192564	-2.83115	0.00463805	0.312676
HGLibB_17256	45.0914	-0.545176	0.201219	-2.70937	0.00674114	0.36375
HGLibB_17260	144.111	-0.545077	0.178927	-3.04636	0.00231629	0.24259
HGLibA_05471	291.537	-0.545015	0.164014	-3.32297	0.00089064	0.158217
HGLibB_27286	236.01	-0.544806	0.148085	-3.67901	0.000234138	0.076984
HGLibA_21010	271.843	-0.544749	0.157526	-3.45815	0.000543895	0.121704
HGLibA_42027	109.195	-0.544394	0.186477	-2.91936	0.00350752	0.283958
HGLibA_47716	112.683	-0.544393	0.193472	-2.81381	0.00489588	0.319337
HGLibB_22268	148.33	-0.544254	0.178487	-3.04927	0.00229397	0.242068
HGLibA_47155	95.722	-0.543929	0.199642	-2.72452	0.00643941	0.356351
HGLibA_52467	46.336	-0.543857	0.202065	-2.69149	0.00711343	0.370225
HGLibB_01993	64.1637	-0.543466	0.201816	-2.69288	0.00708377	0.369749
HGLibA_30020	39.7345	-0.543425	0.193647	-2.80627	0.00501187	0.321495
HGLibB_09786	120.083	-0.54325	0.192876	-2.81658	0.00485373	0.318981
HGLibA_39905	37.0294	-0.542747	0.19658	-2.76095	0.00576339	0.341602
HGLibB_41811	47.454	-0.542647	0.20295	-2.67379	0.00749998	0.376345
HGLibB_36190	141.741	-0.542486	0.192164	-2.82304	0.00475708	0.316901
HGLibA_10694	92.0716	-0.542469	0.189485	-2.86286	0.00419841	0.302245
HGLibB_01639	196.847	-0.542291	0.182398	-2.97312	0.00294789	0.266403
HGLibA_06360	93.7014	-0.542138	0.195615	-2.77146	0.00558053	0.335755
HGLibB_42095	44.073	-0.541929	0.203094	-2.66836	0.00762218	0.378131
HGLibA_55892	169.36	-0.541776	0.163563	-3.31233	0.000925229	0.161648
HGLibB_17084	103.723	-0.541577	0.189815	-2.85319	0.00432825	0.305718
HGLibA_61302	70.8953	-0.54157	0.20107	-2.69344	0.00707181	0.369749
HGLibA_00913	120.628	-0.541466	0.181215	-2.98798	0.00280825	0.261887
HGLibA_36502	108.844	-0.541247	0.197776	-2.73666	0.00620656	0.350715
HGLibB_16350	73.6368	-0.541244	0.200628	-2.69775	0.00698094	0.367854
HGLibB_27694	81.8342	-0.541193	0.195421	-2.76938	0.00561638	0.33665
HGLibB_01617	134.861	-0.541162	0.196517	-2.75377	0.00589126	0.34291
HGLibA_00037	166.69	-0.541029	0.185474	-2.91701	0.00353409	0.284671
HGLibA_37544	69.5236	-0.540827	0.203466	-2.65808	0.00785884	0.382003
HGLibB_37348	180.474	-0.540607	0.171633	-3.14979	0.00163388	0.210963
HGLibB_30317	122.949	-0.540607	0.185526	-2.91392	0.00356922	0.286389
HGLibA_50418	78.3726	-0.540497	0.198431	-2.72385	0.00645264	0.356907
HGLibA_39271	157.883	-0.540455	0.18121	-2.98248	0.00285921	0.262756
HGLibB_28538	68.8234	-0.540305	0.200225	-2.69849	0.0069654	0.367854
HGLibB_00428	165.77	-0.540296	0.178211	-3.03177	0.00243121	0.248533
HGLibA_55399	182.17	-0.540094	0.180191	-2.99734	0.0027235	0.258662
HGLibB_55979	139.278	-0.540004	0.181704	-2.97189	0.00295974	0.266896
HGLibA_29634	133.668	-0.54	0.174033	-3.10286	0.0019166	0.224499
HGLibA_30862	209.496	-0.539787	0.179242	-3.0115	0.00259965	0.254638
HGLibB_07271	64.5569	-0.539625	0.198268	-2.7217	0.00649473	0.357986
HGLibB_23414	46.0592	-0.539466	0.201064	-2.68305	0.00729541	0.373596
HGLibA_51896	61.7343	-0.539221	0.20172	-2.67312	0.00751503	0.376373
HGLibA_04008	88.5499	-0.539154	0.200471	-2.68944	0.00715722	0.370611
HGLibA_49814	117.246	-0.539107	0.188588	-2.85865	0.00425451	0.304336
HGLibA_15636	97.0867	-0.539024	0.187979	-2.86747	0.00413765	0.301539
HGLibA_19346	78.4147	-0.538985	0.201222	-2.67855	0.00739409	0.374699
HGLibA_15481	32.6762	-0.538972	0.200571	-2.6872	0.00720548	0.371531
HGLibB_02302	74.8741	-0.538931	0.20347	-2.6487	0.0080801	0.385788
HGLibB_10202	273.222	-0.538641	0.175529	-3.06867	0.00215011	0.233811
HGLibB_11663	202.621	-0.538632	0.180017	-2.99212	0.00277048	0.260483
HGLibB_51571	140.2	-0.538601	0.194018	-2.77603	0.0055027	0.333636
HGLibA_10752	134.012	-0.538541	0.199136	-2.70439	0.00684303	0.366436
HGLibA_19680	155.272	-0.538437	0.171023	-3.14833	0.00164204	0.2112
HGLibB_17927	65.7299	-0.538286	0.203769	-2.64164	0.00825053	0.388753
HGLibB_52291	169.602	-0.538236	0.17069	-3.15331	0.00161433	0.209136
HGLibA_12611	119.14	-0.538187	0.186721	-2.88231	0.00394772	0.295354
HGLibB_17237	91.7821	-0.538186	0.200105	-2.68952	0.00715544	0.370611
HGLibB_22405	228.516	-0.538065	0.148604	-3.62079	0.000293699	0.086911
HGLibA_30268	43.8528	-0.538019	0.203524	-2.64352	0.00820484	0.388143
HGLibB_53289	57.1654	-0.537956	0.201559	-2.66897	0.00760833	0.378131
HGLibB_25394	135.37	-0.537955	0.176476	-3.04832	0.00230123	0.242068
HGLibB_58005	99.4815	-0.537547	0.187203	-2.87146	0.00408577	0.300092
HGLibA_59237	361.283	-0.537402	0.132333	-4.06099	4.88648e-05	0.027612
HGLibA_42410	89.1596	-0.53738	0.199053	-2.69969	0.00694044	0.367854
HGLibA_13108	206.754	-0.53737	0.160924	-3.33928	0.000839948	0.153081
HGLibA_08109	129.62	-0.537243	0.188785	-2.84579	0.00443007	0.308456
HGLibA_32025	114.769	-0.537194	0.195127	-2.75305	0.00590431	0.34291
HGLibB_15713	169.933	-0.537143	0.177709	-3.0226	0.00250615	0.250908
HGLibB_44194	133.568	-0.537114	0.184597	-2.90965	0.0036183	0.286935
HGLibB_29887	86.1519	-0.53699	0.202712	-2.64904	0.00807218	0.385788
HGLibB_56790	152.51	-0.536975	0.180231	-2.97937	0.00288846	0.264051
HGLibB_12203	192.913	-0.536479	0.166105	-3.22976	0.00123895	0.187761
HGLibB_12999	94.6129	-0.536409	0.198554	-2.70157	0.00690133	0.366579
HGLibB_45360	123.79	-0.536392	0.200844	-2.67068	0.00756976	0.377012
HGLibA_20109	120.711	-0.536055	0.173538	-3.08898	0.00200847	0.228593
HGLibB_37865	178.59	-0.536047	0.178366	-3.00532	0.00265298	0.256045
HGLibB_51078	289.589	-0.536005	0.145405	-3.6863	0.000227542	0.0766073
HGLibB_21523	84.3015	-0.535954	0.194754	-2.75196	0.00592396	0.343196
HGLibB_10793	99.4547	-0.53592	0.197531	-2.71309	0.0066659	0.36299
HGLibA_47671	129.466	-0.535712	0.186961	-2.86537	0.00416526	0.301985
HGLibA_14813	160.647	-0.535705	0.182533	-2.93484	0.00333721	0.277975
HGLibA_47229	52.84	-0.535654	0.203648	-2.63029	0.00853125	0.392685
HGLibB_13706	125.971	-0.535646	0.190579	-2.81062	0.00494465	0.320061
HGLibA_15121	54.7541	-0.535563	0.203763	-2.62837	0.00857957	0.393575
HGLibB_53996	146.898	-0.535512	0.191488	-2.79658	0.00516464	0.32572
HGLibB_47508	63.6395	-0.53546	0.203622	-2.62967	0.00854673	0.39285
HGLibA_38199	52.9115	-0.535067	0.202134	-2.64709	0.00811878	0.386679
HGLibA_22511	236.232	-0.535017	0.165348	-3.23571	0.00121342	0.186249
HGLibB_21514	103.01	-0.534952	0.197919	-2.70289	0.00687399	0.366436
HGLibB_30408	49.6477	-0.534869	0.203774	-2.62481	0.0086697	0.395016
HGLibB_21413	43.1386	-0.534747	0.201524	-2.65352	0.00796572	0.382957
HGLibB_04391	71.3357	-0.534687	0.200682	-2.66435	0.00771364	0.379458
HGLibA_28902	75.1443	-0.534674	0.200711	-2.66391	0.00772388	0.379458
HGLibA_63753	63.5901	-0.534634	0.203779	-2.62359	0.00870075	0.395205
HGLibA_10098	157.027	-0.534513	0.188217	-2.83987	0.00451314	0.31055
HGLibB_24803	37.223	-0.534278	0.201148	-2.65614	0.00790409	0.382579
HGLibA_20299	162.652	-0.533944	0.170386	-3.13374	0.00172594	0.215885
HGLibB_03801	400.262	-0.533908	0.122769	-4.34889	1.36826e-05	0.0103662
HGLibB_09573	339.62	-0.533885	0.149615	-3.56839	0.000359176	0.094432
HGLibB_32249	317.959	-0.533566	0.150438	-3.54675	0.000390019	0.0994497
HGLibB_35054	118.959	-0.533404	0.189668	-2.81231	0.00491873	0.319617
HGLibB_21503	25.1238	-0.533367	0.187951	-2.8378	0.00454253	NA
HGLibB_50541	178.394	-0.533078	0.165943	-3.21242	0.0013162	0.192464
HGLibB_20349	149.214	-0.532965	0.195468	-2.72661	0.00639887	0.355537
HGLibA_22171	46.9221	-0.532611	0.202994	-2.62378	0.00869587	0.395205
HGLibA_42241	67.79	-0.53253	0.200238	-2.65949	0.007826	0.382003
HGLibA_24208	85.5826	-0.532527	0.186711	-2.85215	0.00434244	0.306067
HGLibB_41875	82.472	-0.53251	0.201839	-2.63829	0.00833241	0.390028
HGLibA_44596	67.0655	-0.532366	0.202582	-2.6279	0.00859128	0.393575
HGLibA_38579	97.4519	-0.532325	0.197992	-2.68861	0.00717499	0.371293
HGLibB_47678	679.028	-0.532277	0.100139	-5.31539	1.06428e-07	0.000206341
HGLibA_35238	59.9173	-0.532154	0.203145	-2.61958	0.00880387	0.396908
HGLibA_26464	87.8492	-0.532082	0.20217	-2.63186	0.00849185	0.392008
HGLibB_48564	50.2576	-0.531973	0.201984	-2.63374	0.00844505	0.391106
HGLibB_43496	160.38	-0.531934	0.174265	-3.05243	0.00226994	0.241717
HGLibB_13587	234.998	-0.531787	0.14305	-3.71749	0.000201215	0.0711524
HGLibA_29928	97.9447	-0.531667	0.2037	-2.61005	0.00905299	0.401212
HGLibA_50981	67.0719	-0.531583	0.203643	-2.61036	0.00904458	0.401046
HGLibB_33175	86.5863	-0.531228	0.196077	-2.70928	0.00674286	0.36375
HGLibB_55014	60.6954	-0.530981	0.203766	-2.60584	0.009165	0.40353
HGLibB_04065	79.2057	-0.530681	0.200364	-2.64859	0.00808293	0.385788
HGLibA_63618	33.1478	-0.530485	0.198995	-2.66582	0.00768004	0.37911
HGLibB_49332	110.615	-0.530289	0.197732	-2.68185	0.00732162	0.373898
HGLibA_23425	133.123	-0.530224	0.178506	-2.97035	0.00297459	0.267164
HGLibB_56766	120.176	-0.530209	0.195404	-2.7134	0.00665975	0.36299
HGLibB_03291	95.8814	-0.530147	0.200129	-2.64903	0.00807225	0.385788
HGLibB_27885	161.756	-0.530106	0.16932	-3.13079	0.00174334	0.217336
HGLibB_34613	125.5	-0.53003	0.190275	-2.78561	0.00534275	0.330905
HGLibA_41267	129.693	-0.530018	0.180202	-2.94125	0.00326894	0.275742
HGLibA_37299	171.168	-0.529856	0.179844	-2.9462	0.00321704	0.274032
HGLibB_09983	114.208	-0.529823	0.176565	-3.00072	0.00269342	0.256672
HGLibA_13566	93.0606	-0.529576	0.200295	-2.64398	0.00819364	0.388143
HGLibA_06663	47.4295	-0.529536	0.203679	-2.59985	0.00932634	0.406043
HGLibA_17900	206.089	-0.529507	0.184885	-2.86398	0.0041835	0.302068
HGLibB_43354	106.466	-0.529485	0.193557	-2.73555	0.00622758	0.35102
HGLibA_41924	160.767	-0.529372	0.173178	-3.0568	0.00223714	0.239813
HGLibB_31464	67.6247	-0.529295	0.197525	-2.67963	0.00737032	0.374677
HGLibB_23444	158.172	-0.52926	0.181695	-2.9129	0.00358085	0.286389
HGLibA_43149	115.608	-0.52918	0.183479	-2.88414	0.00392488	0.294036
HGLibA_47503	69.8	-0.529066	0.202189	-2.6167	0.00887847	0.398098
HGLibA_41606	319.125	-0.529032	0.133405	-3.96563	7.32039e-05	0.0353292
HGLibB_29754	81.5384	-0.528758	0.188619	-2.80331	0.00505818	0.322624
HGLibA_22334	89.4296	-0.528755	0.202155	-2.61559	0.0089074	0.398737
HGLibB_12303	79.7274	-0.528661	0.197359	-2.67868	0.00739129	0.374699
HGLibB_39281	31.4476	-0.528532	0.197658	-2.67398	0.00749575	0.376345
HGLibB_34859	43.9712	-0.52793	0.192493	-2.74259	0.0060956	0.347153
HGLibA_44954	229.266	-0.527857	0.174326	-3.02799	0.00246186	0.249275
HGLibB_11011	58.0943	-0.527835	0.203504	-2.59373	0.00949408	0.40745
HGLibA_35942	47.7391	-0.527567	0.203341	-2.5945	0.00947284	0.40745
HGLibB_20201	49.3864	-0.527039	0.202792	-2.59891	0.00935192	0.406425
HGLibA_16924	63.1493	-0.52703	0.203768	-2.58642	0.0096978	0.410355
HGLibA_26047	74.6372	-0.526968	0.198962	-2.64859	0.00808284	0.385788
HGLibA_48308	43.2112	-0.526786	0.202244	-2.60471	0.00919523	0.403928
HGLibA_01364	104.986	-0.526635	0.202748	-2.59749	0.0093909	0.407092
HGLibA_02572	119.933	-0.526606	0.183973	-2.86241	0.00420428	0.302474
HGLibB_30009	94.1652	-0.526527	0.199326	-2.64153	0.0082532	0.388753
HGLibB_30468	231.776	-0.526328	0.147418	-3.57031	0.000356554	0.094432
HGLibB_29875	216.188	-0.526319	0.16642	-3.16259	0.00156372	0.206142
HGLibB_02151	36.5449	-0.526279	0.198923	-2.64565	0.00815353	0.387209
HGLibA_49476	48.6062	-0.526205	0.202816	-2.5945	0.00947288	0.40745
HGLibA_41926	39.9258	-0.526147	0.203432	-2.58635	0.00969972	0.410355
HGLibA_29834	96.5639	-0.526038	0.193297	-2.72139	0.00650079	0.357986
HGLibB_29929	59.5871	-0.52595	0.203664	-2.58244	0.00981046	0.411787
HGLibB_35833	137.822	-0.525666	0.188785	-2.78447	0.00536155	0.331082
HGLibA_21482	95.5681	-0.525642	0.185566	-2.83265	0.00461642	0.312336
HGLibB_47011	78.2739	-0.525597	0.196195	-2.67896	0.00738522	0.374699
HGLibB_52677	103.983	-0.525545	0.19898	-2.6412	0.00826138	0.388753
HGLibA_15954	237.445	-0.525233	0.142756	-3.67923	0.00023394	0.076984
HGLibB_26386	88.134	-0.524981	0.194556	-2.69835	0.00696848	0.367854
HGLibA_44399	164.094	-0.524979	0.184114	-2.85137	0.00435307	0.306067
HGLibA_19602	103.959	-0.524933	0.201956	-2.59925	0.00934284	0.406419
HGLibA_06495	75.5692	-0.524668	0.201714	-2.60105	0.00929385	0.405848
HGLibB_18782	64.3746	-0.52466	0.201023	-2.60995	0.00905544	0.401212
HGLibB_43041	55.4145	-0.524453	0.199879	-2.62385	0.00869425	0.395205
HGLibB_22863	158.061	-0.524355	0.167991	-3.12133	0.00180035	0.220291
HGLibA_45943	108.934	-0.524328	0.196244	-2.67181	0.00754426	0.376373
HGLibB_25668	103.775	-0.524212	0.180472	-2.90468	0.00367632	0.28909
HGLibB_03026	64.8198	-0.524206	0.20044	-2.61528	0.00891555	0.398785
HGLibB_18301	168.495	-0.524021	0.179545	-2.91861	0.00351599	0.284431
HGLibA_30007	89.0934	-0.52392	0.199479	-2.62644	0.00862841	0.394015
HGLibA_57723	167.326	-0.523889	0.17452	-3.00188	0.00268314	0.256562
HGLibB_15691	95.2601	-0.523806	0.190267	-2.75301	0.00590508	0.34291
HGLibB_27723	203.42	-0.523779	0.16072	-3.25896	0.00111822	0.178699
HGLibA_60408	305.459	-0.523742	0.136129	-3.84738	0.000119385	0.0500925
HGLibB_03384	181.724	-0.523554	0.184153	-2.84304	0.00446852	0.309982
HGLibA_49087	31.4855	-0.523124	0.184411	-2.83673	0.00455783	0.311754
HGLibA_25917	27.6098	-0.522947	0.181757	-2.87719	0.00401239	NA
HGLibB_06316	57.9048	-0.522907	0.201584	-2.594	0.00948672	0.40745
HGLibB_10808	86.1395	-0.522795	0.193339	-2.70403	0.00685037	0.366436
HGLibB_08986	78.88	-0.522278	0.1947	-2.68248	0.00730788	0.373699
HGLibA_11606	50.1131	-0.522131	0.203774	-2.56231	0.0103978	0.419787
HGLibA_47799	49.6626	-0.522128	0.202748	-2.57526	0.0100164	0.415619
HGLibA_38410	78.8644	-0.522016	0.197881	-2.63803	0.00833903	0.390028
HGLibA_41833	103.871	-0.521788	0.189154	-2.75854	0.00580601	0.342261
HGLibA_16922	144.083	-0.521367	0.201129	-2.59221	0.00953616	0.407527
HGLibB_27866	59.1538	-0.521306	0.203781	-2.55817	0.0105224	0.42048
HGLibA_26797	70.5117	-0.521168	0.203439	-2.56178	0.0104136	0.419787
HGLibA_08203	85.9583	-0.52114	0.20178	-2.58271	0.00980279	0.411618
HGLibA_39049	76.7673	-0.521125	0.196971	-2.64569	0.00815241	0.387209
HGLibA_36905	159.852	-0.520991	0.168616	-3.08981	0.00200283	0.22846
HGLibA_29170	48.4924	-0.520805	0.20053	-2.59714	0.00940026	0.40716
HGLibB_23040	63.9095	-0.52049	0.203269	-2.5606	0.0104491	0.419787
HGLibA_22698	50.3692	-0.520433	0.203175	-2.5615	0.0104222	0.419787
HGLibB_11933	139.132	-0.520231	0.188622	-2.75805	0.00581468	0.342333
HGLibB_26269	134.079	-0.520174	0.179027	-2.90555	0.00366607	0.28889
HGLibB_00376	102.543	-0.519972	0.202288	-2.57046	0.0101564	0.417427
HGLibA_52867	45.1938	-0.519907	0.203781	-2.5513	0.0107322	0.425239
HGLibB_16231	63.6857	-0.519692	0.203776	-2.55032	0.0107625	0.42528
HGLibB_18465	63.6602	-0.519506	0.20378	-2.54935	0.0107925	0.425678
HGLibA_49549	131.185	-0.519374	0.187437	-2.77093	0.00558965	0.335944
HGLibA_46640	188.627	-0.519336	0.182106	-2.85183	0.00434678	0.306067
HGLibB_18913	33.5344	-0.519134	0.188477	-2.75437	0.00588051	0.34291
HGLibA_24138	137.585	-0.518959	0.183903	-2.82192	0.00477365	0.317066
HGLibB_41622	189.846	-0.518897	0.193029	-2.68818	0.00718424	0.371531
HGLibB_36483	90.5532	-0.518895	0.203592	-2.54871	0.0108123	0.426053
HGLibA_40058	45.7827	-0.51877	0.203528	-2.54889	0.0108066	0.426053
HGLibA_18786	99.4672	-0.518647	0.193392	-2.68184	0.00732176	0.373898
HGLibB_38800	44.3204	-0.518629	0.201252	-2.57701	0.00996598	0.415196
HGLibB_25441	154.826	-0.51861	0.18064	-2.87097	0.00409216	0.300169
HGLibB_40485	184.894	-0.518341	0.17544	-2.95452	0.00313157	0.271444
HGLibA_60425	66.3394	-0.518117	0.201452	-2.57191	0.010114	0.416969
HGLibA_50983	82.3809	-0.518068	0.179462	-2.88678	0.00389201	0.293869
HGLibA_43690	185.469	-0.51799	0.184617	-2.80575	0.00501995	0.321746
HGLibA_33864	148.975	-0.517968	0.1899	-2.72758	0.00638011	0.355536
HGLibB_50137	291.064	-0.517846	0.131007	-3.95282	7.72345e-05	0.0368006
HGLibB_34495	47.3812	-0.517775	0.201768	-2.56619	0.0102822	0.418778
HGLibB_51253	264.604	-0.517689	0.156416	-3.3097	0.000933961	0.162574
HGLibA_49359	96.6221	-0.517664	0.188065	-2.75258	0.00591274	0.34291
HGLibA_05593	69.2727	-0.517522	0.203685	-2.54079	0.0110601	0.429465
HGLibB_50690	173.817	-0.517512	0.195644	-2.64517	0.00816498	0.387566
HGLibB_45649	35.9039	-0.517449	0.187244	-2.7635	0.00571847	0.340051
HGLibB_23437	40.046	-0.517229	0.187036	-2.7654	0.00568535	0.338694
HGLibB_12744	36.1983	-0.517165	0.202082	-2.55918	0.0104918	0.419787
HGLibA_21189	140.55	-0.517104	0.188783	-2.73914	0.00615999	0.349311
HGLibB_02532	123.667	-0.517097	0.178803	-2.89199	0.0038281	0.292157
HGLibB_11907	113.606	-0.516873	0.194897	-2.65204	0.00800082	0.383708
HGLibA_10326	163.738	-0.516867	0.186924	-2.76513	0.00569007	0.338694
HGLibA_52299	84.8227	-0.516855	0.195219	-2.64756	0.00810742	0.386679
HGLibB_03867	58.0305	-0.516807	0.202904	-2.54705	0.0108637	0.426758
HGLibA_34008	181.904	-0.51677	0.169874	-3.04207	0.00234957	0.245317
HGLibB_54258	42.7746	-0.516538	0.202842	-2.54651	0.0108807	0.426878
HGLibA_37831	133.584	-0.516498	0.178617	-2.89165	0.00383222	0.292157
HGLibB_18137	362.397	-0.516135	0.147643	-3.49584	0.000472569	0.110939
HGLibB_53047	173.231	-0.516131	0.184026	-2.80466	0.00503693	0.322183
HGLibA_39223	98.7348	-0.51605	0.195679	-2.63722	0.00835888	0.390208
HGLibA_09872	30.9107	-0.515905	0.196466	-2.62592	0.00864141	0.394206
HGLibB_47722	74.6241	-0.51585	0.203352	-2.53674	0.011189	0.430346
HGLibB_55391	79.2808	-0.515676	0.200806	-2.56803	0.0102279	0.418652
HGLibB_47335	26.5464	-0.515594	0.196982	-2.61747	0.00885835	NA
HGLibB_44283	109.907	-0.515501	0.180223	-2.86035	0.00423173	0.303732
HGLibA_62911	65.2416	-0.515405	0.203287	-2.53535	0.0112334	0.431121
HGLibB_18781	30.7978	-0.515336	0.189824	-2.71481	0.00663138	0.362276
HGLibB_36741	120.321	-0.515216	0.188904	-2.7274	0.00638358	0.355536
HGLibA_21607	84.0204	-0.51513	0.196001	-2.6282	0.0085837	0.393575
HGLibA_05431	62.9695	-0.51506	0.202984	-2.53744	0.0111666	0.430026
HGLibA_27015	138.152	-0.515056	0.187547	-2.74627	0.00602764	0.345641
HGLibB_03040	160.36	-0.51492	0.177984	-2.89307	0.00381492	0.291825
HGLibA_59561	115.298	-0.514909	0.189763	-2.71343	0.00665905	0.36299
HGLibA_21353	363.822	-0.514718	0.139951	-3.67783	0.000235223	0.0771155
HGLibA_26305	155.264	-0.514615	0.194296	-2.64862	0.00808216	0.385788
HGLibB_49281	132.052	-0.514573	0.197415	-2.60655	0.00914595	0.40353
HGLibA_12595	41.1019	-0.514388	0.195142	-2.63597	0.00838981	0.390566
HGLibB_05458	117.047	-0.514178	0.184656	-2.78452	0.00536074	0.331082
HGLibA_23649	50.0663	-0.51405	0.201178	-2.55521	0.0106125	0.422431
HGLibB_38200	17.0765	-0.51399	0.170319	-3.0178	0.00254614	NA
HGLibB_34717	95.8666	-0.5139	0.198232	-2.59241	0.00953052	0.407525
HGLibA_47778	215.936	-0.513882	0.169764	-3.02703	0.00246972	0.249275
HGLibB_22792	63.1177	-0.513867	0.203778	-2.5217	0.0116791	0.437912
HGLibB_05482	92.6335	-0.513829	0.202761	-2.53416	0.0112717	0.431267
HGLibB_54134	97.4172	-0.513803	0.195812	-2.62396	0.00869135	0.395205
HGLibB_19656	202.145	-0.513662	0.167938	-3.05864	0.00222346	0.238615
HGLibA_30744	86.9812	-0.513438	0.203007	-2.52917	0.0114334	0.434269
HGLibB_13380	151.203	-0.513313	0.185961	-2.76033	0.00577433	0.341602
HGLibB_14558	97.6286	-0.5132	0.19993	-2.56689	0.0102614	0.418778
HGLibA_48823	156.46	-0.513117	0.182705	-2.80844	0.0049782	0.320432
HGLibA_04204	268.989	-0.513071	0.17725	-2.89462	0.00379614	0.291818
HGLibB_41674	111.859	-0.513005	0.18663	-2.74878	0.0059817	0.344594
HGLibB_18880	137.683	-0.51278	0.180556	-2.84	0.00451137	0.31055
HGLibB_42701	210.054	-0.51267	0.162455	-3.15577	0.00160076	0.208256
HGLibB_50668	270.697	-0.512567	0.166492	-3.07862	0.0020796	0.230552
HGLibA_12670	72.0599	-0.512549	0.203778	-2.51523	0.0118955	0.442486
HGLibA_47058	188.055	-0.512531	0.172779	-2.9664	0.0030131	0.268388
HGLibA_50865	148.868	-0.512402	0.171407	-2.98938	0.00279546	0.261302
HGLibB_10469	141.593	-0.512379	0.199619	-2.56679	0.0102645	0.418778
HGLibB_07711	235.427	-0.512281	0.149629	-3.42368	0.000617787	0.131075
HGLibB_39201	81.9436	-0.512237	0.196767	-2.60326	0.00923407	0.404504
HGLibA_31569	151.593	-0.51215	0.183778	-2.78678	0.00532344	0.330362
HGLibA_10213	94.1411	-0.512098	0.20364	-2.51473	0.0119125	0.442973
HGLibA_29953	30.188	-0.511862	0.185119	-2.76505	0.00569143	0.338694
HGLibA_42713	114.412	-0.511706	0.191211	-2.67612	0.0074479	0.375886
HGLibA_22576	99.3304	-0.511657	0.186598	-2.74203	0.00610604	0.347153
HGLibA_04173	83.749	-0.51143	0.184779	-2.76779	0.00564373	0.33775
HGLibB_54963	38.4521	-0.51142	0.197278	-2.59238	0.00953135	0.407525
HGLibB_06185	80.563	-0.511419	0.199344	-2.5655	0.0103026	0.418778
HGLibA_02597	161.026	-0.511399	0.185724	-2.75355	0.00589532	0.34291
HGLibA_41308	66.3547	-0.511249	0.199057	-2.56835	0.0102184	0.418652
HGLibA_07360	107.916	-0.511187	0.191322	-2.67187	0.0075429	0.376373
HGLibA_55590	106.034	-0.51115	0.197301	-2.59072	0.00957764	0.40823
HGLibB_24822	225.624	-0.511026	0.159213	-3.20969	0.00132876	0.193332
HGLibA_49354	402.988	-0.510911	0.154606	-3.30459	0.000951145	0.163501
HGLibA_12571	95.859	-0.510836	0.194691	-2.62383	0.00869464	0.395205
HGLibB_10742	58.3243	-0.510743	0.203776	-2.5064	0.0121969	0.445891
HGLibA_34089	98.9386	-0.510698	0.197239	-2.58923	0.00961897	0.408939
HGLibB_37097	173.915	-0.510606	0.162808	-3.13625	0.00171121	0.214823
HGLibB_24750	145.73	-0.510572	0.188077	-2.71471	0.00663347	0.362276
HGLibB_33516	169.755	-0.510372	0.192601	-2.6499	0.00805154	0.385764
HGLibB_39517	103.913	-0.510346	0.196715	-2.59434	0.00947721	0.40745
HGLibB_47444	114.912	-0.510293	0.183041	-2.78786	0.00530567	0.330102
HGLibB_47119	168.855	-0.510268	0.176885	-2.88474	0.00391742	0.293869
HGLibB_53971	65.6331	-0.510195	0.203296	-2.50962	0.012086	0.444585
HGLibB_14728	53.1534	-0.510031	0.203437	-2.50708	0.0121734	0.445891
HGLibB_12013	194.805	-0.509865	0.179293	-2.84374	0.00445869	0.309682
HGLibA_06409	120.385	-0.509826	0.199164	-2.55983	0.0104723	0.419787
HGLibB_24443	72.6352	-0.509537	0.203773	-2.50051	0.0124016	0.448491
HGLibA_46894	90.5301	-0.509502	0.203703	-2.50119	0.0123775	0.448257
HGLibA_23786	99.1172	-0.509499	0.20016	-2.54545	0.0109136	0.427455
HGLibA_14335	65.2549	-0.509436	0.194817	-2.61494	0.0089243	0.398859
HGLibB_04820	153.272	-0.509398	0.17984	-2.83252	0.00461833	0.312336
HGLibA_13770	66.6116	-0.50938	0.199755	-2.55003	0.0107714	0.42528
HGLibB_42288	111.75	-0.509304	0.193123	-2.6372	0.00835945	0.390208
HGLibA_04370	14.998	-0.509259	0.159709	-3.18867	0.00142931	NA
HGLibA_04206	48.4028	-0.509239	0.203777	-2.499	0.0124543	0.44893
HGLibB_29792	250.362	-0.509158	0.152565	-3.33731	0.000845933	0.153923
HGLibA_11056	161.994	-0.509137	0.176472	-2.8851	0.00391294	0.293869
HGLibA_04735	60.1583	-0.509033	0.203752	-2.49829	0.0124793	0.449174
HGLibB_14485	135.927	-0.508964	0.188456	-2.70071	0.00691924	0.367184
HGLibA_63903	40.9976	-0.508952	0.200703	-2.53585	0.0112176	0.430979
HGLibB_36786	55.6518	-0.508946	0.198582	-2.5629	0.0103802	0.419722
HGLibB_18184	241.901	-0.508809	0.147225	-3.45599	0.000548275	0.121811
HGLibA_31481	108.678	-0.508508	0.201211	-2.52724	0.0114964	0.434688
HGLibA_41486	151.788	-0.508501	0.182899	-2.78023	0.00543197	0.332374
HGLibB_27582	147.537	-0.50839	0.181919	-2.79459	0.00519664	0.326047
HGLibB_01668	76.2185	-0.508362	0.197737	-2.5709	0.0101435	0.417427
HGLibA_43310	58.1342	-0.508345	0.201312	-2.52516	0.0115645	0.435314
HGLibA_29618	112.27	-0.508227	0.195193	-2.60372	0.00922186	0.404504
HGLibA_33001	64.3191	-0.508227	0.203748	-2.49439	0.0126174	0.449474
HGLibA_62568	34.9338	-0.508177	0.199279	-2.55008	0.0107698	0.42528
HGLibB_35278	43.3218	-0.507898	0.201827	-2.51651	0.0118524	0.441908
HGLibB_05655	100.493	-0.507774	0.196324	-2.5864	0.00969834	0.410355
HGLibB_50292	182.607	-0.507764	0.18581	-2.7327	0.00628167	0.352397
HGLibA_14495	160.695	-0.507611	0.180962	-2.80508	0.00503043	0.32195
HGLibA_45900	72.0032	-0.507599	0.202489	-2.5068	0.0121829	0.445891
HGLibB_51965	150.532	-0.507568	0.178961	-2.8362	0.0045654	0.311915
HGLibB_32475	238.984	-0.507501	0.165349	-3.06927	0.00214582	0.233661
HGLibA_44087	110.073	-0.507414	0.193981	-2.6158	0.00890197	0.398737
HGLibA_03648	173.161	-0.507314	0.170457	-2.9762	0.00291846	0.264873
HGLibB_48277	41.1177	-0.507158	0.203704	-2.48968	0.0127859	0.451126
HGLibB_54076	60.48	-0.507146	0.195947	-2.58818	0.00964834	0.409567
HGLibB_38633	134.041	-0.507129	0.199118	-2.54688	0.0108692	0.426758
HGLibB_54839	118.648	-0.507084	0.186386	-2.72061	0.00651606	0.358443
HGLibA_57299	39.1088	-0.507061	0.191538	-2.64732	0.00811335	0.386679
HGLibA_51699	132.04	-0.506995	0.171225	-2.96099	0.0030665	0.270239
HGLibA_10293	82.9312	-0.506909	0.202852	-2.49891	0.0124575	0.44893
HGLibA_49328	94	-0.506719	0.201034	-2.52056	0.0117168	0.438742
HGLibB_06017	245.657	-0.506689	0.159191	-3.1829	0.00145806	0.199511
HGLibA_58843	113.712	-0.506459	0.202813	-2.49717	0.0125189	0.449191
HGLibB_37258	90.374	-0.506204	0.198012	-2.55643	0.0105752	0.421819
HGLibB_27287	110.286	-0.506195	0.181723	-2.78553	0.00534397	0.330905
HGLibA_37611	286.995	-0.506123	0.13987	-3.61853	0.00029628	0.0871881
HGLibB_26514	111.093	-0.506095	0.196359	-2.57739	0.00995483	0.415196
HGLibB_56856	48.3464	-0.505978	0.202508	-2.49856	0.01247	0.449003
HGLibA_03447	122.468	-0.50585	0.191975	-2.63498	0.00841428	0.390566
HGLibB_26006	153.996	-0.505763	0.170258	-2.97056	0.00297258	0.267164
HGLibB_25087	128.234	-0.505708	0.190414	-2.65583	0.00791129	0.382579
HGLibA_14109	65.2041	-0.505698	0.203597	-2.48382	0.0129983	0.45364
HGLibA_57497	42.4275	-0.505655	0.203779	-2.48138	0.0130873	0.454612
HGLibA_46901	124.468	-0.505432	0.188872	-2.67606	0.00744944	0.375886
HGLibA_30039	95.9526	-0.505196	0.190444	-2.65273	0.0079843	0.383359
HGLibB_15772	121.99	-0.504996	0.184234	-2.74105	0.00612433	0.347815
HGLibB_50009	57.0567	-0.504577	0.199573	-2.52828	0.0114623	0.434446
HGLibA_59287	43.1619	-0.504483	0.203764	-2.47582	0.013293	0.457121
HGLibB_10784	86.862	-0.50437	0.203004	-2.48453	0.0129723	0.453286
HGLibA_59239	72.2073	-0.504338	0.202234	-2.49383	0.0126371	0.449694
HGLibA_02731	74.6085	-0.504315	0.197759	-2.55015	0.0107676	0.42528
HGLibB_29640	59.4476	-0.504295	0.202553	-2.48969	0.0127855	0.451126
HGLibA_19366	51.1697	-0.504281	0.203454	-2.47859	0.0131901	0.456093
HGLibB_31524	83.0541	-0.504243	0.203736	-2.47498	0.0133242	0.457326
HGLibB_16937	130.817	-0.504213	0.190554	-2.64604	0.00814413	0.387209
HGLibA_04015	189.033	-0.504024	0.188233	-2.67766	0.0074139	0.375365
HGLibA_42752	206.587	-0.504021	0.177931	-2.83267	0.00461605	0.312336
HGLibB_41707	325.234	-0.503872	0.156788	-3.21371	0.00131031	0.192103
HGLibB_06268	47.7169	-0.503833	0.200874	-2.5082	0.0121348	0.445639
HGLibB_34694	84.9463	-0.503753	0.198236	-2.54118	0.0110479	0.429465
HGLibA_29796	55.7551	-0.503631	0.201847	-2.49512	0.0125915	0.449262
HGLibB_20473	260.033	-0.503401	0.154136	-3.26596	0.00109092	0.176395
HGLibB_19203	148.278	-0.503274	0.177993	-2.82749	0.00469149	0.314369
HGLibB_54126	114.766	-0.503209	0.195958	-2.56794	0.0102305	0.418652
HGLibA_02802	196.3	-0.50306	0.16202	-3.10493	0.00190326	0.22387
HGLibB_15461	153.669	-0.503045	0.19104	-2.63319	0.00845868	0.391106
HGLibB_01705	146.396	-0.503036	0.166258	-3.02563	0.00248113	0.249776
HGLibB_14048	83.7983	-0.502952	0.198338	-2.53583	0.0112182	0.430979
HGLibA_41132	105.742	-0.502902	0.203761	-2.4681	0.0135832	0.459286
HGLibA_55473	36.6554	-0.502867	0.196054	-2.56494	0.0103195	0.418778
HGLibA_08729	121.218	-0.502779	0.180034	-2.79269	0.00522718	0.327278
HGLibB_17075	210.374	-0.502628	0.165081	-3.04474	0.00232884	0.243379
HGLibB_53906	30.6147	-0.502494	0.190808	-2.6335	0.00845097	0.391106
HGLibB_01545	128.961	-0.502474	0.196104	-2.56228	0.0103989	0.419787
HGLibA_25441	148.272	-0.502413	0.195203	-2.5738	0.0100587	0.415619
HGLibA_17021	156.571	-0.502406	0.183223	-2.74205	0.00610575	0.347153
HGLibB_52993	120.976	-0.502364	0.201016	-2.49912	0.0124502	0.44893
HGLibA_02270	99.9983	-0.502252	0.19528	-2.57195	0.0101127	0.416969
HGLibB_52661	238.343	-0.502238	0.16452	-3.05276	0.00226749	0.241717
HGLibB_39606	90.3356	-0.502191	0.197499	-2.54275	0.0109984	0.428837
HGLibA_30670	138.482	-0.502167	0.183718	-2.73337	0.00626908	0.3523
HGLibA_31213	196.891	-0.502158	0.17454	-2.87705	0.00401416	0.29724
HGLibB_24554	128.357	-0.50211	0.176529	-2.84435	0.00445023	0.309286
HGLibA_51637	76.2276	-0.502052	0.201275	-2.49436	0.0126185	0.449474
HGLibA_13849	145.516	-0.501915	0.188246	-2.66628	0.00766967	0.378802
HGLibB_11789	118.287	-0.501874	0.182946	-2.74329	0.00608262	0.347153
HGLibB_29971	68.921	-0.50172	0.20365	-2.46364	0.0137533	0.460766
HGLibA_43291	102.534	-0.501538	0.198323	-2.5289	0.0114422	0.434269
HGLibB_09262	34.2389	-0.501506	0.195951	-2.55935	0.0104868	0.419787
HGLibB_21511	156.508	-0.501479	0.173222	-2.89501	0.00379147	0.291818
HGLibA_33181	71.3163	-0.501468	0.203328	-2.4663	0.0136516	0.459781
HGLibA_27892	111.157	-0.501353	0.18852	-2.65941	0.0078278	0.382003
HGLibB_42266	191.113	-0.501265	0.18595	-2.6957	0.00702413	0.369092
HGLibB_33328	165.072	-0.501124	0.165252	-3.03249	0.00242543	0.248533
HGLibA_52518	89.233	-0.501076	0.192095	-2.60848	0.00909464	0.402156
HGLibA_15268	111.708	-0.500959	0.19446	-2.57616	0.00999052	0.415619
HGLibA_59195	140.939	-0.500566	0.194309	-2.57614	0.00999107	0.415619
HGLibB_47829	216.854	-0.500555	0.159913	-3.13017	0.00174705	0.217557
HGLibB_24172	47.0834	-0.500288	0.203664	-2.45644	0.0140321	0.463679
HGLibA_56326	32.9159	-0.500096	0.199154	-2.5111	0.0120357	0.44388
HGLibA_42478	340.404	-0.499862	0.13313	-3.75468	0.000173566	0.064627
HGLibA_03616	106.003	-0.499842	0.189581	-2.63657	0.00837493	0.390553
HGLibA_36315	56.801	-0.499816	0.203776	-2.45277	0.014176	0.466006
HGLibA_40509	27.6442	-0.499791	0.180154	-2.77424	0.00553312	NA
HGLibB_23397	65.1091	-0.499668	0.203383	-2.45678	0.0140189	0.463379
HGLibB_44271	174.995	-0.499196	0.170756	-2.92345	0.00346177	0.282223
HGLibA_18288	169.663	-0.499139	0.164592	-3.03258	0.00242469	0.248533
HGLibA_23186	148.084	-0.499094	0.196278	-2.5428	0.0109969	0.428837
HGLibB_26381	144.139	-0.498941	0.171695	-2.90598	0.00366109	0.28889
HGLibA_49279	76.1736	-0.498903	0.200179	-2.49229	0.0126924	0.450235
HGLibA_20414	74.2393	-0.498895	0.197084	-2.53138	0.0113613	0.433516
HGLibB_20096	229.405	-0.498823	0.169538	-2.94225	0.0032584	0.275742
HGLibA_24970	66.5265	-0.498732	0.200406	-2.48861	0.0128244	0.451358
HGLibA_40103	43.7653	-0.498464	0.200759	-2.4829	0.0130318	0.45383
HGLibB_48231	127.468	-0.498357	0.183808	-2.71128	0.00670234	0.363576
HGLibA_20151	106.902	-0.498054	0.197793	-2.51806	0.0118002	0.440399
HGLibA_30483	129.158	-0.497877	0.196142	-2.53836	0.0111374	0.42949
HGLibA_39969	66.2413	-0.497821	0.20358	-2.44533	0.0144721	0.469098
HGLibB_06969	26.9543	-0.497764	0.197024	-2.52641	0.0115234	NA
HGLibA_38562	87.7135	-0.497698	0.202855	-2.45347	0.0141487	0.465478
HGLibB_14076	61.4617	-0.497661	0.200084	-2.48726	0.0128731	0.451433
HGLibA_19151	299.401	-0.497421	0.146805	-3.38831	0.00070325	0.139377
HGLibA_02700	76.1662	-0.497309	0.19584	-2.53937	0.0111053	0.42949
HGLibA_62598	65.8941	-0.49723	0.203606	-2.44211	0.0146016	0.46993
HGLibA_19469	61.6934	-0.497206	0.203025	-2.449	0.0143255	0.46801
HGLibB_54011	31.9553	-0.496978	0.187715	-2.64751	0.00810875	0.386679
HGLibA_19514	96.8888	-0.496973	0.193869	-2.56345	0.0103637	0.419356
HGLibB_05754	117.457	-0.496893	0.1804	-2.7544	0.00587993	0.34291
HGLibA_09800	165.607	-0.496828	0.173335	-2.8663	0.00415306	0.301906
HGLibA_45126	179.157	-0.496663	0.169796	-2.92506	0.00344387	0.282223
HGLibA_63697	47.2324	-0.496646	0.202486	-2.45274	0.0141772	0.466006
HGLibA_14824	101.319	-0.496522	0.180331	-2.7534	0.00589802	0.34291
HGLibB_25168	77.8595	-0.496341	0.201186	-2.46707	0.0136223	0.459781
HGLibB_05617	106.75	-0.496295	0.197044	-2.5187	0.0117788	0.439969
HGLibB_19942	80.8489	-0.496282	0.201711	-2.46036	0.0138798	0.461766
HGLibA_15480	205.418	-0.4961	0.166118	-2.98642	0.00282261	0.262191
HGLibB_37236	162.255	-0.496056	0.175953	-2.81925	0.00481364	0.318968
HGLibA_30835	133.479	-0.495979	0.181933	-2.72616	0.00640763	0.355546
HGLibA_53673	47.3787	-0.495902	0.203213	-2.44031	0.0146747	0.470652
HGLibB_30749	89.3673	-0.495845	0.200342	-2.475	0.0133238	0.457326
HGLibA_39791	132.772	-0.495787	0.184245	-2.6909	0.00712592	0.370611
HGLibB_43616	200.45	-0.495709	0.149123	-3.32416	0.000886863	0.158217
HGLibB_09891	174.255	-0.495591	0.189361	-2.61718	0.00886608	0.397928
HGLibB_01384	93.5542	-0.495433	0.200105	-2.47586	0.0132917	0.457121
HGLibA_41018	161.666	-0.495416	0.158317	-3.12928	0.00175237	0.217738
HGLibB_02635	27.7493	-0.495407	0.180345	-2.74699	0.00601442	NA
HGLibB_27729	103.1	-0.495205	0.192295	-2.57523	0.0100173	0.415619
HGLibB_42697	45.5198	-0.494977	0.203119	-2.43688	0.0148147	0.471783
HGLibB_37224	142.432	-0.494962	0.190109	-2.60357	0.00922579	0.404504
HGLibA_17838	137.132	-0.494827	0.191915	-2.57836	0.00992704	0.414764
HGLibA_39023	81.3412	-0.494789	0.203625	-2.4299	0.0151029	0.475449
HGLibA_20433	42.7854	-0.494776	0.179917	-2.75002	0.0059592	0.344224
HGLibB_52536	197.752	-0.494723	0.174667	-2.83237	0.00462037	0.312336
HGLibB_43635	119.936	-0.494688	0.177728	-2.78339	0.00537938	0.331083
HGLibB_31031	214.938	-0.49467	0.16874	-2.93155	0.00337274	0.279372
HGLibA_52281	142.255	-0.494367	0.194329	-2.54397	0.0109599	0.428226
HGLibB_14776	56.9706	-0.494356	0.203402	-2.43043	0.0150807	0.474929
HGLibB_11187	53.8975	-0.494299	0.199624	-2.47615	0.0132807	0.456978
HGLibB_29888	112.969	-0.493996	0.191506	-2.57953	0.00989348	0.414189
HGLibB_00767	68.1536	-0.493996	0.201184	-2.45545	0.0140709	0.464006
HGLibB_50904	46.6174	-0.493982	0.200787	-2.46023	0.0138848	0.461782
HGLibA_30051	73.3035	-0.49397	0.202726	-2.43664	0.0148246	0.471783
HGLibA_31505	29.0509	-0.493952	0.183867	-2.68647	0.00722121	0.371531
HGLibA_56528	54.0386	-0.493951	0.202613	-2.4379	0.0147728	0.471783
HGLibA_37638	104.177	-0.493883	0.191728	-2.57595	0.00999641	0.415619
HGLibB_40855	85.5511	-0.493847	0.19814	-2.49241	0.012688	0.450235
HGLibB_14962	40.3124	-0.493804	0.20108	-2.45576	0.0140586	0.463874
HGLibA_30354	64.1146	-0.493632	0.202301	-2.44008	0.014684	0.470652
HGLibA_56450	27.9762	-0.493607	0.190417	-2.59224	0.00953534	NA
HGLibB_24609	185.467	-0.493496	0.183484	-2.68958	0.00715422	0.370611
HGLibA_62825	149.261	-0.493029	0.184229	-2.67618	0.00744658	0.375886
HGLibB_31865	72.8507	-0.492909	0.203083	-2.42713	0.0152189	0.476582
HGLibA_58892	84.3369	-0.492736	0.194862	-2.52864	0.0114506	0.434269
HGLibB_30301	109.464	-0.492681	0.198425	-2.48296	0.0130294	0.45383
HGLibB_11051	93.0511	-0.492404	0.191903	-2.5659	0.0102909	0.418778
HGLibB_20464	56.5078	-0.492375	0.203678	-2.41742	0.0156309	0.479623
HGLibA_07216	60.2782	-0.492226	0.202877	-2.42623	0.0152565	0.476639
HGLibA_43155	175.833	-0.492199	0.167152	-2.94462	0.00323348	0.274633
HGLibA_48385	169.21	-0.492111	0.17989	-2.73562	0.00622628	0.35102
HGLibA_52389	252.038	-0.491985	0.170264	-2.88954	0.00385808	0.292935
HGLibB_45960	66.1521	-0.491973	0.203686	-2.41535	0.0157202	0.480228
HGLibB_22970	158.657	-0.491759	0.189542	-2.59446	0.00947402	0.40745
HGLibA_16130	82.6416	-0.491491	0.197316	-2.49088	0.0127425	0.450831
HGLibB_23968	220	-0.491448	0.171625	-2.8635	0.00418984	0.302208
HGLibB_46511	62.7962	-0.491355	0.199889	-2.45814	0.013966	0.46294
HGLibB_19398	113.986	-0.491319	0.198286	-2.47783	0.0132185	0.456243
HGLibA_28886	233.57	-0.491242	0.148317	-3.31211	0.000925962	0.161648
HGLibA_30306	155.493	-0.491199	0.179663	-2.73401	0.00625683	0.352062
HGLibB_21594	226.846	-0.490968	0.158415	-3.09925	0.00194008	0.225011
HGLibA_15498	145.262	-0.490885	0.174616	-2.81123	0.00493531	0.32
HGLibA_23449	186.496	-0.490812	0.15753	-3.11568	0.00183519	0.222312
HGLibA_25428	92.9478	-0.490467	0.191141	-2.56599	0.0102881	0.418778
HGLibB_10099	207.446	-0.490401	0.149877	-3.27201	0.00106784	0.173707
HGLibB_13836	164.68	-0.490347	0.168045	-2.91795	0.00352338	0.284431
HGLibA_24180	179.393	-0.490226	0.174261	-2.81318	0.00490549	0.319351
HGLibA_18937	67.4381	-0.490185	0.202172	-2.4246	0.0153254	0.477363
HGLibB_34764	148.857	-0.490156	0.172502	-2.84145	0.00449085	0.31055
HGLibA_21033	116.986	-0.490082	0.191527	-2.55882	0.0105028	0.419995
HGLibB_31730	106.343	-0.489925	0.195077	-2.51144	0.0120239	0.44388
HGLibB_12329	64.2016	-0.489863	0.203751	-2.40422	0.0162069	0.483533
HGLibB_04874	159.082	-0.489787	0.182696	-2.68089	0.00734264	0.374285
HGLibB_13069	34.3867	-0.489706	0.198526	-2.46671	0.013636	0.459781
HGLibB_23831	43.3308	-0.48959	0.20367	-2.40384	0.016224	0.483533
HGLibA_41969	93.0924	-0.489581	0.200208	-2.44536	0.0144708	0.469098
HGLibB_05586	56.0154	-0.48937	0.203571	-2.40393	0.01622	0.483533
HGLibA_42658	118.15	-0.489321	0.198806	-2.4613	0.0138433	0.460991
HGLibA_02562	49.0665	-0.489286	0.194199	-2.51951	0.0117518	0.439656
HGLibA_16476	146.439	-0.489164	0.190035	-2.57408	0.0100508	0.415619
HGLibA_08957	37.6609	-0.489153	0.202416	-2.41658	0.0156672	0.480007
HGLibA_29895	42.4886	-0.489152	0.196428	-2.49024	0.0127656	0.451076
HGLibA_30155	42.4367	-0.48911	0.202782	-2.412	0.0158653	0.481829
HGLibA_17704	279.419	-0.489097	0.137324	-3.56163	0.000368558	0.0959352
HGLibB_35221	75.2622	-0.489074	0.203667	-2.40134	0.0163352	0.485312
HGLibB_15726	268.137	-0.48906	0.145725	-3.35605	0.000790636	0.148424
HGLibB_03654	124.945	-0.488994	0.197643	-2.47412	0.0133565	0.457326
HGLibB_41534	48.3936	-0.48886	0.201815	-2.42232	0.0154218	0.4781
HGLibA_16829	311.259	-0.488728	0.160309	-3.04866	0.00229868	0.242068
HGLibB_28073	119.932	-0.48866	0.188054	-2.59851	0.00936287	0.406452
HGLibB_52312	44.9428	-0.488601	0.203662	-2.39907	0.0164367	0.485312
HGLibB_31628	56.1623	-0.488541	0.201433	-2.42533	0.0152947	0.476947
HGLibB_56311	159.153	-0.488407	0.1661	-2.94044	0.0032775	0.275742
HGLibB_20353	21.4545	-0.488314	0.189547	-2.57622	0.00998875	NA
HGLibB_35275	91.5284	-0.488264	0.200345	-2.43712	0.014805	0.471783
HGLibA_42637	164.589	-0.488205	0.195238	-2.50056	0.0123996	0.448491
HGLibA_30399	66.2364	-0.488131	0.203161	-2.40268	0.0162752	0.484803
HGLibB_16406	116.508	-0.488106	0.180499	-2.7042	0.00684692	0.366436
HGLibB_09506	105.114	-0.487966	0.197365	-2.47241	0.0134206	0.457326
HGLibB_22068	64.3252	-0.487964	0.20294	-2.40447	0.0161958	0.483533
HGLibB_13787	64.4471	-0.487875	0.202891	-2.40462	0.0161893	0.483533
HGLibA_11952	177.917	-0.487801	0.180536	-2.70197	0.00689307	0.366579
HGLibA_48284	88.4943	-0.487642	0.200215	-2.43559	0.0148674	0.472528
HGLibB_36819	193.868	-0.487532	0.159841	-3.0501	0.00228765	0.242068
HGLibA_23966	109.394	-0.487444	0.194736	-2.50311	0.0123109	0.447864
HGLibA_37277	161.238	-0.487321	0.168554	-2.89118	0.00383799	0.292157
HGLibA_20113	128.785	-0.487258	0.175924	-2.7697	0.00561077	0.33665
HGLibB_16985	127.436	-0.487225	0.191293	-2.54701	0.0108651	0.426758
HGLibB_32858	76.944	-0.487125	0.195401	-2.49294	0.0126689	0.450127
HGLibB_43194	107.835	-0.487006	0.179376	-2.715	0.0066275	0.362276
HGLibB_31874	270.41	-0.4869	0.161639	-3.01227	0.00259304	0.254638
HGLibA_16268	120.082	-0.486844	0.184141	-2.64386	0.00819664	0.388143
HGLibA_11293	54.586	-0.486596	0.202818	-2.39917	0.0164321	0.485312
HGLibB_13669	66.1406	-0.486542	0.202173	-2.40656	0.0161036	0.483405
HGLibA_24040	85.8721	-0.486472	0.200235	-2.42951	0.0151193	0.475506
HGLibA_47083	43.2454	-0.486423	0.201328	-2.41607	0.015689	0.480007
HGLibA_09787	119.234	-0.486423	0.189637	-2.56502	0.0103168	0.418778
HGLibB_47377	261.426	-0.486141	0.17487	-2.78001	0.00543567	0.332374
HGLibB_36721	86.4792	-0.485905	0.194915	-2.49291	0.0126703	0.450127
HGLibA_09223	197.05	-0.485853	0.171181	-2.83824	0.00453632	0.310661
HGLibB_09652	110.633	-0.485746	0.176186	-2.75701	0.00583322	0.342885
HGLibB_01285	49.4324	-0.485666	0.202997	-2.39248	0.0167348	0.48739
HGLibA_27078	52.4252	-0.485636	0.202283	-2.40078	0.0163603	0.485312
HGLibA_63909	372.005	-0.485457	0.129889	-3.73747	0.000185881	0.0672095
HGLibB_29962	62.3314	-0.485451	0.203159	-2.38951	0.0168708	0.489069
HGLibB_57054	182.984	-0.485227	0.163537	-2.96709	0.00300636	0.268388
HGLibA_63313	89.71	-0.485183	0.199857	-2.42765	0.0151968	0.476526
HGLibA_26050	17.6639	-0.485161	0.17613	-2.75456	0.00587714	NA
HGLibA_19493	114.735	-0.485152	0.203607	-2.38278	0.0171823	0.493205
HGLibB_18242	156.121	-0.485144	0.191116	-2.53847	0.0111337	0.42949
HGLibB_24641	76.5982	-0.485074	0.203635	-2.38208	0.0172152	0.493205
HGLibA_15478	64.8794	-0.485044	0.196966	-2.46257	0.0137944	0.460991
HGLibA_56708	145.88	-0.484976	0.20073	-2.41606	0.0156895	0.480007
HGLibB_51009	224.477	-0.484948	0.161414	-3.00437	0.00266129	0.256193
HGLibB_18925	249.743	-0.484934	0.164573	-2.94663	0.0032126	0.274032
HGLibB_22877	46.5588	-0.484684	0.203671	-2.37974	0.0173248	0.494455
HGLibA_32656	93.2456	-0.484623	0.203043	-2.3868	0.0169957	0.490446
HGLibA_29250	87.491	-0.484551	0.200461	-2.41719	0.0156409	0.479761
HGLibB_51750	152.719	-0.48454	0.190283	-2.54641	0.0108837	0.426878
HGLibA_08539	42.474	-0.484509	0.19595	-2.47262	0.0134128	0.457326
HGLibB_48451	213.399	-0.484476	0.163381	-2.96531	0.00302377	0.268388
HGLibA_43506	103.617	-0.484425	0.194585	-2.48954	0.012791	0.451126
HGLibA_08710	99.5483	-0.484422	0.180711	-2.68064	0.00734811	0.374388
HGLibA_28120	115.521	-0.484412	0.193504	-2.50337	0.0123016	0.447847
HGLibA_07460	134.741	-0.484225	0.195094	-2.48201	0.0130643	0.454257
HGLibA_30429	181.519	-0.484149	0.170918	-2.83263	0.00461667	0.312336
HGLibA_58795	210.921	-0.483944	0.173816	-2.78424	0.00536541	0.331083
HGLibB_56385	83.9664	-0.483895	0.199692	-2.42321	0.015384	0.477989
HGLibB_35796	63.4498	-0.48378	0.203769	-2.37415	0.0175893	0.495736
HGLibB_36423	230.92	-0.483537	0.179623	-2.69196	0.00710334	0.370141
HGLibA_36677	52.4815	-0.483478	0.203595	-2.3747	0.0175631	0.495651
HGLibB_52590	149.381	-0.483429	0.193527	-2.498	0.0124897	0.449191
HGLibA_36255	169.392	-0.483424	0.164886	-2.93187	0.00336928	0.279372
HGLibA_40895	77.5456	-0.48336	0.203779	-2.37198	0.017693	0.495736
HGLibB_52552	29.3387	-0.483226	0.188069	-2.56941	0.0101871	0.41838
HGLibB_54088	88.5385	-0.483191	0.183353	-2.6353	0.00840626	0.390566
HGLibA_62991	70.0351	-0.483189	0.202951	-2.38082	0.0172742	0.494017
HGLibA_21399	128.178	-0.483064	0.181989	-2.65436	0.0079458	0.382646
HGLibA_27095	69.6661	-0.482997	0.203782	-2.37017	0.0177799	0.495736
HGLibB_28338	59.3736	-0.482964	0.202485	-2.38519	0.0170704	0.491437
HGLibB_37625	153.529	-0.482955	0.183043	-2.63847	0.00832804	0.390028
HGLibB_39057	65.9786	-0.482463	0.202052	-2.38782	0.0169487	0.489505
HGLibA_10266	61.8338	-0.482402	0.20304	-2.3759	0.0175064	0.495277
HGLibB_51163	65.4571	-0.482237	0.197474	-2.44202	0.0146051	0.46993
HGLibA_21008	168.848	-0.482217	0.185159	-2.60434	0.00920526	0.404029
HGLibB_13953	128.453	-0.482211	0.181388	-2.65845	0.00785	0.382003
HGLibA_50519	52.6533	-0.482186	0.201443	-2.39366	0.016681	0.487337
HGLibB_16546	83.7731	-0.482179	0.201299	-2.39533	0.0166052	0.486444
HGLibB_37772	183.971	-0.48206	0.180292	-2.67378	0.00750019	0.376345
HGLibA_38563	109.918	-0.482059	0.189511	-2.54369	0.0109687	0.42842
HGLibA_41710	69.5272	-0.482029	0.202633	-2.37883	0.0173677	0.494694
HGLibA_54605	64.5618	-0.48202	0.203732	-2.36595	0.0179838	0.497513
HGLibA_25308	123.623	-0.482008	0.20116	-2.39615	0.0165685	0.486198
HGLibA_13382	40.3136	-0.481934	0.20074	-2.40079	0.0163596	0.485312
HGLibA_29973	61.8109	-0.481853	0.203223	-2.37106	0.0177373	0.495736
HGLibA_09716	78.5704	-0.481806	0.189585	-2.54137	0.0110419	0.429465
HGLibA_29591	117.056	-0.481729	0.184905	-2.60528	0.00917989	0.403703
HGLibB_47981	117.064	-0.481707	0.201417	-2.39159	0.0167756	0.488071
HGLibA_02376	117.163	-0.481629	0.195132	-2.46822	0.0135786	0.459286
HGLibA_38024	47.154	-0.481534	0.203545	-2.36574	0.017994	0.497513
HGLibB_40472	133.776	-0.481457	0.187618	-2.56616	0.0102832	0.418778
HGLibA_29911	73.2623	-0.481449	0.200641	-2.39955	0.0164151	0.485312
HGLibA_09174	117.53	-0.481443	0.191088	-2.51948	0.0117529	0.439656
HGLibB_39242	162.072	-0.481428	0.170017	-2.83164	0.00463102	0.312405
HGLibB_38338	287.027	-0.481313	0.16495	-2.91794	0.00352349	0.284431
HGLibB_34080	14.668	-0.481014	0.167435	-2.87283	0.00406807	NA
HGLibB_03253	63.0189	-0.480804	0.203782	-2.35941	0.0183043	0.499331
HGLibA_63407	82.5596	-0.480739	0.195842	-2.45473	0.0140992	0.46453
HGLibA_13350	98.4094	-0.480641	0.198699	-2.41894	0.0155656	0.479282
HGLibB_06522	47.8068	-0.480611	0.198069	-2.42648	0.0152459	0.476616
HGLibB_19087	138.456	-0.480476	0.174413	-2.75482	0.00587247	0.34291
HGLibA_16088	82.083	-0.480451	0.202569	-2.37179	0.0177023	0.495736
HGLibA_56706	162.487	-0.4804	0.159449	-3.01288	0.00258779	0.254638
HGLibB_41923	94.2919	-0.480305	0.202804	-2.36832	0.0178693	0.496597
HGLibB_54183	65.8989	-0.480272	0.202121	-2.37617	0.0174935	0.495277
HGLibA_59340	53.9042	-0.480144	0.203577	-2.35854	0.018347	0.499331
HGLibA_17951	92.5125	-0.47991	0.18634	-2.57545	0.010011	0.415619
HGLibA_38711	207.093	-0.479809	0.153677	-3.12219	0.00179513	0.219966
HGLibB_34014	127.109	-0.479668	0.192626	-2.49016	0.0127687	0.451076
HGLibA_37411	69.5746	-0.479466	0.199987	-2.39748	0.0165083	0.485701
HGLibA_42749	51.3299	-0.47943	0.202771	-2.3644	0.0180595	0.497521
HGLibB_50479	96.8925	-0.479398	0.187104	-2.5622	0.0104011	0.419787
HGLibA_12667	78.8739	-0.479312	0.203049	-2.36057	0.0182467	0.498985
HGLibA_30355	25.3694	-0.479273	0.183466	-2.61233	0.00899277	NA
HGLibA_24660	134.851	-0.479037	0.1887	-2.53862	0.011129	0.42949
HGLibA_40452	100.788	-0.478915	0.19242	-2.4889	0.0128138	0.451358
HGLibB_36022	32.0368	-0.478829	0.191387	-2.50189	0.0123532	0.448238
HGLibB_55984	120.125	-0.478787	0.183765	-2.60543	0.00917582	0.403682
HGLibB_00451	132.262	-0.478749	0.181185	-2.64232	0.00823395	0.388707
HGLibA_28607	55.6861	-0.478725	0.201777	-2.37255	0.017666	0.495736
HGLibB_23913	120.751	-0.478664	0.201053	-2.38079	0.0172757	0.494017
HGLibB_55509	111.055	-0.478639	0.194308	-2.4633	0.0137664	0.460857
HGLibB_40965	138.981	-0.478604	0.183202	-2.61245	0.00898971	0.400192
HGLibB_03878	61.8662	-0.47853	0.203774	-2.34833	0.0188577	0.503329
HGLibA_37940	65.5162	-0.478501	0.2027	-2.36064	0.0182436	0.498985
HGLibB_10029	331.404	-0.478401	0.127029	-3.76609	0.000165823	0.0623635
HGLibB_21602	115.776	-0.478299	0.176414	-2.71123	0.00670341	0.363576
HGLibA_04195	38.268	-0.478289	0.203625	-2.34888	0.0188301	0.502952
HGLibB_37253	68.7656	-0.478118	0.202107	-2.36567	0.0179974	0.497513
HGLibB_23427	106.786	-0.478116	0.198362	-2.41032	0.0159384	0.481829
HGLibA_38151	246.077	-0.478106	0.186137	-2.56857	0.0102119	0.418652
HGLibA_14926	90.5738	-0.478079	0.195031	-2.45129	0.0142345	0.466528
HGLibA_36918	51.2155	-0.478023	0.199015	-2.40194	0.0163082	0.485273
HGLibA_27560	31.7646	-0.47798	0.182722	-2.61588	0.00889966	0.398737
HGLibA_20658	88.6777	-0.477968	0.191461	-2.49643	0.0125451	0.449262
HGLibA_35413	76.5666	-0.477945	0.199054	-2.40108	0.0163468	0.485312
HGLibA_24599	62.6327	-0.47792	0.201611	-2.37051	0.0177637	0.495736
HGLibA_33838	85.6753	-0.477765	0.19457	-2.45549	0.0140691	0.464006
HGLibB_04559	157.785	-0.477682	0.1814	-2.63331	0.0084557	0.391106
HGLibA_51019	68.0555	-0.477631	0.203667	-2.34516	0.019019	0.504214
HGLibB_53755	133.518	-0.477569	0.181659	-2.62893	0.0085654	0.393291
HGLibB_43583	438.098	-0.477481	0.140533	-3.39765	0.00067967	0.138207
HGLibA_58400	133.063	-0.477474	0.187079	-2.55226	0.0107028	0.424616
HGLibA_10199	135.369	-0.477413	0.176153	-2.71022	0.00672381	0.36375
HGLibA_56095	132.522	-0.477379	0.185439	-2.57432	0.0100439	0.415619
HGLibA_50048	83.3667	-0.477355	0.201801	-2.36547	0.0180071	0.497513
HGLibA_39708	66.2824	-0.477352	0.201185	-2.3727	0.0176587	0.495736
HGLibB_15877	98.2145	-0.477346	0.201035	-2.37444	0.0175757	0.495694
HGLibA_45607	191.095	-0.477248	0.186693	-2.55633	0.0105784	0.421819
HGLibA_27730	104.941	-0.477223	0.19516	-2.44529	0.0144737	0.469098
HGLibB_23185	61.2298	-0.477198	0.202968	-2.3511	0.018718	0.501969
HGLibA_32654	288.279	-0.477156	0.165736	-2.87901	0.00398922	0.296697
HGLibA_63774	145.856	-0.47701	0.191532	-2.4905	0.0127564	0.450943
HGLibA_48417	159.691	-0.476966	0.195066	-2.44516	0.0144789	0.469098
HGLibB_10779	270.129	-0.476872	0.163726	-2.91263	0.003584	0.286437
HGLibB_13942	106.605	-0.476863	0.196341	-2.42875	0.0151509	0.475895
HGLibA_24951	107.553	-0.476828	0.191695	-2.48743	0.012867	0.451433
HGLibA_39377	78.3655	-0.476798	0.198586	-2.40096	0.0163519	0.485312
HGLibB_44253	42.5579	-0.476753	0.201863	-2.36176	0.0181882	0.498925
HGLibB_00979	124.668	-0.476713	0.193137	-2.46826	0.0135771	0.459286
HGLibB_41327	171.833	-0.476641	0.160046	-2.97815	0.00289998	0.264386
HGLibB_42245	113.426	-0.476624	0.190099	-2.50723	0.012168	0.445891
HGLibA_24800	90.5727	-0.476545	0.200312	-2.37902	0.0173589	0.494694
HGLibA_05855	82.4679	-0.476539	0.194985	-2.44398	0.0145262	0.46952
HGLibA_41656	80.448	-0.476512	0.203045	-2.34683	0.0189338	0.503967
HGLibB_05656	49.0418	-0.476389	0.20336	-2.34259	0.0191504	0.504675
HGLibA_63216	138.008	-0.476356	0.199704	-2.38531	0.0170645	0.491437
HGLibA_56692	49.5234	-0.476155	0.202539	-2.35093	0.0187264	0.501969
HGLibB_34896	98.367	-0.476115	0.196926	-2.41774	0.0156173	0.479522
HGLibA_18115	34.6578	-0.476106	0.202401	-2.35229	0.0186582	0.501936
HGLibA_11985	92.1966	-0.47605	0.197165	-2.41448	0.0157577	0.480852
HGLibB_22524	134.216	-0.47602	0.19133	-2.48795	0.0128481	0.451395
HGLibB_46552	110.297	-0.475678	0.181586	-2.61958	0.00880387	0.396908
HGLibA_42317	103.29	-0.475607	0.192278	-2.47354	0.0133781	0.457326
HGLibA_36390	38.449	-0.475593	0.201204	-2.36374	0.0180914	0.497521
HGLibB_33991	64.582	-0.475569	0.203542	-2.33646	0.0194671	0.508668
HGLibB_35545	45.7439	-0.475417	0.198779	-2.39169	0.0167711	0.488071
HGLibA_08984	217.155	-0.475315	0.167235	-2.8422	0.0044803	0.310538
HGLibB_37381	177.531	-0.475282	0.17149	-2.77149	0.00558003	0.335755
HGLibA_31617	68.129	-0.475255	0.202152	-2.35098	0.0187242	0.501969
HGLibA_53913	65.0212	-0.475198	0.199903	-2.37714	0.0174473	0.495277
HGLibB_16635	106.173	-0.475128	0.183594	-2.58793	0.00965559	0.409567
HGLibA_13554	59.077	-0.475072	0.203685	-2.33239	0.01968	0.508668
HGLibB_28016	129.08	-0.474988	0.201281	-2.35982	0.0182836	0.499331
HGLibB_42798	184.96	-0.474979	0.165742	-2.86577	0.00415998	0.301955
HGLibA_09661	122.143	-0.474968	0.174324	-2.72463	0.00643737	0.356351
HGLibB_09050	77.1364	-0.474911	0.194097	-2.44678	0.014414	0.468536
HGLibB_17728	51.4578	-0.474845	0.196957	-2.4109	0.015913	0.481829
HGLibB_31228	36.5805	-0.47481	0.195168	-2.43282	0.0149816	0.474082
HGLibA_34682	170.09	-0.474727	0.170689	-2.78125	0.00541508	0.332218
HGLibA_07404	23.3309	-0.474717	0.180041	-2.63671	0.00837145	NA
HGLibB_16862	53.2423	-0.474674	0.203582	-2.33161	0.0197211	0.508668
HGLibB_14992	197.044	-0.47463	0.17714	-2.6794	0.00737547	0.374699
HGLibA_29040	51.3454	-0.474561	0.202864	-2.3393	0.0193198	0.507001
HGLibA_20600	86.839	-0.474439	0.187724	-2.52732	0.0114937	0.434688
HGLibB_43620	62.5157	-0.474414	0.197144	-2.40644	0.016109	0.483438
HGLibB_27867	139.54	-0.474396	0.187904	-2.52467	0.0115807	0.435531
HGLibA_03156	133.14	-0.474382	0.177864	-2.66711	0.0076506	0.378802
HGLibA_48261	51.4707	-0.47434	0.203331	-2.33285	0.0196562	0.508668
HGLibB_04106	79.3477	-0.47433	0.198603	-2.38834	0.0169249	0.489505
HGLibB_01870	91.4398	-0.474249	0.194581	-2.43729	0.0147979	0.471783
HGLibA_18013	187.313	-0.474179	0.181754	-2.60891	0.0090832	0.402125
HGLibB_52057	44.5868	-0.474096	0.203501	-2.3297	0.0198219	0.509359
HGLibB_21720	179.655	-0.474077	0.185293	-2.55853	0.0105117	0.420203
HGLibB_30558	96.3847	-0.47407	0.193931	-2.44453	0.014504	0.469207
HGLibA_16798	190.65	-0.474062	0.18354	-2.58288	0.00979785	0.411618
HGLibB_56499	142.803	-0.473986	0.16642	-2.84812	0.00439782	0.307162
HGLibA_41837	130.999	-0.473957	0.177389	-2.67186	0.00754328	0.376373
HGLibB_24608	65.7629	-0.47383	0.203031	-2.33379	0.0196069	0.508668
HGLibB_53080	15.3556	-0.473809	0.153947	-3.07774	0.00208578	NA
HGLibB_16224	80.6632	-0.473763	0.19943	-2.37558	0.0175215	0.495277
HGLibA_28968	178.554	-0.473746	0.191519	-2.47363	0.0133749	0.457326
HGLibB_25369	55.0035	-0.473736	0.203179	-2.33162	0.0197205	0.508668
HGLibA_26289	94.2322	-0.473722	0.182091	-2.60157	0.00927973	0.405848
HGLibB_02771	207.522	-0.473712	0.153712	-3.08181	0.00205743	0.230205
HGLibB_53776	149.373	-0.473635	0.19003	-2.49242	0.0126877	0.450235
HGLibA_21839	62.4336	-0.473634	0.200724	-2.35963	0.0182931	0.499331
HGLibB_08190	81.3144	-0.473588	0.200123	-2.36649	0.0179578	0.49721
HGLibB_10446	142.934	-0.473532	0.180863	-2.61818	0.00883999	0.397128
HGLibA_25978	135.273	-0.473418	0.193733	-2.44366	0.0145391	0.469723
HGLibA_50940	99.6806	-0.473398	0.20007	-2.36616	0.0179739	0.497452
HGLibA_43498	162.517	-0.473208	0.172566	-2.74218	0.00610327	0.347153
HGLibA_35311	73.6461	-0.473198	0.202345	-2.33856	0.019358	0.507242
HGLibB_24589	73.733	-0.473049	0.196532	-2.40699	0.0160847	0.48317
HGLibB_19100	92.4457	-0.472908	0.191177	-2.47366	0.0133736	0.457326
HGLibA_12363	328.391	-0.472817	0.137975	-3.42684	0.000610659	0.1303
HGLibB_53060	115.382	-0.472756	0.199204	-2.37323	0.0176335	0.495736
HGLibA_49693	52.2004	-0.472652	0.198881	-2.37655	0.0174754	0.495277
HGLibA_18328	72.2381	-0.472578	0.199408	-2.3699	0.0177929	0.495736
HGLibB_44499	58.5912	-0.472487	0.20351	-2.32169	0.0202495	0.513078
HGLibA_09104	130.929	-0.472308	0.179856	-2.62604	0.0086385	0.394206
HGLibA_01761	90.9604	-0.472265	0.200726	-2.35278	0.0186335	0.501802
HGLibB_10786	122.522	-0.472215	0.179997	-2.62345	0.00870432	0.395205
HGLibB_42606	234.921	-0.472089	0.162801	-2.89979	0.00373413	0.291135
HGLibA_11062	67.107	-0.472019	0.203782	-2.31629	0.0205422	0.514776
HGLibA_09402	152.984	-0.472017	0.17652	-2.67402	0.00749479	0.376345
HGLibA_52201	95.0366	-0.471861	0.195343	-2.41555	0.0157116	0.480194
HGLibA_29943	218.203	-0.471754	0.173021	-2.72657	0.00639965	0.355537
HGLibB_54583	26.6819	-0.47154	0.188229	-2.50514	0.0122401	NA
HGLibB_48906	96.9943	-0.471455	0.192798	-2.44534	0.0144717	0.469098
HGLibA_50393	131.212	-0.471453	0.188219	-2.50481	0.0122518	0.447015
HGLibA_42956	44.1278	-0.471434	0.189865	-2.48299	0.0130283	0.45383
HGLibA_10830	44.3672	-0.471268	0.199099	-2.36701	0.0179326	0.49721
HGLibB_33087	63.4667	-0.471165	0.203632	-2.3138	0.0206787	0.515352
HGLibB_35195	60.3252	-0.471094	0.19836	-2.37494	0.0175517	0.495639
HGLibA_46762	97.1634	-0.471016	0.203065	-2.31954	0.0203658	0.51421
HGLibB_25370	95.7524	-0.47098	0.197761	-2.38156	0.0172393	0.493276
HGLibA_37806	170.753	-0.470945	0.167275	-2.81538	0.00487189	0.319304
HGLibA_21009	177.417	-0.470945	0.185399	-2.54016	0.0110801	0.429465
HGLibA_14455	52.1425	-0.470923	0.2029	-2.32097	0.0202886	0.513719
HGLibA_58821	234.704	-0.470725	0.152883	-3.07899	0.00207707	0.230552
HGLibB_30267	351.592	-0.470702	0.142517	-3.30278	0.000957311	0.1636
HGLibB_00297	36.7214	-0.470675	0.201521	-2.33561	0.0195116	0.508668
HGLibA_34234	77.3315	-0.470588	0.203717	-2.31001	0.0208874	0.516939
HGLibA_54772	251.995	-0.470578	0.151931	-3.09732	0.00195279	0.225011
HGLibA_41179	154.694	-0.470577	0.195004	-2.41317	0.0158144	0.481535
HGLibB_07864	87.6564	-0.470528	0.192599	-2.44305	0.0145637	0.46993
HGLibB_50876	32.0951	-0.470508	0.183671	-2.56169	0.0104164	0.419787
HGLibB_26619	249.073	-0.470417	0.158098	-2.97547	0.00292538	0.265287
HGLibA_62305	67.9576	-0.470405	0.202833	-2.31917	0.0203857	0.51421
HGLibB_35005	149.767	-0.470206	0.194544	-2.41697	0.0156502	0.479916
HGLibB_56855	125.309	-0.470149	0.190687	-2.46556	0.0136799	0.460155
HGLibA_42821	181.885	-0.470141	0.166858	-2.81761	0.0048382	0.318981
HGLibA_41587	95.1089	-0.470051	0.187748	-2.50363	0.0122926	0.447847
HGLibB_35137	249.945	-0.470038	0.155293	-3.02678	0.00247171	0.249275
HGLibA_14500	112.753	-0.469992	0.187028	-2.51295	0.0119727	0.443521
HGLibB_14857	157.873	-0.469814	0.178655	-2.62973	0.00854531	0.39285
HGLibA_43293	155.736	-0.469773	0.183059	-2.56624	0.0102807	0.418778
HGLibB_04363	40.5521	-0.469737	0.195914	-2.39767	0.0164999	0.485701
HGLibB_01766	98.1951	-0.469653	0.183793	-2.55534	0.0106084	0.422417
HGLibA_44910	168.408	-0.469635	0.186148	-2.52292	0.0116386	0.43727
HGLibA_07747	177.61	-0.46962	0.163059	-2.88007	0.00397592	0.296281
HGLibA_29239	57.8887	-0.469606	0.198868	-2.3614	0.018206	0.498932
HGLibA_24503	119.417	-0.469572	0.192366	-2.44104	0.0146451	0.470523
HGLibB_53895	140.503	-0.469568	0.200708	-2.33956	0.0193065	0.506769
HGLibB_50199	73.4981	-0.469543	0.196947	-2.3841	0.0171208	0.492382
HGLibB_13584	64.1813	-0.469413	0.20378	-2.30353	0.0212491	0.519169
HGLibB_02316	72.2111	-0.469271	0.203632	-2.3045	0.0211944	0.518958
HGLibA_17746	177.476	-0.469182	0.181489	-2.58518	0.00973291	0.411277
HGLibB_05408	124.358	-0.468979	0.190368	-2.46353	0.0137575	0.460766
HGLibB_10796	29.6626	-0.468941	0.194631	-2.40939	0.0159793	0.482417
HGLibA_58593	133.939	-0.468897	0.170615	-2.74827	0.005991	0.344594
HGLibB_16856	45.2758	-0.468843	0.199203	-2.35359	0.0185929	0.501763
HGLibA_20381	82.7476	-0.468816	0.197192	-2.37746	0.0174323	0.495277
HGLibA_08081	183.166	-0.468779	0.159955	-2.9307	0.00338204	0.279638
HGLibB_41829	34.9674	-0.468778	0.197951	-2.36816	0.017877	0.496597
HGLibA_10761	190.985	-0.468623	0.183475	-2.55416	0.0106445	0.423256
HGLibA_63165	39.7556	-0.46861	0.19112	-2.45191	0.0142101	0.466528
HGLibB_26148	60.8605	-0.468513	0.203668	-2.30037	0.0214274	0.52059
HGLibB_13797	167.506	-0.468458	0.158075	-2.96352	0.00304144	0.269297
HGLibA_32405	58.8666	-0.468449	0.203689	-2.29983	0.021458	0.52059
HGLibB_20565	115.237	-0.468437	0.19339	-2.42224	0.0154252	0.4781
HGLibB_16911	167.334	-0.468416	0.179205	-2.61385	0.00895277	0.399179
HGLibA_46094	86.58	-0.468367	0.192124	-2.43783	0.0147756	0.471783
HGLibB_27301	71.5258	-0.46791	0.202148	-2.31469	0.0206299	0.515057
HGLibB_37084	83.6868	-0.467758	0.191538	-2.44211	0.0146017	0.46993
HGLibA_23274	124.163	-0.46775	0.186986	-2.50152	0.012366	0.448238
HGLibA_04918	38.4431	-0.467734	0.199554	-2.3439	0.0190831	0.504214
HGLibA_62785	87.0685	-0.46773	0.19878	-2.353	0.0186224	0.501763
HGLibA_60959	70.2302	-0.467703	0.203726	-2.29574	0.0216909	0.522183
HGLibB_54086	117.673	-0.467623	0.17504	-2.67153	0.0075507	0.376527
HGLibA_60889	180.301	-0.467589	0.162048	-2.88549	0.00390803	0.293869
HGLibB_20805	284.701	-0.46757	0.142269	-3.28653	0.00101431	0.169422
HGLibA_11370	71.7057	-0.467568	0.203147	-2.30162	0.0213565	0.519909
HGLibA_23325	220.872	-0.467458	0.143726	-3.25243	0.00114424	0.180295
HGLibA_47107	55.6316	-0.467386	0.202994	-2.30247	0.0213089	0.519679
HGLibB_21389	240.682	-0.467243	0.155552	-3.00378	0.00266646	0.256252
HGLibA_18386	211.937	-0.467147	0.145873	-3.20243	0.00136274	0.193726
HGLibB_30262	381.813	-0.467143	0.150873	-3.09627	0.00195973	0.225155
HGLibA_13074	95.0125	-0.467033	0.194905	-2.39621	0.0165656	0.486198
HGLibA_51646	114.235	-0.467003	0.187372	-2.49239	0.0126887	0.450235
HGLibA_53473	52.2161	-0.466865	0.203774	-2.29109	0.021958	0.524804
HGLibB_31436	241.456	-0.466809	0.15624	-2.98778	0.00281016	0.261887
HGLibB_36881	212.486	-0.466806	0.177874	-2.62437	0.00868099	0.395205
HGLibB_18114	40.7681	-0.466775	0.202523	-2.3048	0.0211776	0.518919
HGLibA_44268	125.248	-0.466632	0.185946	-2.5095	0.0120902	0.444585
HGLibB_48872	380.771	-0.466624	0.148357	-3.14528	0.00165929	0.212073
HGLibA_54007	166.108	-0.466511	0.167287	-2.78868	0.00529231	0.329521
HGLibB_00714	105.614	-0.466483	0.200733	-2.32389	0.0201312	0.511695
HGLibA_40727	48.9144	-0.466332	0.199299	-2.33986	0.019291	0.506716
HGLibB_24003	33.0386	-0.4663	0.177464	-2.62758	0.00859958	0.393575
HGLibA_42468	68.8944	-0.466166	0.201357	-2.31512	0.0206061	0.51492
HGLibB_49084	126.175	-0.466104	0.189639	-2.45785	0.0139773	0.462956
HGLibA_14167	97.0018	-0.466066	0.193062	-2.41408	0.0157752	0.481093
HGLibA_38618	129.125	-0.466057	0.191495	-2.43379	0.0149418	0.473789
HGLibA_05224	103.681	-0.465709	0.192736	-2.4163	0.0156792	0.480007
HGLibA_10865	87.3513	-0.465682	0.200756	-2.31964	0.0203605	0.51421
HGLibA_16973	126.402	-0.465626	0.194737	-2.39105	0.0168001	0.488406
HGLibA_50231	56.4836	-0.46557	0.20326	-2.29051	0.0219916	0.525199
HGLibA_13614	226.5	-0.465559	0.148891	-3.12685	0.00176688	0.2182
HGLibB_54984	68.3871	-0.465539	0.198946	-2.34002	0.0192825	0.506612
HGLibB_25818	66.0135	-0.465533	0.200921	-2.317	0.020504	0.514745
HGLibA_13006	70.8183	-0.465389	0.19199	-2.42402	0.0153497	0.477472
HGLibA_64302	26.9265	-0.465209	0.195403	-2.38077	0.0172767	NA
HGLibB_13461	254.778	-0.46516	0.16894	-2.7534	0.00589807	0.34291
HGLibB_19255	106.926	-0.465133	0.190992	-2.43535	0.0148773	0.472528
HGLibB_31527	92.6125	-0.465084	0.195658	-2.37702	0.0174531	0.495277
HGLibB_29354	103.663	-0.465069	0.198184	-2.34666	0.0189428	0.503967
HGLibA_09071	50.2045	-0.46499	0.203584	-2.28402	0.0223702	0.52808
HGLibA_19500	67.9357	-0.464742	0.202401	-2.29615	0.0216675	0.522067
HGLibA_45248	147.82	-0.4647	0.17906	-2.59522	0.00945307	0.40745
HGLibB_21058	219.464	-0.464632	0.164216	-2.82939	0.00466362	0.31346
HGLibA_13397	155.572	-0.464568	0.160265	-2.89875	0.00374649	0.291135
HGLibB_48806	130.535	-0.46454	0.194114	-2.39313	0.0167055	0.48739
HGLibA_49254	19.2946	-0.464533	0.167888	-2.76692	0.0056589	NA
HGLibA_30470	99.5625	-0.464512	0.203232	-2.28563	0.0222761	0.527797
HGLibA_17015	116.326	-0.464484	0.183234	-2.53492	0.0112473	0.431213
HGLibA_41889	27.9037	-0.464438	0.194338	-2.38985	0.0168553	NA
HGLibB_31962	232.458	-0.464368	0.160413	-2.89483	0.00379361	0.291818
HGLibA_14120	164.345	-0.464357	0.174444	-2.66192	0.00776964	0.38003
HGLibB_17601	70.8543	-0.464331	0.200636	-2.31429	0.0206517	0.515227
HGLibB_39531	108.759	-0.464331	0.201591	-2.30333	0.0212603	0.519169
HGLibA_04147	93.6427	-0.464306	0.194417	-2.3882	0.016931	0.489505
HGLibA_53461	127.942	-0.464213	0.188579	-2.46164	0.0138303	0.460991
HGLibA_10148	121.089	-0.464153	0.200663	-2.31309	0.0207176	0.515838
HGLibA_42545	146.095	-0.464134	0.178926	-2.594	0.00948669	0.40745
HGLibA_04551	145.822	-0.464084	0.189528	-2.44863	0.01434	0.468074
HGLibB_09040	119.22	-0.464018	0.194961	-2.38005	0.0173103	0.494294
HGLibA_15192	64.2864	-0.464003	0.197954	-2.34399	0.0190787	0.504214
HGLibB_11740	65.088	-0.463963	0.198998	-2.3315	0.0197272	0.508668
HGLibA_25972	53.702	-0.463888	0.202931	-2.28595	0.0222574	0.527763
HGLibB_11916	125.17	-0.4638	0.179971	-2.57709	0.00996363	0.415196
HGLibB_51921	180.049	-0.463774	0.157218	-2.94989	0.00317889	0.273306
HGLibA_29359	269.696	-0.463751	0.149174	-3.10879	0.00187854	0.223784
HGLibA_30373	226.2	-0.463734	0.154796	-2.99578	0.00273745	0.258967
HGLibB_50898	44.7934	-0.463706	0.195123	-2.37647	0.017479	0.495277
HGLibA_17262	80.4456	-0.463697	0.200095	-2.31738	0.0204831	0.514745
HGLibB_10738	59.0999	-0.463627	0.202635	-2.288	0.0221378	0.527297
HGLibB_39731	228.158	-0.463584	0.178167	-2.60196	0.00926923	0.405828
HGLibA_45600	115.827	-0.463537	0.187504	-2.47215	0.0134302	0.457326
HGLibB_48993	209.584	-0.463508	0.148541	-3.12039	0.00180609	0.220754
HGLibA_64287	75.4077	-0.463461	0.198209	-2.33824	0.0193747	0.507373
HGLibA_15472	145.93	-0.46346	0.199777	-2.31989	0.0203468	0.51421
HGLibB_08659	75.8206	-0.463428	0.199137	-2.32718	0.0199558	0.510816
HGLibA_64033	100.297	-0.463284	0.187785	-2.4671	0.0136213	0.459781
HGLibB_09454	33.892	-0.463284	0.198479	-2.33418	0.0195866	0.508668
HGLibB_36840	98.7994	-0.463263	0.197332	-2.34763	0.0188931	0.503967
HGLibB_50516	123.137	-0.463139	0.185362	-2.49856	0.0124698	0.449003
HGLibB_17471	109.316	-0.463123	0.195445	-2.36958	0.0178084	0.495823
HGLibA_48706	168.917	-0.463123	0.179036	-2.58676	0.00968827	0.410334
HGLibA_44937	85.1684	-0.463042	0.191015	-2.42412	0.0153456	0.477472
HGLibA_56076	76.6146	-0.462936	0.203407	-2.27591	0.0228516	0.531576
HGLibA_31769	273.912	-0.46283	0.160671	-2.88062	0.00396899	0.295983
HGLibA_44818	78.6411	-0.462584	0.199402	-2.31985	0.0203488	0.51421
HGLibB_10802	152.848	-0.462532	0.171949	-2.68993	0.00714672	0.370611
HGLibB_17188	78.3496	-0.462474	0.195908	-2.36067	0.018242	0.498985
HGLibA_37521	118.133	-0.462411	0.178296	-2.5935	0.00950033	0.40745
HGLibB_11756	118.276	-0.462343	0.182438	-2.53425	0.0112689	0.431267
HGLibA_13246	119.484	-0.462317	0.18775	-2.4624	0.013801	0.460991
HGLibA_63118	41.7814	-0.462272	0.200528	-2.30527	0.0211513	0.518745
HGLibB_45294	98.2781	-0.46219	0.203699	-2.26898	0.0232693	0.533579
HGLibA_38222	183.711	-0.462157	0.1696	-2.72498	0.00643045	0.356205
HGLibA_54192	140.715	-0.462155	0.195293	-2.36647	0.0179585	0.49721
HGLibB_05919	260.194	-0.4621	0.158075	-2.92329	0.0034635	0.282223
HGLibA_46700	97.2131	-0.462032	0.186348	-2.47941	0.01316	0.455333
HGLibB_04789	77.0881	-0.462004	0.201384	-2.29414	0.0217822	0.523382
HGLibB_28964	63.1254	-0.46199	0.203151	-2.27413	0.0229583	0.531912
HGLibB_10443	87.6064	-0.461945	0.203725	-2.26749	0.0233601	0.534124
HGLibA_42026	93.211	-0.461938	0.198001	-2.33301	0.0196477	0.508668
HGLibA_61803	91.6982	-0.461935	0.19679	-2.34735	0.0189076	0.503967
HGLibB_51748	257.903	-0.461914	0.156791	-2.94606	0.00321853	0.274032
HGLibB_01965	302.938	-0.461898	0.154888	-2.98214	0.00286242	0.262756
HGLibB_39858	101.849	-0.461774	0.194825	-2.37019	0.0177788	0.495736
HGLibB_51073	71.9704	-0.461698	0.203483	-2.26897	0.0232699	0.533579
HGLibB_21398	138.916	-0.461681	0.183065	-2.52195	0.0116705	0.437839
HGLibB_31505	50.7876	-0.46158	0.203498	-2.26823	0.0233153	0.53386
HGLibA_08513	156.743	-0.46152	0.189951	-2.42968	0.0151122	0.475506
HGLibA_38180	21.165	-0.461483	0.187015	-2.46763	0.0136013	NA
HGLibB_22516	119.877	-0.461452	0.186984	-2.46787	0.0135918	0.459389
HGLibA_09952	158.671	-0.461442	0.182694	-2.52576	0.0115448	0.435288
HGLibB_17497	246.779	-0.461431	0.136957	-3.36917	0.000753938	0.14542
HGLibB_09517	63.8095	-0.461419	0.203417	-2.26834	0.0233086	0.53386
HGLibA_24204	142.167	-0.461278	0.177328	-2.60126	0.00928817	0.405848
HGLibA_19744	26.0236	-0.461258	0.195547	-2.35881	0.0183338	NA
HGLibA_02125	90.7541	-0.461181	0.186577	-2.4718	0.0134433	0.457326
HGLibB_38034	65.4594	-0.461123	0.198579	-2.32211	0.0202269	0.512967
HGLibA_41361	90.5371	-0.4611	0.203001	-2.27142	0.0231216	0.53324
HGLibB_31073	115.337	-0.461059	0.183611	-2.51106	0.0120369	0.44388
HGLibB_48998	86.6239	-0.461047	0.195007	-2.36425	0.0180665	0.497521
HGLibA_58865	81.7009	-0.460938	0.201295	-2.28987	0.0220289	0.525595
HGLibA_59060	92.6963	-0.460932	0.190769	-2.41617	0.0156847	0.480007
HGLibB_47768	123.812	-0.460894	0.188843	-2.44062	0.0146619	0.470652
HGLibA_23873	64.983	-0.460742	0.20363	-2.26264	0.0236577	0.537017
HGLibB_30886	237.923	-0.460741	0.171893	-2.6804	0.00735346	0.374388
HGLibA_59743	77.9605	-0.460739	0.197176	-2.33669	0.0194551	0.508532
HGLibB_42365	356.373	-0.460729	0.150873	-3.05376	0.00225996	0.241339
HGLibA_34444	127.226	-0.460638	0.178976	-2.57374	0.0100605	0.415619
HGLibA_40950	45.3106	-0.460584	0.202989	-2.26901	0.0232676	0.533579
HGLibB_09175	106.878	-0.460527	0.194596	-2.36659	0.017953	0.49721
HGLibA_02275	163.055	-0.460409	0.176372	-2.61045	0.00904239	0.401046
HGLibB_38617	78.8205	-0.460407	0.19979	-2.30446	0.0211969	0.518958
HGLibA_19856	186.071	-0.460363	0.161828	-2.84477	0.00444432	0.30914
HGLibB_20219	92.6741	-0.460351	0.203777	-2.25909	0.023878	0.539602
HGLibA_39024	85.3285	-0.460319	0.191666	-2.40167	0.0163203	0.485309
HGLibB_19254	119.021	-0.460292	0.183249	-2.51184	0.0120104	0.443688
HGLibA_24458	170.331	-0.460178	0.177663	-2.59017	0.00959286	0.408446
HGLibA_10831	89.5395	-0.459983	0.190153	-2.41902	0.0155626	0.479282
HGLibA_37338	178.951	-0.459877	0.159475	-2.88369	0.00393041	0.294255
HGLibB_13569	312.007	-0.459864	0.146347	-3.14228	0.0016764	0.212783
HGLibB_12096	90.9173	-0.459796	0.196377	-2.34139	0.0192121	0.505589
HGLibB_30177	239.754	-0.459724	0.163765	-2.80722	0.00499717	0.321025
HGLibB_34723	142.69	-0.459675	0.174229	-2.63833	0.00833154	0.390028
HGLibB_33979	34.8172	-0.4596	0.190339	-2.41464	0.0157509	0.480852
HGLibB_15218	92.1282	-0.459599	0.198352	-2.31709	0.0204989	0.514745
HGLibB_05433	110.735	-0.459551	0.194483	-2.36294	0.0181305	0.49835
HGLibA_31387	90.3313	-0.459354	0.19678	-2.33435	0.0195773	0.508668
HGLibA_61083	87.8144	-0.459349	0.195408	-2.35071	0.0187375	0.502147
HGLibB_45815	138.438	-0.45933	0.198962	-2.30863	0.0209642	0.5173
HGLibA_34264	91.3688	-0.459319	0.194893	-2.35677	0.0184347	0.500473
HGLibA_09647	121.722	-0.459232	0.186109	-2.46755	0.0136042	0.45967
HGLibA_24502	114.353	-0.459228	0.194592	-2.35996	0.018277	0.499331
HGLibA_59863	189.953	-0.459178	0.16672	-2.75419	0.00588384	0.34291
HGLibA_31508	47.3023	-0.459133	0.203329	-2.25808	0.0239409	0.539755
HGLibA_17102	41.9878	-0.459078	0.202523	-2.26679	0.023403	0.534562
HGLibA_37370	22.9195	-0.459028	0.186128	-2.4662	0.0136554	NA
HGLibA_20778	102.416	-0.459005	0.192048	-2.39005	0.0168461	0.488791
HGLibB_15133	94.3647	-0.458997	0.202988	-2.2612	0.0237466	0.537712
HGLibB_04790	80.8762	-0.458915	0.195785	-2.34398	0.0190794	0.504214
HGLibA_50949	38.8802	-0.458884	0.198692	-2.30953	0.0209144	0.516939
HGLibB_27020	71.4004	-0.45886	0.200249	-2.29145	0.0219375	0.524674
HGLibB_55342	203.033	-0.45877	0.164813	-2.78358	0.00537622	0.331083
HGLibB_28719	65.011	-0.458589	0.203586	-2.25255	0.0242873	0.542449
HGLibA_30596	293.786	-0.458587	0.154262	-2.97278	0.00295118	0.266403
HGLibA_59136	37.3558	-0.458572	0.200497	-2.28717	0.0221856	0.527432
HGLibB_31362	106.785	-0.458537	0.195558	-2.34476	0.0190395	0.504214
HGLibA_56759	67.7478	-0.458352	0.201632	-2.27321	0.0230133	0.531912
HGLibA_09544	252.754	-0.458251	0.149575	-3.06369	0.00218629	0.235936
HGLibA_28070	175.571	-0.458071	0.173846	-2.63492	0.0084156	0.390566
HGLibA_49492	184.706	-0.458049	0.195195	-2.34662	0.0189443	0.503967
HGLibA_21441	72.4626	-0.457981	0.201029	-2.27818	0.0227158	0.531018
HGLibA_50680	49.6372	-0.457861	0.203723	-2.24747	0.0246099	0.54364
HGLibB_04855	60.8597	-0.457851	0.203282	-2.2523	0.0243033	0.542561
HGLibA_16894	126.272	-0.457829	0.201261	-2.2748	0.022918	0.531645
HGLibA_15438	261.855	-0.457773	0.172541	-2.65313	0.00797485	0.383232
HGLibB_55988	194.954	-0.457763	0.16967	-2.69796	0.00697663	0.367854
HGLibB_27354	138.968	-0.457687	0.169223	-2.70463	0.00683801	0.366436
HGLibA_38540	147.265	-0.457684	0.194775	-2.34981	0.0187831	0.502891
HGLibB_17483	181.621	-0.457679	0.179792	-2.54561	0.0109088	0.427418
HGLibA_57501	107.958	-0.457445	0.196303	-2.33031	0.0197899	0.509175
HGLibA_18605	68.2561	-0.457431	0.203043	-2.25288	0.024267	0.542449
HGLibA_62145	116.288	-0.457403	0.184768	-2.47555	0.013303	0.457325
HGLibB_36887	145.055	-0.457352	0.193899	-2.35871	0.0183384	0.499331
HGLibA_21519	129.691	-0.45733	0.185249	-2.46873	0.0135593	0.459259
HGLibA_44008	201.761	-0.457304	0.160544	-2.84846	0.00439314	0.307026
HGLibA_07934	64.9723	-0.457292	0.203644	-2.24555	0.024733	0.544371
HGLibA_11729	96.3496	-0.457248	0.189768	-2.40951	0.0159741	0.482417
HGLibA_26742	136.893	-0.457197	0.185879	-2.45965	0.0139073	0.462126
HGLibA_05312	156.451	-0.457161	0.180333	-2.53509	0.0112417	0.431213
HGLibA_07977	199.675	-0.457159	0.180253	-2.53621	0.0112059	0.430801
HGLibB_10971	100.531	-0.45713	0.188622	-2.42353	0.0153706	0.477856
HGLibA_46930	73.3443	-0.457073	0.200043	-2.28487	0.0223205	0.52807
HGLibB_53026	82.8995	-0.457032	0.190965	-2.39328	0.0166987	0.487368
HGLibA_41418	54.6613	-0.45703	0.203775	-2.24282	0.0249082	0.544567
HGLibA_37343	119.65	-0.456958	0.18408	-2.48239	0.0130503	0.454193
HGLibA_57293	200.593	-0.456928	0.165156	-2.76664	0.00566365	0.338222
HGLibB_12052	149.706	-0.456863	0.182801	-2.49924	0.012446	0.44893
HGLibA_17849	175.379	-0.456836	0.184636	-2.47425	0.0133517	0.457326
HGLibB_26290	77.4211	-0.456835	0.197408	-2.31416	0.0206587	0.515227
HGLibA_06246	185.584	-0.456812	0.170538	-2.67864	0.0073921	0.374699
HGLibA_56469	146.616	-0.456684	0.190356	-2.39911	0.016435	0.485312
HGLibA_20878	56.2419	-0.456641	0.203435	-2.24465	0.0247909	0.544371
HGLibA_57271	60.8485	-0.456622	0.20346	-2.24428	0.0248144	0.544371
HGLibA_61214	113.118	-0.456606	0.191726	-2.38156	0.0172396	0.493276
HGLibA_52289	153.991	-0.456423	0.167625	-2.72288	0.00647158	0.357779
HGLibA_54040	88.7095	-0.456344	0.18608	-2.4524	0.0141906	0.466311
HGLibA_22011	204.033	-0.456338	0.169518	-2.69198	0.00710288	0.370141
HGLibB_26476	81.3232	-0.456337	0.203151	-2.24629	0.0246852	0.544205
HGLibB_54850	55.9393	-0.456299	0.203708	-2.23997	0.0250928	0.545988
HGLibA_03420	101.717	-0.456186	0.195396	-2.33468	0.0195604	0.508668
HGLibA_50525	109.972	-0.45615	0.198549	-2.29742	0.021595	0.521774
HGLibB_26982	55.9616	-0.456142	0.203562	-2.2408	0.0250388	0.54574
HGLibA_21458	138.961	-0.456116	0.187192	-2.43662	0.0148252	0.471783
HGLibA_13741	22.6356	-0.455986	0.186546	-2.44437	0.0145105	NA
HGLibB_25275	79.5264	-0.455982	0.203274	-2.24318	0.024885	0.544567
HGLibA_07181	215.425	-0.455962	0.170691	-2.67127	0.00755646	0.376647
HGLibA_53957	243.889	-0.455951	0.150802	-3.0235	0.00249868	0.25087
HGLibA_01287	115.76	-0.45595	0.198099	-2.30163	0.0213563	0.519909
HGLibB_12726	102.161	-0.455886	0.190542	-2.39258	0.0167303	0.48739
HGLibB_28720	287.28	-0.45588	0.165809	-2.74944	0.00596976	0.344253
HGLibA_57774	104.244	-0.455857	0.199784	-2.28175	0.0225041	0.529537
HGLibA_16784	157.345	-0.455853	0.184364	-2.47257	0.0134147	0.457326
HGLibB_05530	223.596	-0.45585	0.157235	-2.89917	0.00374153	0.291135
HGLibB_37507	63.3812	-0.455828	0.201798	-2.25883	0.0238938	0.539755
HGLibA_06826	71.4408	-0.4558	0.200223	-2.27646	0.0228183	0.531334
HGLibA_43254	91.2651	-0.455794	0.190484	-2.39283	0.016719	0.48739
HGLibA_10582	51.5177	-0.455658	0.202464	-2.25057	0.0244129	0.542944
HGLibA_46025	48.2868	-0.455601	0.203773	-2.23583	0.0253631	0.547521
HGLibA_38308	172.678	-0.455598	0.183887	-2.4776	0.0132269	0.456243
HGLibB_25341	78.087	-0.455569	0.203639	-2.23714	0.0252772	0.546933
HGLibB_34639	120.259	-0.455546	0.19051	-2.39119	0.016794	0.488406
HGLibB_45569	170.074	-0.455515	0.176888	-2.57517	0.0100192	0.415619
HGLibA_45198	107.17	-0.455389	0.184658	-2.46612	0.0136584	0.459781
HGLibA_17548	147.181	-0.455307	0.18983	-2.39849	0.0164627	0.485312
HGLibA_50431	133.969	-0.455284	0.189795	-2.39882	0.0164479	0.485312
HGLibB_37929	72.3821	-0.455272	0.197261	-2.30797	0.0210011	0.517512
HGLibB_55099	96.8794	-0.455259	0.188085	-2.4205	0.0154994	0.478703
HGLibA_08893	141.57	-0.455162	0.187992	-2.42118	0.0154702	0.478571
HGLibA_26978	54.2881	-0.455138	0.202808	-2.24418	0.0248211	0.544371
HGLibB_46486	144.578	-0.455136	0.188829	-2.41031	0.015939	0.481829
HGLibA_31374	198.854	-0.455099	0.18225	-2.49711	0.012521	0.449191
HGLibB_39529	77.3432	-0.455027	0.20378	-2.23294	0.0255532	0.548662
HGLibA_05655	365.366	-0.454902	0.164377	-2.76743	0.00565005	0.337948
HGLibA_51733	116.63	-0.454858	0.191403	-2.37644	0.0174805	0.495277
HGLibB_31922	170.021	-0.454814	0.18458	-2.46405	0.0137377	0.460766
HGLibA_56002	85.1756	-0.454801	0.196074	-2.31954	0.0203657	0.51421
HGLibB_31896	61.3648	-0.454756	0.203666	-2.23285	0.0255586	0.548662
HGLibA_55705	128.277	-0.454716	0.188879	-2.40745	0.0160645	0.48317
HGLibA_40809	38.0589	-0.454619	0.203581	-2.23312	0.0255414	0.548662
HGLibB_23074	216.44	-0.454567	0.157462	-2.88684	0.00389136	0.293869
HGLibA_49728	109.446	-0.454462	0.197038	-2.30647	0.0210846	0.517786
HGLibB_08644	40.8669	-0.454416	0.203176	-2.23656	0.025315	0.547004
HGLibB_15737	304.907	-0.454334	0.166261	-2.73266	0.00628258	0.352397
HGLibA_42383	137.031	-0.45433	0.191254	-2.37554	0.0175234	0.495277
HGLibA_13818	145.039	-0.454225	0.177103	-2.56475	0.010325	0.418778
HGLibA_21553	77.2674	-0.454185	0.196907	-2.3066	0.021077	0.517786
HGLibA_05756	33.6807	-0.454156	0.19536	-2.32472	0.020087	0.511369
HGLibA_16843	161.721	-0.454155	0.168742	-2.69142	0.00711485	0.370225
HGLibA_10078	37.4198	-0.454122	0.196207	-2.31451	0.0206399	0.51519
HGLibA_08920	204.916	-0.454107	0.171007	-2.65548	0.00791961	0.382579
HGLibA_35767	62.4307	-0.454002	0.201106	-2.25753	0.0239751	0.539838
HGLibA_23968	201.884	-0.453997	0.156474	-2.90142	0.00371471	0.291091
HGLibB_10517	74.1399	-0.453959	0.203252	-2.23348	0.025517	0.548662
HGLibB_01500	154.333	-0.453853	0.178841	-2.53774	0.0111571	0.429805
HGLibB_41443	170.329	-0.453851	0.169822	-2.67251	0.00752854	0.376373
HGLibB_02310	36.5983	-0.45381	0.202529	-2.24072	0.0250441	0.54574
HGLibB_09464	189.379	-0.453805	0.156598	-2.89789	0.00375683	0.291145
HGLibA_45524	128.952	-0.45376	0.20187	-2.24778	0.0245902	0.54364
HGLibA_30964	57.8405	-0.453688	0.200927	-2.25798	0.0239471	0.539755
HGLibB_30413	92.0966	-0.453645	0.18394	-2.46626	0.0136531	0.459781
HGLibB_06478	81.2512	-0.453575	0.189941	-2.38798	0.0169414	0.489505
HGLibB_50850	115.026	-0.453481	0.189874	-2.38833	0.0169253	0.489505
HGLibB_49651	100.734	-0.45307	0.18719	-2.42038	0.0155045	0.478703
HGLibA_47015	78.6014	-0.452954	0.203138	-2.22979	0.0257615	0.550191
HGLibA_03237	34.4019	-0.45294	0.184892	-2.44976	0.0142952	0.46761
HGLibB_22409	181.433	-0.452921	0.196364	-2.30654	0.0210803	0.517786
HGLibB_44607	217.335	-0.452895	0.174161	-2.60044	0.00931038	0.405859
HGLibB_41535	80.2006	-0.45282	0.196959	-2.29905	0.0215021	0.520892
HGLibA_28284	26.0032	-0.452706	0.185668	-2.43826	0.0147581	NA
HGLibA_48637	52.8839	-0.452698	0.202776	-2.2325	0.0255819	0.548742
HGLibA_09600	134.558	-0.452689	0.177704	-2.54743	0.0108519	0.426758
HGLibA_39427	140.99	-0.452662	0.188604	-2.40007	0.0163918	0.485312
HGLibB_47567	108.976	-0.452617	0.20348	-2.22439	0.0261224	0.552235
HGLibA_08159	110.779	-0.452587	0.194106	-2.33165	0.0197189	0.508668
HGLibB_14398	106.834	-0.452582	0.194583	-2.32591	0.0200234	0.510917
HGLibA_56545	40.882	-0.452512	0.200766	-2.25393	0.0242005	0.541772
HGLibB_08062	155.16	-0.452511	0.180501	-2.50697	0.0121772	0.445891
HGLibB_46855	107.022	-0.452499	0.195211	-2.318	0.0204491	0.514745
HGLibA_12456	107.799	-0.452435	0.195623	-2.31279	0.020734	0.515936
HGLibA_28075	175.055	-0.452401	0.161492	-2.80139	0.00508836	0.323084
HGLibB_13841	64.182	-0.452346	0.201065	-2.24975	0.0244651	0.543022
HGLibB_01659	74.2687	-0.452267	0.203782	-2.21936	0.026462	0.554017
HGLibB_30257	57.515	-0.452187	0.203576	-2.22122	0.0263359	0.553023
HGLibB_26639	78.4943	-0.452128	0.198517	-2.27753	0.0227547	0.53104
HGLibB_50947	28.3566	-0.452077	0.197987	-2.28337	0.0224088	NA
HGLibA_56529	166.657	-0.451966	0.171526	-2.63497	0.00841441	0.390566
HGLibA_46837	136.395	-0.451777	0.190903	-2.36653	0.0179558	0.49721
HGLibB_26451	76.9899	-0.451756	0.202152	-2.23474	0.0254346	0.547807
HGLibA_58392	104.66	-0.451717	0.186629	-2.4204	0.0155033	0.478703
HGLibB_45306	49.3176	-0.451653	0.20329	-2.22172	0.0263024	0.552733
HGLibA_47826	81.7153	-0.451582	0.203772	-2.21612	0.0266836	0.555615
HGLibB_08781	116.317	-0.451544	0.191753	-2.35482	0.0185317	0.501413
HGLibB_13023	102.898	-0.451484	0.194082	-2.32626	0.0200049	0.510917
HGLibA_64327	111.576	-0.451466	0.186035	-2.42678	0.0152334	0.476616
HGLibA_29946	48.4682	-0.451341	0.199275	-2.26492	0.0235178	0.53566
HGLibB_32923	98.4556	-0.451334	0.185193	-2.4371	0.0148057	0.471783
HGLibB_18655	136.557	-0.451333	0.174218	-2.59061	0.00958051	0.40823
HGLibA_08716	47.3578	-0.451331	0.200129	-2.2552	0.0241206	0.541061
HGLibA_13837	263.904	-0.451182	0.145805	-3.09442	0.00197198	0.226199
HGLibA_46636	84.2719	-0.451165	0.203599	-2.21595	0.026695	0.555688
HGLibA_62926	144.724	-0.451136	0.200206	-2.25336	0.0242365	0.542361
HGLibA_39404	134.935	-0.451058	0.183382	-2.45967	0.0139066	0.462126
HGLibB_23374	212.651	-0.451047	0.160928	-2.80279	0.00506623	0.322781
HGLibA_43424	71.813	-0.451007	0.201341	-2.24001	0.02509	0.545988
HGLibA_52229	88.6868	-0.450991	0.202872	-2.22303	0.0262135	0.552235
HGLibA_45400	117.411	-0.450838	0.173013	-2.6058	0.00916604	0.40353
HGLibB_13439	185.896	-0.450789	0.167188	-2.6963	0.0070115	0.368887
HGLibB_01487	151.173	-0.450749	0.182339	-2.47204	0.0134346	0.457326
HGLibA_30054	118.758	-0.450707	0.179416	-2.51208	0.0120021	0.443688
HGLibA_55387	227.786	-0.450696	0.139957	-3.22024	0.00128085	0.190516
HGLibA_40854	301.121	-0.450695	0.17184	-2.62276	0.00872211	0.395509
HGLibA_24169	119.056	-0.450632	0.191652	-2.3513	0.018708	0.501969
HGLibB_48059	30.6616	-0.450294	0.19783	-2.27616	0.0228365	0.531334
HGLibA_47779	285.573	-0.450267	0.144731	-3.11105	0.00186421	0.223627
HGLibA_46823	96.3389	-0.450236	0.194134	-2.3192	0.0203842	0.51421
HGLibA_26567	109.802	-0.450179	0.19473	-2.31181	0.0207883	0.516488
HGLibB_08329	289.417	-0.450175	0.149881	-3.00355	0.00266851	0.256252
HGLibA_34042	58.8203	-0.450152	0.201143	-2.23797	0.0252231	0.546853
HGLibA_24240	157.185	-0.450119	0.169473	-2.656	0.0079074	0.382579
HGLibA_32218	244.91	-0.450113	0.167882	-2.68113	0.00733747	0.374285
HGLibB_33929	181.471	-0.4501	0.172704	-2.60619	0.00915553	0.40353
HGLibB_04771	110.442	-0.450098	0.189231	-2.37857	0.0173801	0.494694
HGLibB_29059	85.6444	-0.450092	0.192608	-2.33683	0.0194481	0.508467
HGLibB_36392	164.213	-0.450078	0.166265	-2.70698	0.00678976	0.364578
HGLibB_53762	81.0463	-0.450063	0.198329	-2.26928	0.0232515	0.533579
HGLibB_46463	105.522	-0.450057	0.203066	-2.21632	0.0266699	0.555615
HGLibA_54756	91.2092	-0.450041	0.191755	-2.34696	0.0189273	0.503967
HGLibA_60491	37.5326	-0.449934	0.201951	-2.22793	0.025885	0.550745
HGLibB_50141	103.601	-0.4499	0.203301	-2.21297	0.0268995	0.556981
HGLibB_36646	66.3253	-0.449861	0.197577	-2.27689	0.0227931	0.531314
HGLibB_01778	171.156	-0.449845	0.173576	-2.59163	0.00955233	0.407651
HGLibA_14712	44.021	-0.449816	0.203739	-2.2078	0.027258	0.558923
HGLibB_55287	243.148	-0.449777	0.169566	-2.65252	0.00798945	0.383443
HGLibB_01398	67.6288	-0.449725	0.200642	-2.24143	0.0249982	0.545684
HGLibB_43437	198.783	-0.449724	0.155038	-2.90073	0.00372294	0.291135
HGLibB_51523	58.7129	-0.449621	0.202312	-2.22241	0.0262555	0.552299
HGLibA_25139	137.109	-0.449602	0.197081	-2.2813	0.0225305	0.529706
HGLibA_31134	58.129	-0.449587	0.202449	-2.22074	0.0263687	0.553148
HGLibB_52629	76.7382	-0.44957	0.198057	-2.26991	0.0232132	0.53324
HGLibB_18792	108.727	-0.449449	0.200253	-2.2444	0.0248064	0.544371
HGLibB_46632	132.198	-0.449402	0.196719	-2.28449	0.0223425	0.52808
HGLibA_11053	93.9376	-0.449323	0.200163	-2.24478	0.0247819	0.544371
HGLibA_11271	152.797	-0.449283	0.165304	-2.71792	0.00656929	0.360346
HGLibA_15403	334.293	-0.449099	0.120932	-3.71364	0.000204303	0.0717928
HGLibA_23319	135.178	-0.449031	0.177785	-2.52569	0.0115471	0.435288
HGLibB_09463	160.147	-0.448985	0.166627	-2.69454	0.00704851	0.369682
HGLibA_30087	74.5299	-0.448919	0.198884	-2.25719	0.0239962	0.539993
HGLibA_49544	90.8776	-0.448659	0.198843	-2.25634	0.0240491	0.540353
HGLibA_22803	53.7706	-0.448643	0.203455	-2.20513	0.0274452	0.560208
HGLibA_28115	99.6634	-0.448596	0.195728	-2.29194	0.0219092	0.524674
HGLibA_40772	162.33	-0.448562	0.177998	-2.52004	0.0117342	0.439247
HGLibA_43432	65.7201	-0.448554	0.198953	-2.25457	0.0241602	0.541455
HGLibA_06609	241.571	-0.448493	0.173055	-2.59162	0.00955242	0.407651
HGLibB_15016	200.516	-0.448437	0.165482	-2.70988	0.00673071	0.36375
HGLibA_22579	90.1149	-0.448391	0.20141	-2.22626	0.0259969	0.551279
HGLibA_14791	26.0202	-0.448366	0.195871	-2.28909	0.0220744	NA
HGLibB_19677	258.187	-0.448305	0.157751	-2.84185	0.0044852	0.31055
HGLibA_06504	95.5742	-0.448296	0.192646	-2.32704	0.019963	0.510883
HGLibA_47267	151.723	-0.448255	0.176431	-2.54068	0.0110638	0.429465
HGLibB_29904	87.9938	-0.448246	0.196705	-2.27877	0.0226806	0.530783
HGLibB_02480	112.608	-0.448123	0.19175	-2.33702	0.0194383	0.508448
HGLibB_29699	114.324	-0.44788	0.192933	-2.32143	0.0202638	0.513289
HGLibA_10812	136.911	-0.447873	0.181465	-2.46809	0.0135835	0.459286
HGLibB_27817	80.0191	-0.447679	0.197797	-2.26333	0.0236154	0.536688
HGLibB_41883	124.541	-0.447651	0.187924	-2.38209	0.0172147	0.493205
HGLibB_49709	183.063	-0.447604	0.154527	-2.8966	0.00377226	0.291458
HGLibB_51193	143.964	-0.447584	0.192529	-2.32477	0.0200845	0.511369
HGLibA_14344	93.2542	-0.447473	0.203034	-2.20393	0.0275289	0.560634
HGLibA_18117	132.669	-0.447459	0.180972	-2.47253	0.013416	0.457326
[truncated: 57,395 more rows]

## Sheet: GeCKOv2_library
GENE	ID	SEQUENCE
A1BG	HGLibA_00001	GTCGCTGAGCTCCGATTCGA
A1BG	HGLibA_00002	ACCTGTAGTTGCCGGCGTGC
A1BG	HGLibA_00003	CGTCAGCGTCACATTGGCCA
A1CF	HGLibA_00004	CGCGCACTGGTCCAGCGCAC
A1CF	HGLibA_00005	CCAAGCTATATCCTGTGCGC
A1CF	HGLibA_00006	AAGTTGCTTGATTGCATTCT
A2M	HGLibA_00007	CGCTTCTTAAATTCTTGGGT
A2M	HGLibA_00008	TCACAGCGAAGGCGACACAG
A2M	HGLibA_00009	CAAACTCCTTCATCCAAGTC
A2ML1	HGLibA_00010	AAATTTCCCCTCCGTTCAGA
A2ML1	HGLibA_00011	GCTTACCTGTAGTTCCACCA
A2ML1	HGLibA_00012	TATTTCCAACTCCCGACACC
A3GALT2	HGLibA_00013	CGAATGCGCGTCGCGTTCGA
A3GALT2	HGLibA_00014	CTTCGAACGCGACGCGCATT
A3GALT2	HGLibA_00015	CGGCAGATCCTACTTACACT
A4GALT	HGLibA_00016	CAGTCCCGCTACGTCCTCAA
A4GALT	HGLibA_00017	CTACTGCCCCACGACGCACG
A4GALT	HGLibA_00018	CTTTGAGGACATCAACCCCG
A4GNT	HGLibA_00019	CAGCTCGGATGCATCCCGCC
A4GNT	HGLibA_00020	GTAGCGCCTCCACTCTCGAT
A4GNT	HGLibA_00021	GAAACACAATGCCACGTCTG
AAAS	HGLibA_00022	TCCCTTATCAGGCGTGATGT
AAAS	HGLibA_00023	CCCAGACGGCAGCAAAATCC
AAAS	HGLibA_00024	GTGGGGTGACCAACCTGCTC
AACS	HGLibA_00025	CCCCGGTCGGGAGGAGATCC
AACS	HGLibA_00026	CTTCTCACGTGTGTATGATG
AACS	HGLibA_00027	GTTATGATGACTTGTACCAT
AADAC	HGLibA_00028	GTCACCCGACTTCGCAACAC
AADAC	HGLibA_00029	GAACCCCAGTGTTGCGAAGT
AADAC	HGLibA_00030	AAAGCTCCCGACAACCTTAA
AADACL2	HGLibA_00031	AATATATCACAGCTCGCCTT
AADACL2	HGLibA_00032	TGTTTGCCGTCCATCTATTC
AADACL2	HGLibA_00033	TTTGGCAAGTACAATCGTAC
AADACL3	HGLibA_00034	ATCGTGTACTACCACGGTGG
AADACL3	HGLibA_00035	AAATCCGTGACCACAACATC
AADACL3	HGLibA_00036	GATCCACTCCATATGCATCC
AADACL4	HGLibA_00037	CGGGTATCGTCCCAAAACGC
AADACL4	HGLibA_00038	TCGTACTTCCTCCAGACGTC
AADACL4	HGLibA_00039	ACCATGTCACGCGGACCCCC
AADAT	HGLibA_00040	ACCAAAATCGATGATCTCCT
AADAT	HGLibA_00041	CTTCAGTATTCTCCGAGTGC
AADAT	HGLibA_00042	ATTAACCAGTGAACGCAAAA
AAED1	HGLibA_00043	ATGACTGTCCAATCACTATA
AAED1	HGLibA_00044	AATGTCACCCTTATAGTGAT
AAED1	HGLibA_00045	GCTTACCTGGACCTAAAATG
AAGAB	HGLibA_00046	ACCATTCTTCATCACTACAT
AAGAB	HGLibA_00047	GCCTTGATAGTGTCTCCTCA
AAGAB	HGLibA_00048	AGCAGACATCAATCTATGTG
AAK1	HGLibA_00049	GACCATTTCTGGTGCTCGAT
AAK1	HGLibA_00050	GTCCTATCGAGCACCAGAAA
AAK1	HGLibA_00051	GTTGACAAACATGCGTTTCA
AAMDC	HGLibA_00052	AGGCTCTAATACAACCTATA
AAMDC	HGLibA_00053	TCCCAAGTCCGACTACCCCC
AAMDC	HGLibA_00054	GGTGTACAGACTCTTGTGAT
AAMP	HGLibA_00055	ATCGCTGAGCCGCCATACGA
AAMP	HGLibA_00056	GGAGGGCCCCGACGATAGCG
AAMP	HGLibA_00057	CTCCAGGTCTCCCGCTTCAA
AANAT	HGLibA_00058	CGCGTCCTCGCACATGAGCG
AANAT	HGLibA_00059	ACCTTCACGCTCGATCTCAA
AANAT	HGLibA_00060	CCTTCATCATCGGCTCGCTC
AAR2	HGLibA_00061	GAGGTCGGGCCCAAGTTCCG
AAR2	HGLibA_00062	GGCACAGATCTGTCGATTCT
AAR2	HGLibA_00063	AAAGTCCCACCGGAACTTCT
AARD	HGLibA_00064	CGTCCCGCGTGCGACTTCTT
AARD	HGLibA_00065	GTCCCCGAAGAAGTCGCACG
AARD	HGLibA_00066	AAAAGATGATGCTGCGAATC
AARS	HGLibA_00067	CCACGCTCGGACCATCACTG
AARS	HGLibA_00068	TGGGGGCAAACATAATGACC
AARS	HGLibA_00069	TCACACCTTCTTCGAGATGC
AARS2	HGLibA_00070	CCATTCGAAGGTCGCCCGCA
AARS2	HGLibA_00071	GCCGCGGGGCCGCACGGAAG
AARS2	HGLibA_00072	AAGCCTGCCATCTCGCTTCG
AARSD1	HGLibA_00073	GTGCTGAGAGTGACTCGCCG
AARSD1	HGLibA_00074	TTCATTGACGCTCTGCTCAA
AARSD1	HGLibA_00075	AGATGTCATTGATTGTACCA
AASDH	HGLibA_00076	GACCTTCGATCCTTCTGTTG
AASDH	HGLibA_00077	TAAGGCTGCCTCCTGTTATA
AASDH	HGLibA_00078	TCGATAGGTACATAAGCAGC
AASDHPPT	HGLibA_00079	ACCCGATGGATCTAGACATC
AASDHPPT	HGLibA_00080	AGGCTGGTCGTCTGATGATA
AASDHPPT	HGLibA_00081	ATCCTGATGTCTAGATCCAT
AASS	HGLibA_00082	TCTGGATCACATGTTAGCAA
AASS	HGLibA_00083	GTTAACTTTGTTTGTGATGC
AASS	HGLibA_00084	TAGGCAGTGATTACATCCAA
AATF	HGLibA_00085	GTTGAACCCGCGACCAAGCG
AATF	HGLibA_00086	CGCTCTGTCTATCGAGTTCT
AATF	HGLibA_00087	GTCTACTCACCAGACGATCC
AATK	HGLibA_00088	GCGCTGGATCGCGCCAGAGC
AATK	HGLibA_00089	CCGTGAGCAGGCAGTTCCGC
AATK	HGLibA_00090	TCGTGACTGCCGACCAGCTG
ABAT	HGLibA_00091	TGCAATTACGAAGAGAGCCG
ABAT	HGLibA_00092	CATGTTGCTCGCCCAGCGCC
ABAT	HGLibA_00093	CCAGCACAGCTACCGCCTGC
ABCA1	HGLibA_00094	GCCTCCGAGCATCTGAGAAC
ABCA1	HGLibA_00095	TGTTTCCGTTACCCGACTCC
ABCA1	HGLibA_00096	CCTCCCCAGGAGTCGGGTAA
ABCA10	HGLibA_00097	TCAGAGTGCTCCTTTATAAC
ABCA10	HGLibA_00098	CATATCGCCTGAAGTTTAAT
ABCA10	HGLibA_00099	CTTCCTTAAAGAACACTGTT
ABCA12	HGLibA_00100	CAAGTGCTCGCACGAATTCT
ABCA12	HGLibA_00101	CCTCGAAACCTTCCTAGTAC
ABCA12	HGLibA_00102	CCCGGAACATATACTTTCAA
ABCA13	HGLibA_00103	AGACCAAATCACCGCCCTGC
ABCA13	HGLibA_00104	ACCCACACTCTTCCAATATG
ABCA13	HGLibA_00105	TACTTGAGCAACTTGATTCC
ABCA2	HGLibA_00106	GAGTGCTTGGGCCGTGCTAT
ABCA2	HGLibA_00107	CTCGGTGGCCAGAAACCCGC
ABCA2	HGLibA_00108	GAAGCCCACCATCTCCGTGA
ABCA3	HGLibA_00109	TCCGTGTGTAACTGAACCGT
ABCA3	HGLibA_00110	GCGCGGCTTTCCCTCCGAGA
ABCA3	HGLibA_00111	TCATGAAGGAGGCGGCGATG
ABCA4	HGLibA_00112	CACCTCGAAGCCGGGCATAA
ABCA4	HGLibA_00113	ATGCCACCGTAGCAGGCAAG
ABCA4	HGLibA_00114	GCAATTGATGAGCTGCTCAC
ABCA5	HGLibA_00115	TCTAAGCCGAGCAACTTTGT
ABCA5	HGLibA_00116	GAAATAGATACCTTTCCCCG
ABCA5	HGLibA_00117	TCTACTGATCATCTACCTGA
ABCA6	HGLibA_00118	TGGGGCCTCTCAATACTTCT
ABCA6	HGLibA_00119	GTACACCTACCTTTCAAAAG
ABCA6	HGLibA_00120	AAGATGATTCCCATAGCATA
ABCA7	HGLibA_00121	GCTCTCCAAAGACGCGCGCC
ABCA7	HGLibA_00122	ACTCACTGCAGATTCGCGGC
ABCA7	HGLibA_00123	GAGGCCACAGCAATTCGACC
ABCA8	HGLibA_00124	TAAATGTATCTACCCGTCCC
ABCA8	HGLibA_00125	TCATTTACTTGATGACTATG
ABCA8	HGLibA_00126	TCTTTAATACTTTCCTCATC
ABCA9	HGLibA_00127	AATCAGTTGCAACTCCTCCT
ABCA9	HGLibA_00128	TACGTCATTGATGACAATGA
ABCA9	HGLibA_00129	AAAGAGCACAGAGACCATTC
ABCB1	HGLibA_00130	TTGGACTGTCAGCTGCTGTC
ABCB1	HGLibA_00131	GAAGCTAACCCTTGTGATTT
ABCB1	HGLibA_00132	CCAAACACCAGCATCATGAG
ABCB10	HGLibA_00133	CAGCTAGCTGAGGAACGTAT
ABCB10	HGLibA_00134	TACCATCATACTGATGCCTA
ABCB10	HGLibA_00135	TTCTTTGACAAGACTCGCAC
ABCB11	HGLibA_00136	GGAACTGTTAGTCCATACAA
ABCB11	HGLibA_00137	CCAAAAATGAGTAGCACGCC
ABCB11	HGLibA_00138	AAGAATTACTGAGTCAGACA
ABCB4	HGLibA_00139	AAAGTCGCCCTCCGCGCTCG
ABCB4	HGLibA_00140	GAGACCTGATCCGTGAGCTA
ABCB4	HGLibA_00141	TTTAGTTTCGATACTCCGAT
ABCB5	HGLibA_00142	CTGCAGCACGACAGACCAAG
ABCB5	HGLibA_00143	GGACATCACACTCATGATCC
ABCB5	HGLibA_00144	AGGTTGACCCTGTATTATGT
ABCB6	HGLibA_00145	CTTCCTGCCAAAATCTCGCC
ABCB6	HGLibA_00146	GGAACGGGCACTCAATGTGT
ABCB6	HGLibA_00147	TCCCCAGTCCTATACATTGC
ABCB7	HGLibA_00148	TCAGCATGTTTCCCGACATC
ABCB7	HGLibA_00149	TTACTAGATCTCCAACAGTA
ABCB7	HGLibA_00150	CTGTATTTGGTGCATCACTC
ABCB8	HGLibA_00151	CCGCTTGACAACTGACGTGC
ABCB8	HGLibA_00152	CAGTCATGAAACTCCCTACG
ABCB8	HGLibA_00153	TAAAGCGAGACCCCACGACA
ABCB9	HGLibA_00154	TGACGATGCCATCAATGGCG
ABCB9	HGLibA_00155	GCAATTAGCTCATTTGCCGC
ABCB9	HGLibA_00156	AGCGGAAGAGACAGTTTCGA
ABCC1	HGLibA_00157	CCGATGGCTCCGACCCGCTC
ABCC1	HGLibA_00158	CGGAAAACATCATCAGGTCG
ABCC1	HGLibA_00159	CAAGTTCGTGAATGACACGA
ABCC10	HGLibA_00160	TGCACGTGTACCAAGCTTAC
ABCC10	HGLibA_00161	GTAAGCTTGGTACACGTGCA
ABCC10	HGLibA_00162	ATCCGAGACAACATCCTCTT
ABCC11	HGLibA_00163	TGTCGATGCCACGATTCACG
ABCC11	HGLibA_00164	GTGAATCGTGGCATCGACAT
ABCC11	HGLibA_00165	CTAAGCGACTCCGTAAGCTT
ABCC12	HGLibA_00166	CGTGCGGTAGTTGATGGCCC
ABCC12	HGLibA_00167	CTGGGCCATCAACTACCGCA
ABCC12	HGLibA_00168	TGCCGCACTCACCGGCCCTA
ABCC2	HGLibA_00169	GGATTGGTATATCGAACAGC
ABCC2	HGLibA_00170	GTATCGAGAGAATCCAGAAT
ABCC2	HGLibA_00171	TCCTTACCTGTAAGAGTGTC
ABCC3	HGLibA_00172	GCCGCTCATACTGTATCAGC
ABCC3	HGLibA_00173	GGATGATGTAGCCACGACAA
ABCC3	HGLibA_00174	GGCGACCCACAGGTAGATGC
ABCC4	HGLibA_00175	GGCACTTCGTCTTAGTAACA
ABCC4	HGLibA_00176	CTTCCTCTAATCTCCGTTTA
ABCC4	HGLibA_00177	TGATGTGAACAAGTTTGATC
ABCC5	HGLibA_00178	AGATCCACACAACCCTTCGC
ABCC5	HGLibA_00179	GTGCCTGATGATCACGCAGC
ABCC5	HGLibA_00180	AAACATTCTCTGCCCATCGT
ABCC6	HGLibA_00181	AGTCCTGTGTACCTCCAGCG
ABCC6	HGLibA_00182	ATCGTGGTGAGCCACACAGT
ABCC6	HGLibA_00183	TGTTCCTGATTCACACCGAG
ABCC8	HGLibA_00184	GCGTAGCTGCGAGAAGCCGA
ABCC8	HGLibA_00185	TGATGACATTGACCTCCACG
ABCC8	HGLibA_00186	GATGTTGTGATAGTAGACCA
ABCC9	HGLibA_00187	CCTCTTTATGCCAGCCGTGA
ABCC9	HGLibA_00188	TTTCTAGGCGGCGGGAATCA
ABCC9	HGLibA_00189	TCTTCATATAATATCAACGA
ABCD1	HGLibA_00190	CCTGTCGTTCCGCAGCCGTC
ABCD1	HGLibA_00191	CGACGACATGATCCGCTCAA
ABCD1	HGLibA_00192	GCGGATCATGTCGTCGTACA
ABCD2	HGLibA_00193	CCTTATTGCACTGTTGACGA
ABCD2	HGLibA_00194	TTTCATAGGCGTGGTCTACT
ABCD2	HGLibA_00195	CAGCAGTGGACTAATTATGG
ABCD3	HGLibA_00196	CTCGAACATATTGTGATGTT
ABCD3	HGLibA_00197	GTGGTTTGCAGTGGTATCAT
ABCD3	HGLibA_00198	ACCACCATTACAGAACAATG
ABCD4	HGLibA_00199	TACCTGCAGCCGAAGTACGC
ABCD4	HGLibA_00200	GAGACCTCACCTGCGTACTT
ABCD4	HGLibA_00201	GTCTCAGGTCATGGCGGTCG
ABCE1	HGLibA_00202	TAATAACTCACAGTTGATTT
ABCE1	HGLibA_00203	ACAAATGTACCTCCTTCATC
ABCE1	HGLibA_00204	AGACTTAAACCTGATGAAGG
ABCF1	HGLibA_00205	AAAAAGCGAGATACCCGAAA
ABCF1	HGLibA_00206	GTACCCGCCCCAAAACCCCG
ABCF1	HGLibA_00207	CTCAGTGCCAACCAGTGATG
ABCF2	HGLibA_00208	ATGATCAGTACGTGAAGACG
ABCF2	HGLibA_00209	CCTAGATGCTTGCGTGTGGT
ABCF2	HGLibA_00210	AGATCAGATTGCACACATGA
ABCF3	HGLibA_00211	TCCGCCCCACCAGCCCGTAA
ABCF3	HGLibA_00212	TAGGGGCGTCCAGTAGCACC
ABCF3	HGLibA_00213	GCCGCCGTTACGGGCTGGTG
ABCG1	HGLibA_00214	GTCCACGCTGATGAACATCC
ABCG1	HGLibA_00215	ACTGAGACGGACCTGCTGAA
ABCG1	HGLibA_00216	ATTTCCGGGAAGTTCAATAG
ABCG2	HGLibA_00217	ACATCTCCAGATAATCCACT
ABCG2	HGLibA_00218	GACAGCTTCCAATGACCTGA
ABCG2	HGLibA_00219	CGAAGATTTGCCTCCACCTG
ABCG4	HGLibA_00220	TGATGTCGTGCTCCCACACG
ABCG4	HGLibA_00221	TCGTGTGGGAGCACGACATC
ABCG4	HGLibA_00222	TCATGGCTTCCAACACCGTG
ABCG5	HGLibA_00223	TCCTTTAAAGCCACCGCGTG
ABCG5	HGLibA_00224	GCCGGGATTGCCGCGGCGGA
ABCG5	HGLibA_00225	GTAGTGCAGCGTCTCGCGCA
ABCG8	HGLibA_00226	CACGGCGGCAAGATCAAGTC
ABCG8	HGLibA_00227	GCTGCCCATTGATCCAGATC
ABCG8	HGLibA_00228	GGTACCTGAGCTCCCTATGA
ABHD1	HGLibA_00229	GACCCTACCGTTCCACAAGT
ABHD1	HGLibA_00230	GGTGCAAGACGTATGTATCC
ABHD1	HGLibA_00231	GTAGAAAGTCTCGGTGGTGA
ABHD10	HGLibA_00232	TTGGAAGGTCTGGTCGATTA
ABHD10	HGLibA_00233	TGCAATTGCACGACCAGAGA
ABHD10	HGLibA_00234	TACAAAAGCGTTGGCGATTG
ABHD11	HGLibA_00235	CCGCTCCCGTGCCCGAAAAC
ABHD11	HGLibA_00236	GGCTAGCTTACTGCACGAAC
ABHD11	HGLibA_00237	GAGCCCGTGCAAAAAGACGA
ABHD12	HGLibA_00238	TGGTACCTGCGTTCCCATGC
ABHD12	HGLibA_00239	GCGTTCTTCCACCAGACTGC
ABHD12	HGLibA_00240	TGATTCAAACCTTGATCCTG
ABHD12B	HGLibA_00241	ACATGGTCGACCGCAACCTG
ABHD12B	HGLibA_00242	GCCGCATCGCCCGAGCCGCC
ABHD12B	HGLibA_00243	TATGAAGCAGCCCTTCGTGA
ABHD13	HGLibA_00244	GTGTCATTGTGAGTCCCATC
ABHD13	HGLibA_00245	GCTAATCTCTTAGTCCGAGA
ABHD13	HGLibA_00246	CGATGCGTTACCTTCCTTTA
ABHD14A	HGLibA_00247	GAGCACCTCGCGGTAAAAGA
ABHD14A	HGLibA_00248	ACTCCAACCCTTATCCTGTA
ABHD14A	HGLibA_00249	CTCCCACGTGTGAGAGTTAA
ABHD14B	HGLibA_00250	TACCTTCACACTGGCATAGT
ABHD14B	HGLibA_00251	TTCGCTTCTCCTCCGAGACC
ABHD14B	HGLibA_00252	GTGATCAGTCCATCACTGAG
ABHD15	HGLibA_00253	TTCGTCCTGCCCGTAGCGCC
ABHD15	HGLibA_00254	CCGCTGTTCGCGGTGAGCGA
ABHD15	HGLibA_00255	CGGGTCGTTGCGGTCCCAGT
ABHD16A	HGLibA_00256	AGGGGAGGACCGACGGATAC
ABHD16A	HGLibA_00257	GTACTATCAGCCCCGTGCCC
ABHD16A	HGLibA_00258	TTTACAGATCCTGTATCCGT
ABHD16B	HGLibA_00259	CGCCTCGTGGAGCGCTACCA
ABHD16B	HGLibA_00260	CTTCGACGACCTTGTGCCGC
ABHD16B	HGLibA_00261	GCACCGCTACCCCGTCGTGA
ABHD17A	HGLibA_00262	GACTCCAACAACCCAGCGCC
ABHD17A	HGLibA_00263	CAGAACCCCACCTGGCGAGA
ABHD17A	HGLibA_00264	TACACGGTCCTCTTCTCGCA
ABHD17B	HGLibA_00265	GGCAACGTTCAAACAATGCG
ABHD17B	HGLibA_00266	GAGTAAAGTGTATTTCGCAT
ABHD17B	HGLibA_00267	ATCTGTCTGAACGAGCAGAC
ABHD17C	HGLibA_00268	CGCTGCGCATTCATACCTCG
ABHD17C	HGLibA_00269	GACAGCGCTCGTACATCGCT
ABHD17C	HGLibA_00270	ACCTCAGCGAGCGCGCCGAC
ABHD2	HGLibA_00271	TTACCATAGGTGAACATGCG
ABHD2	HGLibA_00272	TCGCCACGCATGTTCACCTA
ABHD2	HGLibA_00273	GATACATTCCACCGTTGATC
ABHD3	HGLibA_00274	TACAGAAACGTACTACCCGA
ABHD3	HGLibA_00275	TGGACCTGCGGATGTTGTCC
ABHD3	HGLibA_00276	CCGAGCCGAAGAACCCCACC
ABHD4	HGLibA_00277	GCAAAACGACCGCACCCCCT
ABHD4	HGLibA_00278	CGGAATCGCTGCACCAGACC
ABHD4	HGLibA_00279	TTGGCTGTTCTTCGAGTAGC
ABHD5	HGLibA_00280	ACTCGCTGAAGTACCCATCA
ABHD5	HGLibA_00281	GCACAACCTAGGTGGATTCT
ABHD5	HGLibA_00282	TAAGTCTAGTGCAGCGTTTA
ABHD6	HGLibA_00283	CCCCTTCCAGGTACTGGCGG
ABHD6	HGLibA_00284	GCAAGTTAAGAGGATACACC
ABHD6	HGLibA_00285	AACATGTTTGTGATTGCGGG
ABHD8	HGLibA_00286	TGCCCTCGTCGATGAGCTTC
ABHD8	HGLibA_00287	CCATGATGAGCGGCCAGTAC
ABHD8	HGLibA_00288	CAAACTTATCGTGCATGCCG
ABI1	HGLibA_00289	ACAGGGCGCTCCATATTCGC
ABI1	HGLibA_00290	AGTAGTCTGCCACCCGAGTC
ABI1	HGLibA_00291	AGCGCCCTGTAAGGTATATT
ABI2	HGLibA_00292	GCACTCCCCCTATCGCACAC
ABI2	HGLibA_00293	GGGCTAGGTACGTAATCATT
ABI2	HGLibA_00294	TATAACGAACTGGTCGTTCA
ABI3	HGLibA_00295	AGTAGTCAGCGACCCGCAGC
ABI3	HGLibA_00296	CCTTGATGCTCTTTCGAGAC
ABI3	HGLibA_00297	CGACATTGGCCATGGGATCA
ABI3BP	HGLibA_00298	GTTGCATTTGCCACCTCGCA
ABI3BP	HGLibA_00299	TGGCACTCTGACACCGAGCT
ABI3BP	HGLibA_00300	CAAGTCACTGTCCCAATGAC
ABL1	HGLibA_00301	TGTCCCCCAACTACGACAAG
ABL1	HGLibA_00302	CCTCGTACACCTCCCCGTAC
ABL1	HGLibA_00303	CCGGCAGGAGGTGAACGCCG
ABL2	HGLibA_00304	GTCCATCTCGCTCAGGTACG
ABL2	HGLibA_00305	TCCCTCGTACCTGAGCGAGA
ABL2	HGLibA_00306	TCTCTGTGGTGCGCCCCGCC
ABLIM1	HGLibA_00307	CTTGATATCTCTTCCGCAGC
ABLIM1	HGLibA_00308	CGAAGCACTTCACCCTTGCA
ABLIM1	HGLibA_00309	CATTTATGGCAGTGAATGAC
ABLIM2	HGLibA_00310	CGCGCTGCTGCCCACCGATA
ABLIM2	HGLibA_00311	CCGAGTGACCTTCAACGGGA
ABLIM2	HGLibA_00312	GTGATAGTCAGCTTCGCAGT
ABLIM3	HGLibA_00313	GTCATCCAGTGCTACCGCTG
ABLIM3	HGLibA_00314	CTTCGCCTGTGATGAAGTCC
ABLIM3	HGLibA_00315	CCACTTACTGCTAGTGTTCA
ABO	HGLibA_00316	GATGGTCTACCCCCAGTCAA
ABO	HGLibA_00317	GGATCATAGGTCGAAGTGCG
ABO	HGLibA_00318	AGCCCCAGAAGTCTAATGCC
ABP1	HGLibA_00319	GATCCAGCGCTGGACGTAGT
ABP1	HGLibA_00320	GGTGCACTACCGCGTAGACC
ABP1	HGLibA_00321	CGGAGAGCGCATTGCCTATG
ABR	HGLibA_00322	CGATAACTATAAAGTCGCTC
ABR	HGLibA_00323	CGACTCATCGATGTACGGCA
ABR	HGLibA_00324	ACGCTTTGTACACACCGAGC
ABRA	HGLibA_00325	ATGTCCACCCGCCTACACAA
ABRA	HGLibA_00326	CAGCATGGCTCCGGGCGAAA
ABRA	HGLibA_00327	GATGTGCTCCTCAGCACGCT
ABRACL	HGLibA_00328	CTCTTAAAGCTGCAAAACGA
ABRACL	HGLibA_00329	AGTGGAGGAAATTCATCGTT
ABRACL	HGLibA_00330	TGCCAACCTCTTTGAAGCAT
ABT1	HGLibA_00331	CGAGCCCGTTCACGTCCCCC
ABT1	HGLibA_00332	TAGACTGGCCGCCACGCGCT
ABT1	HGLibA_00333	GGTCGGACGCGTCTTCTTTC
ABTB1	HGLibA_00334	GCGCTCACCATCGAAGGTGT
ABTB1	HGLibA_00335	ATAGTAATCCCGCCTCCTGC
ABTB1	HGLibA_00336	CTGCTGCAGTACCTGTACAC
ABTB2	HGLibA_00337	TGCGTACTCGTGGATGCGCA
ABTB2	HGLibA_00338	CGGCTCGCTCGTCATGGCCC
ABTB2	HGLibA_00339	CGCCGGCGCTCATGCTGTAC
ACAA1	HGLibA_00340	GATTCGGGCCATGATTGCCC
ACAA1	HGLibA_00341	ATTCACGTCCTTGAGAACCG
ACAA1	HGLibA_00342	CACCCCCGACGAGCTTCTCT
ACAA2	HGLibA_00343	CAAGCTTGGATCAGATATCA
ACAA2	HGLibA_00344	CTTACCAATACCCATGATAG
ACAA2	HGLibA_00345	ATTGTGGGCTACTTTGTATC
ACACA	HGLibA_00346	TGCAATTAGATTCGTTGTCA
ACACA	HGLibA_00347	GCAGAATTTGTTACTCGCTT
ACACA	HGLibA_00348	TGGCTTGCACCTAGTAAAGC
ACACB	HGLibA_00349	GATCATTACGTCCCCGTCCC
ACACB	HGLibA_00350	GGGTTGGGACCTGTAGCGTC
ACACB	HGLibA_00351	CGTTGTCGCCCAGACGCTAC
ACAD10	HGLibA_00352	GTACAGAATCGTATCCCTTC
ACAD10	HGLibA_00353	GTTAAAGACCTCCGTGCCTG
ACAD10	HGLibA_00354	ATAACTCAAATTCGGGCAAA
ACAD11	HGLibA_00355	CCACTCCGATAGCTGTTGCA
ACAD11	HGLibA_00356	CTAACTGTACCTCTTTAGGG
ACAD11	HGLibA_00357	CTGAGCCAATGTTTCTACCG
ACAD8	HGLibA_00358	AGACCCCTCCGAAGCCTAGC
ACAD8	HGLibA_00359	TCTGACCTCCGCTAAGAAAC
ACAD8	HGLibA_00360	TCCGAAGCTATCAATCATCC
ACAD9	HGLibA_00361	CGCCAGTTTAGGCAAGTATT
ACAD9	HGLibA_00362	CTCCCCTAGTCTTGAGTACA
ACAD9	HGLibA_00363	TGACCTTGAGGCCAATAGCC
ACADL	HGLibA_00364	TGTACTCCGCAGCTATTGTC
ACADL	HGLibA_00365	CGCGTAGGGACCCTCGGAGA
ACADL	HGLibA_00366	CTCACCGCGCGGCGGGCAGC
ACADM	HGLibA_00367	GCCAATCGACAACGTGAACC
ACADM	HGLibA_00368	TCCCCCTAATTAGAAGAGCC
ACADM	HGLibA_00369	TGCTCGTAAATTTGCCAGAG
ACADS	HGLibA_00370	TGGCGTAGGCCAGGTAATCG
ACADS	HGLibA_00371	CAGAACCCATGAGTCGCCCT
ACADS	HGLibA_00372	GGCAGGTACCTGGTTCGCTG
ACADSB	HGLibA_00373	ATCCACTGTGCTCGTGATAG
ACADSB	HGLibA_00374	TTCCTCTATCACGAGCACAG
ACADSB	HGLibA_00375	TATTGAGTAGAGCTTCTGAC
ACADVL	HGLibA_00376	TGTCTAACCGAGCCCTCAAG
ACADVL	HGLibA_00377	GCTGGCAGGAACCCGGATAA
ACADVL	HGLibA_00378	CGATGACAGCAAAGACGATG
ACAN	HGLibA_00379	GCTACACCCTCGACTTTGAC
ACAN	HGLibA_00380	GCGGGTCAACAGTGCCTATC
ACAN	HGLibA_00381	CCCCAGAGTCATTGGAGCGC
ACAP1	HGLibA_00382	GCCAGCCGCGCCTTCGTTGT
ACAP1	HGLibA_00383	AAATGCCGACAACGAAGGCG
ACAP1	HGLibA_00384	GGCTTCCACCAGCTCAATAG
ACAP2	HGLibA_00385	AGCCCTCGATTATGTGCTTC
ACAP2	HGLibA_00386	CATTACTAGAATACTGAGCC
ACAP2	HGLibA_00387	TAGTAATGATGCTGTCGTTG
ACAP3	HGLibA_00388	TTTGACGTGGACGCGCCCAG
ACAP3	HGLibA_00389	GTCCACGTCAAACTCCACTT
ACAP3	HGLibA_00390	GGTAGTTCACCACCTCCTGT
ACAT1	HGLibA_00391	TGCTCCATCATTCAGTGTAC
ACAT1	HGLibA_00392	AATGCCAGTACACTGAATGA
ACAT1	HGLibA_00393	TCCTACAAGGCAGGCAGTAT
ACAT2	HGLibA_00394	TCGGCGGCGCGGACCATCAT
ACAT2	HGLibA_00395	GCCGCCGAGACGATGACCAC
ACAT2	HGLibA_00396	TGCCTTGCAGTCCAGTCAAT
ACBD3	HGLibA_00397	TATGCAGCCCAACAGTATCC
ACBD3	HGLibA_00398	GATAGTGTTGCTCCTGCAAC
ACBD3	HGLibA_00399	AAGGCTTCGACGGGAGGAAG
ACBD4	HGLibA_00400	TCACCACTTATATCGTCCAA
ACBD4	HGLibA_00401	ATTCTACAGTTACTACAAGC
ACBD4	HGLibA_00402	CAGCCTCACCGTTCTTGGGC
ACBD5	HGLibA_00403	GAAGAATTGCTGCGTGTCAT
ACBD5	HGLibA_00404	TAGGGATGCTTGGAGTTCAC
ACBD5	HGLibA_00405	AGGAGTTCTGATATAACCTC
ACBD6	HGLibA_00406	GCCATCACCGGCGACAGCGG
ACBD6	HGLibA_00407	CAGCTCTCCACCGCTGTCGC
ACBD6	HGLibA_00408	CTTACCTGAGGATTCCAACC
ACBD7	HGLibA_00409	TATCTTTCTAGGGTTGTCGA
ACBD7	HGLibA_00410	GAGGTTCCATGCTTCCCATT
ACBD7	HGLibA_00411	CTTTACAAACAAGCAATAGT
ACCS	HGLibA_00412	CTGTGTACAGCGTGCCAAAG
ACCS	HGLibA_00413	CTGCAGGACTTCGGGATGTC
ACCS	HGLibA_00414	GACTTACCCGCCAGGACAGC
ACCSL	HGLibA_00415	ACCGGGCCACTTCTTCCCGC
ACCSL	HGLibA_00416	CTTCAGGTGGTGGTTCTAAA
ACCSL	HGLibA_00417	GGTTCCTGACCTACTACTGC
ACD	HGLibA_00418	GACCCACAGTGTCCGATGCC
ACD	HGLibA_00419	CCCCGACGTCGGACGTATCA
ACD	HGLibA_00420	ACCAACCAGGCACCCGTAGC
ACE	HGLibA_00421	GAGCATGGCGTAGCTTCGCG
ACE	HGLibA_00422	CCCGCTGAAACCGCTGTACG
ACE	HGLibA_00423	AGGAGCTGTATGAACCGATC
ACE2	HGLibA_00424	CAAGTGAACTTTGATAGAAC
ACE2	HGLibA_00425	ATGAGCACCATCTACAGTAC
ACE2	HGLibA_00426	TGCTGCTCAGTCCACCATTG
ACER1	HGLibA_00427	CATTCTCTACATCGTGTGCC
ACER1	HGLibA_00428	GAGGGCGTAGGCGTTGACCG
ACER1	HGLibA_00429	GCACCTGATTGAGGTCTCCG
ACER2	HGLibA_00430	TATCGCCGAGTTCTACAACA
ACER2	HGLibA_00431	CCGCACCGTGTTGTAGAACT
ACER2	HGLibA_00432	CTACTTAATCTGGACTCTTT
ACER3	HGLibA_00433	CTCTGAACTGCACCGAACAT
ACER3	HGLibA_00434	ATGATTATACCTCCAATGTT
ACER3	HGLibA_00435	ACACAGGAACTTTCGAAAGA
ACHE	HGLibA_00436	CCCAGCGACTGATGCGATAC
ACHE	HGLibA_00437	CCACAATGTCGTGTGCCCCG
ACHE	HGLibA_00438	GGCTCAGCAGTACGTTAGTC
ACIN1	HGLibA_00439	TTTCGATCTTCAGTCAGTCG
ACIN1	HGLibA_00440	GGTTGGCATGAGTACGTGCC
ACIN1	HGLibA_00441	AAGGAGAAAGACGATCATCT
ACKR2	HGLibA_00442	GCATCTAGACTACGCACTCC
ACKR2	HGLibA_00443	CATGCCCGCCGAAATCTGCG
ACKR2	HGLibA_00444	TGCTCCGTTACGTGCCTCGC
ACKR3	HGLibA_00445	TTTGCACGTGAGCTCGCCCA
ACKR3	HGLibA_00446	CATCTCGGCGTCCAGTGACC
ACKR3	HGLibA_00447	ACTGGACGCCGAGATGGCTC
ACKR4	HGLibA_00448	ACTAAAGTCCCCAGCCAATC
ACKR4	HGLibA_00449	CAATGACGAAAACTATTGTG
ACKR4	HGLibA_00450	TGTGCTACTTTATCACAGCA
ACLY	HGLibA_00451	GACCAGCTGATCAAACGTCG
ACLY	HGLibA_00452	GAGAGCAATTCGAGATTACC
ACLY	HGLibA_00453	TTCCACGACGTTTGATCAGC
ACMSD	HGLibA_00454	TCAGGTCCCACTCGTTGACG
ACMSD	HGLibA_00455	CCGCTACTCACCGCATAGAC
ACMSD	HGLibA_00456	GAGTGGTGCGAGAGAATTGC
ACN9	HGLibA_00457	TAAATTCGTCTTTCACGTAC
ACN9	HGLibA_00458	ACTCGAGAAACGTGCCGCCC
ACN9	HGLibA_00459	TGCAACAGCGTTATTGCAAC
ACO1	HGLibA_00460	AATGGTGAGCACGATGTCAG
ACO1	HGLibA_00461	ATGACACGAGCAGGCTTAAA
ACO1	HGLibA_00462	CGCACACCTTGCTGAGCCAT
ACO2	HGLibA_00463	CACATAGCCGTCCCGCTCAA
ACO2	HGLibA_00464	TCTCGGGGTTTGCGTCGTTG
ACO2	HGLibA_00465	GCGCGGATCTGCTCGGAACC
ACOT1	HGLibA_00466	AGTAGCGCTCGTGCCGCACC
ACOT1	HGLibA_00467	CGCTACCGCGCCGACACCCT
ACOT1	HGLibA_00468	TGGGGGAACCTTACGCTACA
ACOT11	HGLibA_00469	ACTGTCGTTCCCCGCACGTA
ACOT11	HGLibA_00470	CTTACCGGACAGGCAAGCCG
ACOT11	HGLibA_00471	CATAGACAAGGCGCATGCGC
ACOT12	HGLibA_00472	ATGACCACCTCGCCGGGCGC
ACOT12	HGLibA_00473	GCTCAGCTCGCCGCGCGCAG
ACOT12	HGLibA_00474	TAGAGCATTCAGCACAAGCA
ACOT13	HGLibA_00475	TCTCTCAAAATTGCGAGCCT
ACOT13	HGLibA_00476	GGTGATAAAGGCCATGACCA
ACOT13	HGLibA_00477	TGATATGTTATCTACTAACG
ACOT2	HGLibA_00478	GGTACAGCCGGGACGCTCGA
ACOT2	HGLibA_00479	GGAACTGCGCCGAACTCTTC
ACOT2	HGLibA_00480	TGGGGGAACCTTACACTACA
ACOT4	HGLibA_00481	ATAAGGAATGCTCTCGTAGG
ACOT4	HGLibA_00482	CCGCGCACGGCAATGCGCAC
ACOT4	HGLibA_00483	CGCAGCGTAACCCGCTGCTC
ACOT6	HGLibA_00484	GGTCCTAGTATTGCGCTTCT
ACOT6	HGLibA_00485	AATCCAAGAAGCGCAATACT
ACOT6	HGLibA_00486	CTTTATGCTGCAGCATCCAA
ACOT7	HGLibA_00487	CGGTGCGCTCGACACGAGCC
ACOT7	HGLibA_00488	TTTCTCGCAGTATTCCCGGC
ACOT7	HGLibA_00489	CCTCGAGGTGCCTCCTGTTG
ACOT8	HGLibA_00490	CGGTCGTGACCAAGACGCTA
ACOT8	HGLibA_00491	ACGAACAGGGTCGAGCTTCT
ACOT8	HGLibA_00492	CTGTTCGTGTCCGCTCCACT
ACOT9	HGLibA_00493	TGACTGTTCAAAACACCGTA
ACOT9	HGLibA_00494	AAATATTTCTCTCGTAATTC
ACOT9	HGLibA_00495	CTCCATCCACACTGCATTAG
ACOX1	HGLibA_00496	CACTCGCAGCCAGCGTTATG
ACOX1	HGLibA_00497	ATCGTACCTATTCGTGAAAT
ACOX1	HGLibA_00498	TTCACGAATAGGTACGATAA
ACOX2	HGLibA_00499	GCCGAGCTATCAACCGGATG
ACOX2	HGLibA_00500	TGATAGCTCGGCGCCTGGGT
ACOX2	HGLibA_00501	AGGCGCTCACCTTAGCAGCC
ACOX3	HGLibA_00502	CGAAGATCCGCTTGCATCGA
ACOX3	HGLibA_00503	CAGCTCGCGATACTTCTCCA
ACOX3	HGLibA_00504	AGCAAACACCACCGCGTGAG
ACOXL	HGLibA_00505	CTGCCTCTGTTAAAACGTGC
ACOXL	HGLibA_00506	GTCAGCCGAAGCCTTGTCAT
ACOXL	HGLibA_00507	AGAGGACTTCTCCTATGACA
ACP1	HGLibA_00508	ACGGTACCTGCCGGGCAACG
ACP1	HGLibA_00509	TGCTGTTTCTGACTGGAACG
ACP1	HGLibA_00510	CAACTTCCGGGTATGAGATA
ACP2	HGLibA_00511	GTTGAAGCGCTGCATCCCGT
ACP2	HGLibA_00512	GCCCTGCGGCAGCGCTATCA
ACP2	HGLibA_00513	AGCCGTGATAGCGCTGCCGC
ACP5	HGLibA_00514	TTTCCGGCTAGCACGTACCA
ACP5	HGLibA_00515	GGTAGGCCCGTGCTCGGCTA
ACP5	HGLibA_00516	CACAGTCCGAGCGATCTCCT
ACP6	HGLibA_00517	GGAGTCCACCCGTTGTTTGC
ACP6	HGLibA_00518	ACGAACCTTCTTTCTGACAC
ACP6	HGLibA_00519	CTTTAGGGGGGCATGTTTGC
ACPL2	HGLibA_00520	GAAACCGTATCACCCAAAAC
ACPL2	HGLibA_00521	CGTTTCAGTCCACCTGATCC
ACPL2	HGLibA_00522	GTTCAAGGGGCTTTCGAAAG
ACPP	HGLibA_00523	AGACCGAAGTGTACTAGCCA
ACPP	HGLibA_00524	TACTTTCAGGTGTTTCGGCA
ACPP	HGLibA_00525	TCCTCATGGCCACAAGGATT
ACPT	HGLibA_00526	GAACTTCACGGGACTGTCGC
ACPT	HGLibA_00527	ACAGTCCCGTGAAGTTCTCC
ACPT	HGLibA_00528	ACCCCTGGTGTTCGTGGCTC
ACR	HGLibA_00529	GTGGTGTCCGCATCGTCGGC
ACR	HGLibA_00530	TTGCCTGAACCGTAACCCAC
ACR	HGLibA_00531	GGCGTTATCTTTAGCAACCA
ACRBP	HGLibA_00532	TGCGAAGAAGCGTTCGTATT
ACRBP	HGLibA_00533	CACCATCGGGCACTAAGCCG
ACRBP	HGLibA_00534	GGGTGCTCACCTTCCGATTG
ACRC	HGLibA_00535	CACTGCTTGACTGAACATTA
ACRC	HGLibA_00536	TCAAGCAGTGATGACACCAG
ACRC	HGLibA_00537	ACTCACCTCGCCTGTCTCTT
ACRV1	HGLibA_00538	TAATTTGCATCCTCGTTCCA
ACRV1	HGLibA_00539	CTCACCAGAAGGCTGTTCAC
ACRV1	HGLibA_00540	CCTTTGAGTGAGCTTGAGTC
ACSBG1	HGLibA_00541	CTGTCCACAGGTCGTAGATC
ACSBG1	HGLibA_00542	CCGCCCAGATCTACGACCTG
ACSBG1	HGLibA_00543	TGTGTGCTAGTCTACACTTC
ACSBG2	HGLibA_00544	TCCGACAAGCCTCATAGTAC
ACSBG2	HGLibA_00545	CGAGAGTCAGTCAACCGATT
ACSBG2	HGLibA_00546	ATGACCTTACCCGGCTAGGA
ACSF2	HGLibA_00547	CAAGATCGTGGGCCGCTCTA
ACSF2	HGLibA_00548	CGAGCCATGGCTGTCTACGT
ACSF2	HGLibA_00549	TGCACCCCTGAACGTAGCTG
ACSF3	HGLibA_00550	GCAGCGCGTTGACCACACCA
ACSF3	HGLibA_00551	GGACAGAGCCATGCCGATCT
ACSF3	HGLibA_00552	TCTTAAGTTCTGAAACGCCG
ACSL1	HGLibA_00553	TCTTCCGACCAACACGCTTA
ACSL1	HGLibA_00554	ACTTGACAGCGACGAGCCCT
ACSL1	HGLibA_00555	CTCGTCGCTGTCAAGTAGTG
ACSL3	HGLibA_00556	CAACAGTGATGATGTGCCGC
ACSL3	HGLibA_00557	CGAGTGGATGATAGCTGCAC
ACSL3	HGLibA_00558	CTCACAGAAGATGGCGATGT
ACSL4	HGLibA_00559	AATCGCAGAGTGAATAACTT
ACSL4	HGLibA_00560	TCATGGGCTAAATGAATCTG
ACSL4	HGLibA_00561	GATTACCAGTGTTGAACTTC
ACSL5	HGLibA_00562	CAGACACAGCGAGTCCTCTT
ACSL5	HGLibA_00563	GTCAGGATGCAGATCAACGC
ACSL5	HGLibA_00564	TTTAGACAATGGGCCCTGCT
ACSL6	HGLibA_00565	CGGCGATCTGTGATTGGGTC
ACSL6	HGLibA_00566	ATGTACCAGGTGTTCCGCCG
ACSL6	HGLibA_00567	ATCCGCTACATCATCAATAC
ACSM1	HGLibA_00568	CAATCCATCCTGAGTCCGAC
ACSM1	HGLibA_00569	GTCGGACTCAGGATGGATTG
ACSM1	HGLibA_00570	AACGTCTTCACACAGACCTG
ACSM2A	HGLibA_00571	GTGCATGCTCCTAATGCCCA
ACSM2A	HGLibA_00572	ACAGGCTCCCGAGAGGACGT
ACSM2A	HGLibA_00573	GAACATCTTGTGCTCACTTA
ACSM2B	HGLibA_00574	ACAGGCTCCCGAGAGGATGT
ACSM2B	HGLibA_00575	TGTCTGAGAAAAGCTGCGAT
ACSM2B	HGLibA_00576	AACATCCTCTCGGGAGCCTG
ACSM3	HGLibA_00577	GATGCAACAGCGTCTACTGC
ACSM3	HGLibA_00578	TGATGCTAGCTCGTGTCACC
ACSM3	HGLibA_00579	TTACCCGATCTCCTCTTTGT
ACSM4	HGLibA_00580	AATGTAGCTTGCATACGAAC
ACSM4	HGLibA_00581	AATACAATGGACTCCACCGC
ACSM4	HGLibA_00582	CCCAGGGATCATCTTCATGC
ACSM5	HGLibA_00583	TGACCGAATCTGACATCTTC
ACSM5	HGLibA_00584	TCTTACATTCAGGATAACTT
ACSM5	HGLibA_00585	CGTACAGCTCCACACCAGTC
ACSS1	HGLibA_00586	ACGAGAGTGTCCCGCGCCAG
ACSS1	HGLibA_00587	CCAGATCAAAGCAACGCTCT
ACSS1	HGLibA_00588	CCGAGAGCGTTGCTTTGATC
ACSS2	HGLibA_00589	TCACATCAAAGTTGTACCGA
ACSS2	HGLibA_00590	CCACAGTAGACATGTCCCCG
ACSS2	HGLibA_00591	GGTGCATTCTGGATGTAGTC
ACSS3	HGLibA_00592	CTCCCGGTCGTGACCTTGAT
ACSS3	HGLibA_00593	TAGTCGCATTGATCATGTAA
ACSS3	HGLibA_00594	TACATCGCCTGTGGGATCAT
ACTA1	HGLibA_00595	GCCCCCCGACATGACGTTGT
ACTA1	HGLibA_00596	GGGGCACCACGATGTACCCT
ACTA1	HGLibA_00597	CGGTGAGATCGCGGCCCGCC
ACTA2	HGLibA_00598	CCTACCAGTTGTGCGTCCAG
ACTA2	HGLibA_00599	GGCCTCACCAGTAGTAACGA
ACTA2	HGLibA_00600	GGGACAAAAAGACAGCTACG
ACTB	HGLibA_00601	CAACCGCGAGAAGATGACCC
ACTB	HGLibA_00602	TCCTTCCCAGGGCGTGATGG
ACTB	HGLibA_00603	AGCCATGTACGTTGCTATCC
ACTBL2	HGLibA_00604	TCCTCGACACCAGGGCGTTA
ACTBL2	HGLibA_00605	TGCCAGATCCAGGCGTAGAA
ACTBL2	HGLibA_00606	GCCTCATGCCATTCTACGCC
ACTC1	HGLibA_00607	TCCCCGGGCAGGCATTGTTC
ACTC1	HGLibA_00608	TGCATACGATCAGCAATACC
ACTC1	HGLibA_00609	TGGTACGGCCAGAAGCATAC
ACTG1	HGLibA_00610	TCCCCTGCAGGGCGTCATGG
ACTG1	HGLibA_00611	TCGACTCACCTTGATCTTCA
ACTG1	HGLibA_00612	CAAGCAGGAGTACGACGAGT
ACTG2	HGLibA_00613	ACCGCGCTCGTGTGTGACAA
ACTG2	HGLibA_00614	CCACTAGGCATGGAGTCCGC
ACTG2	HGLibA_00615	GTGTGACATTGACATCCGTA
ACTL10	HGLibA_00616	CCCGTTACCCACGCTGAAAC
ACTL10	HGLibA_00617	TGCTCCACCGGCGCGTTCAG
ACTL10	HGLibA_00618	CATGGCTAGCACCGCGTTGC
ACTL6A	HGLibA_00619	GTTGAAGGACATAGCCATCG
ACTL6A	HGLibA_00620	TGCCAAGACCTCGTAACCTG
ACTL6A	HGLibA_00621	TCGTTCTACTGGGCTGATTT
ACTL6B	HGLibA_00622	ACTATGAGCGGGGGCGTCTA
ACTL6B	HGLibA_00623	ATGACCTCCGCTCCATCCCG
ACTL6B	HGLibA_00624	GTCATGTCGCCCCTCAAGAA
ACTL7A	HGLibA_00625	TACGATCCGCTACGTGCTGC
ACTL7A	HGLibA_00626	GGTCCACCGCTTTGAGTACG
ACTL7A	HGLibA_00627	ACCCACACGGCCCGCTTCGC
ACTL7B	HGLibA_00628	CGTAGCCGCACTTGCAGTAC
ACTL7B	HGLibA_00629	CTTGCGGGTGTCGCCAGCGT
ACTL7B	HGLibA_00630	ACCAGCCGCGCCGACTACGC
ACTL8	HGLibA_00631	GAACTCCAGCGTCTTGCCGC
ACTL8	HGLibA_00632	GATAACGGTTCTTGCAGCCA
ACTL8	HGLibA_00633	GTGCTACGTGCCGCAGAATC
ACTL9	HGLibA_00634	TAAGCACCACTATTGCTACG
ACTL9	HGLibA_00635	CGACTGCGATGCCACGTACA
ACTL9	HGLibA_00636	TGGGGAGCGCAGCGACTCGA
ACTN1	HGLibA_00637	GGCCTTACCTTCGGCTCCGA
ACTN1	HGLibA_00638	GATCCAAACAGGTGAACGCT
ACTN1	HGLibA_00639	CCAGCGGACCGAGAAACTGC
ACTN2	HGLibA_00640	CACGTAGTTGTACTGCACGC
ACTN2	HGLibA_00641	GTACAACTACGTGTACGACG
ACTN2	HGLibA_00642	CATCCTTCGCTTTGCTATTC
ACTN4	HGLibA_00643	GCATGAGCTTGAGCCCGTCT
ACTN4	HGLibA_00644	GGAGTTGCACCATGCCGTGA
ACTN4	HGLibA_00645	TGCACATTGACGTTCTTATA
ACTR10	HGLibA_00646	GCTCCCCAACAATTTAGAAC
ACTR10	HGLibA_00647	GATCTAACCTGATTGATCCA
ACTR10	HGLibA_00648	TTATACTGAACAACTCTGAC
ACTR1A	HGLibA_00649	ACCCAAGCACGTTCGTGTCA
ACTR1A	HGLibA_00650	TGCCATGACACGAACGTGCT
ACTR1A	HGLibA_00651	AAACTTCGGCAGCTCGTTCC
ACTR1B	HGLibA_00652	TCGGGCGGCCGAAGCACATG
ACTR1B	HGLibA_00653	CGCTCAACCCGAGTAAGAAC
ACTR1B	HGLibA_00654	CTGGCAGTACGTCTACTCCA
ACTR2	HGLibA_00655	TATAACTAGATATCTTATCA
ACTR2	HGLibA_00656	TCATTCCAGTTTGTGAAGTG
ACTR2	HGLibA_00657	CACATTTGCCCAGTATATGA
ACTR3	HGLibA_00658	TGTCAGACGTCCTCTCTACA
ACTR3	HGLibA_00659	AAGTGGGTGATCAAGCTCAA
ACTR3	HGLibA_00660	CACTAGAATATTGTCCTCTC
ACTR3B	HGLibA_00661	GGTGCCACAGTCCACCACGC
ACTR3B	HGLibA_00662	TTTGAATCATTTAACGTACC
ACTR3B	HGLibA_00663	AGGCTCCCTGCCTCCCTGCG
ACTR3C	HGLibA_00664	TTCGAATCATTTAACGTTCC
ACTR3C	HGLibA_00665	TGAACTGCAATGTAGAGTCC
ACTR3C	HGLibA_00666	TCTCCAGGCAGTGCTGGCCT
ACTR5	HGLibA_00667	TGAGCACAGCTACATCGCTG
ACTR5	HGLibA_00668	AACTGCAAGCGCATCAATCT
ACTR5	HGLibA_00669	TTACCTGCACATATAGCAGT
ACTR6	HGLibA_00670	GGAGCTTACAACGCCAAAAT
ACTR6	HGLibA_00671	TGAGATGACGACCTTAGTGC
ACTR6	HGLibA_00672	ACTCTTAACCAATCATCTAA
ACTR8	HGLibA_00673	GCGGCCCATCGTGCCCGCGC
ACTR8	HGLibA_00674	CGCACCTCTTGCAGCGACTC
ACTR8	HGLibA_00675	CATCACCCTGAGTATTTAGT
ACTRT1	HGLibA_00676	GAGGGCTCGGTCATAAGTAC
ACTRT1	HGLibA_00677	AGTTAAACCCGCTAGCAAAG
ACTRT1	HGLibA_00678	CGCAGTCACCAAACTCTGTA
ACTRT2	HGLibA_00679	GGAGACCATATTCGAGAGCC
ACTRT2	HGLibA_00680	CTGCACTCCCCTTTCGAGCG
ACTRT2	HGLibA_00681	AGATCACGGCTCCCCCCGAC
ACTRT3	HGLibA_00682	GAGCCGTTGTCGATCACCAC
ACTRT3	HGLibA_00683	CAACGGCTCGGGAATGATCA
ACTRT3	HGLibA_00684	ACTAACCGCTTGTCTAAACC
ACVR1	HGLibA_00685	TTGGATCATTCGTGTACATC
ACVR1	HGLibA_00686	GGCTCGCCAGATTACACTGT
ACVR1	HGLibA_00687	AGCAGCCTTTCTGGTAGACG
ACVR1B	HGLibA_00688	TGCCCACGATCTCCATGTGC
ACVR1B	HGLibA_00689	AGCCTGAGCACCCGTCCATG
ACVR1B	HGLibA_00690	ACACCTGCACATGGAGATCG
ACVR1C	HGLibA_00691	ATTTATGATGTGACCGCCTC
ACVR1C	HGLibA_00692	TTGGTTAGGTCTACCTCTGT
ACVR1C	HGLibA_00693	AGGGTCGACAGTGCTCCTAC
ACVR2A	HGLibA_00694	TGCCACTTATGTTAATTGCG
ACVR2A	HGLibA_00695	ACTTGAGTTGGAACAAGTAC
ACVR2A	HGLibA_00696	CCAGTTGCTTAACGAATATG
ACVR2B	HGLibA_00697	GCGATGCCGGTACATCCAAA
ACVR2B	HGLibA_00698	CGGCATCGCAAGCCCCCCTA
ACVR2B	HGLibA_00699	CGCGGAACATGACGGCGCCC
ACVRL1	HGLibA_00700	GCAGTGTTGCATCGCCGACC
ACVRL1	HGLibA_00701	CTCAGACACGACAACATCCT
ACVRL1	HGLibA_00702	CATCGGCAACAACCCGAGAG
ACY1	HGLibA_00703	TGGCGGAAGAGCGTCACCGA
ACY1	HGLibA_00704	GCTGGACAGTGCGGATACGC
ACY1	HGLibA_00705	TGAGGAGACAGCCCGCCAGC
ACY3	HGLibA_00706	GGGGAAGTCCACGACGCCCA
ACY3	HGLibA_00707	CTATAGACCCGTGGGCGTCG
ACY3	HGLibA_00708	GGCAACGCCCTTCTCATAGT
ACYP1	HGLibA_00709	CAGGAACTTACCTGCATAAC
ACYP1	HGLibA_00710	CACATACCTGAGTATGCTTA
ACYP1	HGLibA_00711	TTTCATAATCCACTGATATC
ACYP2	HGLibA_00712	TCCGAACACCTCGTAGTCCA
ACYP2	HGLibA_00713	CGAGGTGTTCGGAAGAGTGC
ACYP2	HGLibA_00714	AGAGTATTCAAGCTTAGAGA
ADA	HGLibA_00715	CAGGCTTGATGGATCCGTCT
ADA	HGLibA_00716	GCTCACTTTGGGCTTGTCGA
ADA	HGLibA_00717	GAACTGCATGTCCACCTAGA
ADAD1	HGLibA_00718	GCGAGTTCAGCTTGACCTTA
ADAD1	HGLibA_00719	CTCGCTGCATTTGTGCAAAC
ADAD1	HGLibA_00720	GCTAGTTCAGATAAAACAAC
ADAD2	HGLibA_00721	ATGGCGAGCGCTCGTCCAAC
ADAD2	HGLibA_00722	TGCTCACCTACCTACGCTCA
ADAD2	HGLibA_00723	CAGTTCCGCGCTCACCGAGA
ADAL	HGLibA_00724	CAATCACAGTCATCTGATCG
ADAL	HGLibA_00725	TCAGATGACTGTGATTGACA
ADAL	HGLibA_00726	GAATAGAAGTCTGTCTTGCA
ADAM10	HGLibA_00727	AAAATGTGCCACCACGAGTC
ADAM10	HGLibA_00728	GATACCTCTCATATTTACAC
ADAM10	HGLibA_00729	AAGTGTCCCTCTTCATTCGT
ADAM11	HGLibA_00730	CCTCCTCTCCTCGCAATACG
ADAM11	HGLibA_00731	GGTCACGGAACCCAGCCGTC
ADAM11	HGLibA_00732	GCTCCACGTATTGCGAGGAG
ADAM12	HGLibA_00733	TTGGAGTCGAAGCTCTTCAC
ADAM12	HGLibA_00734	GTCAGTCTCAGCACGTGTTC
ADAM12	HGLibA_00735	AATATCCCCGTACATGTCCA
ADAM15	HGLibA_00736	TAATTGGGAGATCGTCCTGA
ADAM15	HGLibA_00737	TTCCCCGAGTATTAGCTGTC
ADAM15	HGLibA_00738	CACAGCTTGCCCGCCAGCGC
ADAM17	HGLibA_00739	AACGTTCAGTACTTGATGTC
ADAM17	HGLibA_00740	GGACTTCTTCACTGGACACG
ADAM17	HGLibA_00741	CTTAAGGTGAGCCTGACTCT
ADAM18	HGLibA_00742	CAACCTTACACTCTACATCT
ADAM18	HGLibA_00743	TTTCCGAGATGTAGAGTGTA
ADAM18	HGLibA_00744	TCATTTGACTTAATCTTCCG
ADAM19	HGLibA_00745	ACTCACCTCCAATTTCCGTG
ADAM19	HGLibA_00746	TGAGGGGCGAGAACTGATCC
ADAM19	HGLibA_00747	TCAAACCACCACACGGAAAT
ADAM2	HGLibA_00748	CAGAAACAAGACGCGCCACA
ADAM2	HGLibA_00749	CGCGTCTTGTTTCTGCTCAG
ADAM2	HGLibA_00750	TCCTACAAAATTGTAATTGA
ADAM20	HGLibA_00751	CCAAATTATGACCAAGCTCG
ADAM20	HGLibA_00752	GTAGCTCGCACACACACCAC
ADAM20	HGLibA_00753	ACCCTCCCACACATGATATC
ADAM21	HGLibA_00754	TCCATTGAGAGAAATCGTTC
ADAM21	HGLibA_00755	ACGACATATTCCTGCAACAT
ADAM21	HGLibA_00756	TAAGAAGCCCGACAGTAAAC
ADAM22	HGLibA_00757	TGAACACTTACTGAAGTCCG
ADAM22	HGLibA_00758	GAGAATGAATGACGTTCCAA
ADAM22	HGLibA_00759	AGGAGAGCACTGTTACTACC
ADAM23	HGLibA_00760	AACCGTACCTTAGAGTACTG
ADAM23	HGLibA_00761	TATGATAGAGCCACTAGAGC
ADAM23	HGLibA_00762	CACTTACTGAAGTCCATTGC
ADAM28	HGLibA_00763	TCATCCACTGCATAAAAGAG
ADAM28	HGLibA_00764	AAAAGCTGTACCTGTTGCTC
ADAM28	HGLibA_00765	AATATGTACCTGCAACAGAG
ADAM29	HGLibA_00766	AGTCGGAGAACATTACGCCC
ADAM29	HGLibA_00767	GTGGTGCCAGTTATCCTCAC
ADAM29	HGLibA_00768	AGTAGTATGATCACTCATAT
ADAM30	HGLibA_00769	GCATTGTCGGAACTAGTAGA
ADAM30	HGLibA_00770	GGAACCCCTTGCAAGTATGA
ADAM30	HGLibA_00771	ATGCTCGCCTGTCATCAGAT
ADAM32	HGLibA_00772	GCTCACCGGGTCTTGACGCC
ADAM32	HGLibA_00773	GCCGCACCATGTTCCGCCTC
ADAM32	HGLibA_00774	GTGTACAGTTTCTCATCTAT
ADAM33	HGLibA_00775	ACCCTGGCGCACCGTCAGCC
ADAM33	HGLibA_00776	GCAGCCAGTCACCCCGCACT
ADAM33	HGLibA_00777	GAAACCCACTACGGCCCAGA
ADAM7	HGLibA_00778	CTGATACAGAAGCGAGATAC
ADAM7	HGLibA_00779	GTATCTCGCTTCTGTATCAG
ADAM7	HGLibA_00780	CAAGACATACCTTTAACCTG
ADAM8	HGLibA_00781	CGGCTACACAGAGACCTATA
ADAM8	HGLibA_00782	CTGGGCGCGATGATGCTGCC
ADAM8	HGLibA_00783	CCGACCCATACCTGCCCGCG
ADAM9	HGLibA_00784	CACTGACCATCCCAATATAC
ADAM9	HGLibA_00785	TTAGGTATCTTATGTTATTC
ADAM9	HGLibA_00786	CTTATGAAATTATAACTCCT
ADAMDEC1	HGLibA_00787	TCGGACCCTACCATGTTCTC
ADAMDEC1	HGLibA_00788	TACCACGAAACCTGAGAACA
ADAMDEC1	HGLibA_00789	ACCACAACTTCATGCTGCGT
ADAMTS1	HGLibA_00790	CTGCCGGTTGGCATCGTACG
ADAMTS1	HGLibA_00791	GCACCTCGTACGATGCCAAC
ADAMTS1	HGLibA_00792	GCTTGTGGCAGACCAGTCGA
ADAMTS10	HGLibA_00793	CTCACGTGTGCCCGATCTCG
ADAMTS10	HGLibA_00794	CCAGACGCACACCATCGACA
ADAMTS10	HGLibA_00795	CGCTCACACATTCCGCCCAC
ADAMTS12	HGLibA_00796	ACCACCCGCACATCGTTTAC
ADAMTS12	HGLibA_00797	CTCGGACTGGACCCACCACG
ADAMTS12	HGLibA_00798	GTACTACAGAATTTCTCACG
ADAMTS13	HGLibA_00799	TGCAGGCGGCATCCTACACC
ADAMTS13	HGLibA_00800	CATAGCGCTCTGTGTCCTCC
ADAMTS13	HGLibA_00801	AAGTAAGAAGACACGGCCTG
ADAMTS14	HGLibA_00802	ACACTTGTCATCCGCCTTCA
ADAMTS14	HGLibA_00803	AAGCCGGACCTTCACCGCCA
ADAMTS14	HGLibA_00804	GGCGGTGAAGGTCCGGCTTG
ADAMTS15	HGLibA_00805	CGCGGAGCCTTTGGCTACCG
ADAMTS15	HGLibA_00806	TTAACGGCCGCCGCTACTAC
ADAMTS15	HGLibA_00807	AGGGGTTGGCACGGTCGATC
ADAMTS16	HGLibA_00808	TGGATGAAGCCCCGCGCGCG
ADAMTS16	HGLibA_00809	GGGACACGTAATCGCCCCTG
ADAMTS16	HGLibA_00810	TGTGCAGACTTTACCGCCAG
ADAMTS17	HGLibA_00811	CCGGCTCACCAGCGAGCACA
ADAMTS17	HGLibA_00812	CCCGTGGTACTGCACCATGT
ADAMTS17	HGLibA_00813	GTGGACGAGAACATCTGATC
ADAMTS18	HGLibA_00814	GTGACTGCTCAAAATCGCCG
ADAMTS18	HGLibA_00815	GTCGTGTGAAATATATGACC
ADAMTS18	HGLibA_00816	GGGCGACCCAGAAGATCAGC
ADAMTS19	HGLibA_00817	GCCAGGACTGCATGACCGTG
ADAMTS19	HGLibA_00818	TCATTGCACTTTCGAATCTG
ADAMTS19	HGLibA_00819	CACTGATTAGAGCCCGAGAG
ADAMTS2	HGLibA_00820	CGAGAAGGGCACCACCCGCG
ADAMTS2	HGLibA_00821	GGAGTTCTTCATCGAACCCT
ADAMTS2	HGLibA_00822	AGGAGCACGCCAACAGCTCG
ADAMTS20	HGLibA_00823	GACCGCCGATGCATCCTTTC
ADAMTS20	HGLibA_00824	ACGAAGTAGTGATCCCCGAG
ADAMTS20	HGLibA_00825	ATTAGTTATGATTCACCGTG
ADAMTS3	HGLibA_00826	TCTCTTATTAGAGTCGGACC
ADAMTS3	HGLibA_00827	AATGAGACGCCGCAGACACG
ADAMTS3	HGLibA_00828	ACCTCTGTAGTGGAAGTCTT
ADAMTS4	HGLibA_00829	CATACCCAGCGTGTCGCAAG
ADAMTS4	HGLibA_00830	AGTCTCCACTTGCGACACGC
ADAMTS4	HGLibA_00831	AGCCATTCTGTTTACCCGTC
ADAMTS5	HGLibA_00832	GGACGCGGGGGTTTCGCAGC
ADAMTS5	HGLibA_00833	CCGGCCATACAACCGCGCCA
ADAMTS5	HGLibA_00834	GGGCTTAGATGCATCAATGC
ADAMTS6	HGLibA_00835	TCAACGTAGTACAACTAAAG
ADAMTS6	HGLibA_00836	ACCAGCTAACTATTCCAATA
ADAMTS6	HGLibA_00837	CATACAGATGTCGTTGTTGA
ADAMTS7	HGLibA_00838	CCCCCCGCGTCGACTCGAAC
ADAMTS7	HGLibA_00839	CCGGCTTTGTGAGCGAGACG
ADAMTS7	HGLibA_00840	ACACCCACCTGGTGCGGGTC
ADAMTS8	HGLibA_00841	ATGGCCGTGTCGTAGTGCTC
ADAMTS8	HGLibA_00842	CAGTGTAAGCCCCCCATTGT
ADAMTS8	HGLibA_00843	CGAACAGCGGTGCCATCACG
ADAMTS9	HGLibA_00844	CGCTGCGCCTATAAATGATG
ADAMTS9	HGLibA_00845	GACGTAGCAGCATTAAACAG
ADAMTS9	HGLibA_00846	ATGCTGCTACGTCACCAGCC
ADAMTSL1	HGLibA_00847	AGGCATCCCATAGGCCGTCC
ADAMTSL1	HGLibA_00848	CTCCTCGGAGCGTGCGGTCC
ADAMTSL1	HGLibA_00849	CAAGCATGGAATGCTGCCGT
ADAMTSL2	HGLibA_00850	GACCGGAATCGAGTACATCG
ADAMTSL2	HGLibA_00851	TGCGATAGTTGCCCGTCACG
ADAMTSL2	HGLibA_00852	GACCAACGAGGTGTGCGAGC
ADAMTSL3	HGLibA_00853	GGTCATCATAGCGATAAGTG
ADAMTSL3	HGLibA_00854	CACTTATCGCTATGATGACC
ADAMTSL3	HGLibA_00855	ACTGGGATGCTTGGGGCGAC
ADAMTSL4	HGLibA_00856	TTCGATATAACCGTCCTCCC
ADAMTSL4	HGLibA_00857	AGGACGGTTATATCGAAAGA
ADAMTSL4	HGLibA_00858	TCCTGGCCGCTCGAATCTCC
ADAMTSL5	HGLibA_00859	GCGGCCGAAGCTGTGGTAGA
ADAMTSL5	HGLibA_00860	GGACAGGGCGGCCATTGTAC
ADAMTSL5	HGLibA_00861	GCACACTGTAGGTCTCGGAA
ADAP1	HGLibA_00862	CCGGGCCAAGTACGAGCGAC
ADAP1	HGLibA_00863	GAACTCCTGTCGCTCGTACT
ADAP1	HGLibA_00864	CAAGGTGAAGTCCGTCCGCC
ADAP2	HGLibA_00865	GCTGCTTAAGGTAACCGAGA
ADAP2	HGLibA_00866	GGGGAAACCATCTCGCTCCC
ADAP2	HGLibA_00867	AACTTTACCTGGGAGCGAGA
ADAR	HGLibA_00868	AATAGTATCCGCGCAGCACC
ADAR	HGLibA_00869	CTCGGCCATTGATGACAACC
ADAR	HGLibA_00870	TGGTCTCTTACCGAGGTTCA
ADARB1	HGLibA_00871	AGCTGACGCTGTCTCACGCC
ADARB1	HGLibA_00872	TCACGCTCGCAGAAAAGTGC
ADARB1	HGLibA_00873	CGTCTCATACCTTCCAGGAT
ADARB2	HGLibA_00874	GCGGTCCTTACCTTTCCGCT
ADARB2	HGLibA_00875	CGTGGACGGCAGGACGTTCG
ADARB2	HGLibA_00876	GGTGAACGGGCTCACGTTCG
ADAT1	HGLibA_00877	TCTTGAACTCCGAAGCCTTT
ADAT1	HGLibA_00878	ATTTGAACAGAGCCGCAGTG
ADAT1	HGLibA_00879	CCTCAGCATGGCTATCATTG
ADAT2	HGLibA_00880	GAGCACGCGCCGCTTGCAGC
ADAT2	HGLibA_00881	CACTTTGACGACACCAATCG
ADAT2	HGLibA_00882	CGCGTGCTCGGTGTCGGCAG
ADAT3	HGLibA_00883	CGCACACCATGACGGCGTGC
ADAT3	HGLibA_00884	GCGCACCGTAGAAGACGCGC
ADAT3	HGLibA_00885	GCGTAAACTGGACGCAGACG
ADC	HGLibA_00886	GTACACGATGGTCTTGGAGG
ADC	HGLibA_00887	CGAGGTAGCTGCCTTCTTCG
ADC	HGLibA_00888	GTTGGCGCAGATGATCTTAC
ADCK1	HGLibA_00889	CTAATGACTTTGGCGCTGTC
ADCK1	HGLibA_00890	CTTAGAGATTCGCAACAACG
ADCK1	HGLibA_00891	AAGACCAACGACCTGCTGCG
ADCK2	HGLibA_00892	GATTCTGAGCTTCGTAACGC
ADCK2	HGLibA_00893	TTCCCTCTGCCCGCTGCGAC
ADCK2	HGLibA_00894	ACTTGACGGCTTTCACATTC
ADCK3	HGLibA_00895	GCGTGGTGCGGCACTCAAGC
ADCK3	HGLibA_00896	ATTGGCCGGCTGGCCAACTT
ADCK3	HGLibA_00897	GATCGTGCGCACGCTCTGCA
ADCK4	HGLibA_00898	GCTAGGAGTACTGGCCGAGA
ADCK4	HGLibA_00899	TGACCGCTCTCGAGAACGCA
ADCK4	HGLibA_00900	GCCCATCCTGGTAAAACTTT
ADCK5	HGLibA_00901	GGTGCTCTCCACCGCGGTAG
ADCK5	HGLibA_00902	TGCACCAATGTTGTCCTTCG
ADCK5	HGLibA_00903	GGACTCGTTACCTTGGAGGA
ADCY1	HGLibA_00904	GTTCACACCGACGAAGAGCA
ADCY1	HGLibA_00905	TGTCGCCGCATCAAGATTCT
ADCY1	HGLibA_00906	GGACTGCTACTACTGCGTGT
ADCY10	HGLibA_00907	ACCTTAACTGCTCTCTGATC
ADCY10	HGLibA_00908	CCTGACCAATCACCAGAAAG
ADCY10	HGLibA_00909	CCCCCATACCTGCAAATTTC
ADCY2	HGLibA_00910	CCGCGACTTGATGCAATTAC
ADCY2	HGLibA_00911	GCTTATGGTAGGCTCCCGCC
ADCY2	HGLibA_00912	TCCATATCACCAACGAGAAG
ADCY3	HGLibA_00913	CACGCGCGAAGTTCAGGCCC
ADCY3	HGLibA_00914	CTTCTCCGAGCCCGAATACT
ADCY3	HGLibA_00915	TTACGAGATGGCCTCCACCA
ADCY4	HGLibA_00916	CAGCGCGACCCATACCAAGC
ADCY4	HGLibA_00917	TGGGTCGCGCTGCTAGCGCT
ADCY4	HGLibA_00918	CTCGTAGAAGAGGTCTTCGC
ADCY5	HGLibA_00919	GCGGTTCATCTTGGCGATCA
ADCY5	HGLibA_00920	CTGCACCCACTATCCGGCTG
ADCY5	HGLibA_00921	GGTGCAGACACCCACGATGT
ADCY6	HGLibA_00922	ACGCGTTGCGCTCGCCACCA
ADCY6	HGLibA_00923	GCAGTGTTGCCCGAGTGATG
ADCY6	HGLibA_00924	CCGCAGCCAGCTTGTCAAAC
ADCY7	HGLibA_00925	ACTTCTCGTAGAGCGCATCT
ADCY7	HGLibA_00926	CTACTTCCTCAACGAGGGCG
ADCY7	HGLibA_00927	TGTTACCTGCTCCCACGCAC
ADCY8	HGLibA_00928	CGTAGCCTATGCCGTCGCCC
ADCY8	HGLibA_00929	CCACTTCCGATTTGCGCCTT
ADCY8	HGLibA_00930	ATGGGCCAGTCGATCAAATC
ADCY9	HGLibA_00931	CTTACCTGATGGACACCGCG
ADCY9	HGLibA_00932	TGTCCCTCGCGGTGTCCATC
ADCY9	HGLibA_00933	CGGCCCCCACGACGGTGGCG
ADCYAP1	HGLibA_00934	GGCTCCGAGCCATCGAAGTC
ADCYAP1	HGLibA_00935	CCGTGAAGATCCCGTCCGAG
ADCYAP1	HGLibA_00936	AACCCGCTGCCAGACTTCGA
ADCYAP1R1	HGLibA_00937	GTCTGGGAGACCGAAACCAT
ADCYAP1R1	HGLibA_00938	GTGTTGGAAGCCCGCCCATG
ADCYAP1R1	HGLibA_00939	CCCCTTACCTGAGAGATCTA
ADD1	HGLibA_00940	GACCAGAGTGAACTCCGAGC
ADD1	HGLibA_00941	CATGGCACCAGACCTTCGCC
ADD1	HGLibA_00942	GAATGGTGATTCTCGTGCTG
ADD2	HGLibA_00943	TGAAGTCCGCGATCTGTCGC
ADD2	HGLibA_00944	AGTACATGCGCCTTCGCAAC
ADD2	HGLibA_00945	CCGCATGAGCCGCTCCCCTT
ADD3	HGLibA_00946	ACAAGTCTACAAGTCTGTAC
ADD3	HGLibA_00947	ACAGGCCTTTCGGGAAGACT
ADD3	HGLibA_00948	ACACCTATCAATGACCTTCC
ADH1A	HGLibA_00949	TCACCTTAATACGAACTTCA
ADH1A	HGLibA_00950	CCATGGTACCACTAACCACG
ADH1A	HGLibA_00951	CTGTGGCACAGATGACCACG
ADH1B	HGLibA_00952	CCAGGTTGCCACTAACCACG
ADH1B	HGLibA_00953	TCTCATCCACCACCGTGTAC
ADH1B	HGLibA_00954	GTCTGCAGTTAACGTTGCCA
ADH4	HGLibA_00955	AGACTTACATAAACCGATCC
ADH4	HGLibA_00956	CTAGCTTTCCCAGTGATCGT
ADH4	HGLibA_00957	GGAGTGACCAACGTCAAACC
ADH5	HGLibA_00958	CTGATAGATCATTGCCACTG
ADH5	HGLibA_00959	GTGCTCATTGAGATGACCGA
ADH5	HGLibA_00960	ACTTCAGGTTATCAAGTGCA
ADH6	HGLibA_00961	TCCATACAGGTTGTGGCCAC
ADH6	HGLibA_00962	GCTGGAATCGTTGAGAGTAT
ADH6	HGLibA_00963	GATGCAAAGCAGCCATACTC
ADH7	HGLibA_00964	CCTACTCGCTCCTAATGCAA
ADH7	HGLibA_00965	AATGCTTGTCGCAACCCAGA
ADH7	HGLibA_00966	GACTAAAGAAGTTCGCATTA
ADHFE1	HGLibA_00967	AGGATCAATCAGTCCCAGTG
ADHFE1	HGLibA_00968	CGACCACTCGGGCAGGCATG
ADHFE1	HGLibA_00969	TTACAATGTGGATCACCCAC
ADI1	HGLibA_00970	GAAATTTCACGTACTGCCCG
ADI1	HGLibA_00971	GCAGTGGGTACTTCGATGTG
ADI1	HGLibA_00972	GGGGATCTATCACCGCTTCA
ADIG	HGLibA_00973	GAAGTACCCTTTGATGCCGC
ADIG	HGLibA_00974	CTACGCTTCTTACTTAGCCA
ADIG	HGLibA_00975	AAATGACTCCAGTGTGTGCT
ADIPOQ	HGLibA_00976	CCAGGGCATCCGGGCCATAA
ADIPOQ	HGLibA_00977	ATCGGTGAAACCGGAGTACC
ADIPOQ	HGLibA_00978	TAGGCAAAGTAGTACAGCCC
ADIPOR1	HGLibA_00979	GTCCCACTGCGCCACAATGA
ADIPOR1	HGLibA_00980	CTGCCATCATTGTGGCGCAG
ADIPOR1	HGLibA_00981	GACAACGACTATCTGCTACA
ADIPOR2	HGLibA_00982	CTCATGATGTACTACCAGAC
ADIPOR2	HGLibA_00983	CTCTTCGTGTACCATCCAGT
ADIPOR2	HGLibA_00984	CTTACAAGCCCATCATGCTA
ADIRF	HGLibA_00985	CTGGTTAGCAGTCTTGTCGA
ADIRF	HGLibA_00986	CATCGACAAGACTGCTAACC
ADIRF	HGLibA_00987	CACTTGCTGAGCTGCCGCTC
ADK	HGLibA_00988	AGCGCTCACCTCAGCGCTTG
ADK	HGLibA_00989	TGGAGGCGCCGCAAGCGCTG
ADK	HGLibA_00990	TTCAAAGTCGAATATCATGC
ADM	HGLibA_00991	CGACGCGACATCCAACCGAG
ADM	HGLibA_00992	TCCTAGGCGCTGACACCGCT
ADM	HGLibA_00993	ACAAGGACAACGTCGCCCCC
ADM2	HGLibA_00994	AACTCATGGGACCGGCCGGC
ADM2	HGLibA_00995	ACCCGCGACCCGTCAAACCC
ADM2	HGLibA_00996	GTCTTCGGGGGCCCGAGTGT
ADM5	HGLibA_00997	TCCAGTATATGATCTCCGCC
ADM5	HGLibA_00998	CCTACAGCTATGGGCGCCGC
ADM5	HGLibA_00999	CCCCTTGGGCGGAGAAGGCG
ADNP	HGLibA_01000	ATCGAAGACCATGAACGTAT
ADNP	HGLibA_01001	TGCTCGTAAGTGCGCTTCAC
ADNP	HGLibA_01002	CCCATCACTTACGAAAAACC
ADNP2	HGLibA_01003	CTTTCCGTCCAACGTCTACC
ADNP2	HGLibA_01004	CCGTCACGGGTTCTTCCCCC
ADNP2	HGLibA_01005	GACCTTAAAGGCTTTGATCC
ADO	HGLibA_01006	TTCGCGGGCCGAGTACACCG
ADO	HGLibA_01007	GATCCAACGGATCGCCCGCC
ADO	HGLibA_01008	ACAAGCTAGACGCGGGCGGC
ADORA1	HGLibA_01009	GGCGACCCGCAGAAGTACTA
ADORA1	HGLibA_01010	CTCGAACTCGCACTTGATCA
ADORA1	HGLibA_01011	CTTCTGCTTCATCGTGTCGC
ADORA2A	HGLibA_01012	TCTGGCGGAACTCGCGGATA
ADORA2A	HGLibA_01013	CTCCTCGGTGTACATCACGG
ADORA2A	HGLibA_01014	CGTGGCTGCGAATGATCTTG
ADORA2B	HGLibA_01015	CATCGCCGCGCTTTCGGTGG
ADORA2B	HGLibA_01016	GTTGCCCGCCACCGAAAGCG
ADORA2B	HGLibA_01017	GTTCCGGTAAGCATAGACAA
ADORA3	HGLibA_01018	TCCGCAAGGCTGACCGCTCC
ADORA3	HGLibA_01019	TCGCTGTGGACCGATACTTG
ADORA3	HGLibA_01020	CATTGGACTCTGCGCCATAG
ADPGK	HGLibA_01021	TGTTCCACCAGAGTCATTGC
ADPGK	HGLibA_01022	AGTCAATGCATGTGTTGATG
ADPGK	HGLibA_01023	TTCTCTCACGACCTCTCCAA
ADPRH	HGLibA_01024	CGGCTTGGATGCCCTAGACG
ADPRH	HGLibA_01025	ATCCAAGTGAGCATCGAGAG
ADPRH	HGLibA_01026	GGAGAAGATACACCGGCAGT
ADPRHL1	HGLibA_01027	GACCCTCATCGAGGTCAGCG
ADPRHL1	HGLibA_01028	ACTCCACGCTGACCTCGATG
ADPRHL1	HGLibA_01029	CCAGGCGAGAAGGTAGTTAT
ADPRHL2	HGLibA_01030	CTCAAAGACATCGCGACATT
ADPRHL2	HGLibA_01031	AGGAGCCTTTCCCGTTAAAC
ADPRHL2	HGLibA_01032	TTACAATGGCGCCATCCTGC
ADPRM	HGLibA_01033	ATGTCTGTAGTATCGCCGCC
ADPRM	HGLibA_01034	AACATCTGCGATGACGCCAA
ADPRM	HGLibA_01035	CACACATTGTCAGAGGCGTC
ADRA1A	HGLibA_01036	GATCAAGAGAGACCTTCTAC
ADRA1A	HGLibA_01037	TTCACAAACGCCATCCGTCT
ADRA1A	HGLibA_01038	GGAAGCTGGCTTCATGTCAT
ADRA1B	HGLibA_01039	CGCGCTTTCGTGCGCATCCT
ADRA1B	HGLibA_01040	AGCGAGCCGCCGCGCGTCCA
ADRA1B	HGLibA_01041	GTACTGCCGTGTCTATATAG
ADRA1D	HGLibA_01042	ATACCGCAGAAGCGCTCGTC
ADRA1D	HGLibA_01043	TGCGCGCGACCACGTACACG
ADRA1D	HGLibA_01044	CTGTCGCACAAGATCCGCGC
ADRA2A	HGLibA_01045	GCCGCGCGACACCGACGCGC
ADRA2A	HGLibA_01046	CCCGACGGCCGTGAGCGTGT
ADRA2A	HGLibA_01047	TACGTCATCTCGTCGTGCAT
ADRA2B	HGLibA_01048	ACGGGCGGCACAGGATCCTC
ADRA2B	HGLibA_01049	TGGAGTTGTACTCCAGCGCG
ADRA2B	HGLibA_01050	AACGGACACTCGAAGTCCAC
ADRA2C	HGLibA_01051	GCGTCCCCGACTACCGAAAA
ADRA2C	HGLibA_01052	CTACGCGCGCATCTACCGAG
ADRA2C	HGLibA_01053	GCGGCCTCAACGACGAGACC
ADRB1	HGLibA_01054	CCGCTTACCCGCACGCCCGT
ADRB1	HGLibA_01055	TACGGACGAGGCGATGGCGT
ADRB1	HGLibA_01056	CCAACGGGCGTGCGGGTAAG
ADRB2	HGLibA_01057	CGTCTGCAGACGCTCGAACT
ADRB2	HGLibA_01058	TGTAAACTTCCTTACGGATG
ADRB2	HGLibA_01059	CCCTTTCCTGCGTGACGTCG
ADRB3	HGLibA_01060	TTACCTACCCGTCGAGCCGT
ADRB3	HGLibA_01061	GTGACCAACCCGCTGCGTTA
ADRB3	HGLibA_01062	CAACGTGTTCGTGACTTCGC
ADRBK1	HGLibA_01063	TGTATGAGTCGAAGATCTCC
ADRBK1	HGLibA_01064	CTTCGACTCATACATCATGA
ADRBK1	HGLibA_01065	GGCCGACGTGAGCTACCTGA
ADRBK2	HGLibA_01066	CAGCAAGAGGATCGTCCTGC
ADRBK2	HGLibA_01067	TTATGATGCCTACATCATGA
ADRBK2	HGLibA_01068	CTGATTGAAAATCTTGTCAA
ADRM1	HGLibA_01069	CGCCTAGCGCAGAGAGTTCG
ADRM1	HGLibA_01070	CGCTTGAACTCACAGTCGTC
ADRM1	HGLibA_01071	ACATCCGCGTTGGCGAGGAT
ADSL	HGLibA_01072	CTCGGACACGCTTCAAGTTC
ADSL	HGLibA_01073	CGAGCCAGTCTACCCACATT
ADSL	HGLibA_01074	TCCGAGATGACCTGCGCTTC
ADSS	HGLibA_01075	CCTTTCTAGGACTAGAAGGC
ADSS	HGLibA_01076	ATATCTGACAGAGCTCATAT
ADSS	HGLibA_01077	CCAATGAATGCAGTGACATT
ADSSL1	HGLibA_01078	CTCTCATGCAGGCAACGGGG
ADSSL1	HGLibA_01079	CCAGTCGATGTTCCCCACCC
ADSSL1	HGLibA_01080	ACATTGAAGGCCAACTCAAA
ADTRP	HGLibA_01081	CCGGCTGATGTAAGCAATGC
ADTRP	HGLibA_01082	TAGATACTGTCATCCCCGTG
ADTRP	HGLibA_01083	GACGACTTCAGCCAATGTGA
AEBP1	HGLibA_01084	GCTGACCGACGACGAGATCG
AEBP1	HGLibA_01085	GAACTCCTCGATCTCGTCGT
AEBP1	HGLibA_01086	GGGCGCCCCTCTCAAATAAC
AEBP2	HGLibA_01087	TTTCTTCGATGCACAAACAC
AEBP2	HGLibA_01088	TGTGCATCGAAGAAATCATG
AEBP2	HGLibA_01089	GTTCTGCTGACTGAAGTGTG
AEN	HGLibA_01090	TTGGGACATAGGTCGTATCC
AEN	HGLibA_01091	TCGCTGACTACCGTACCCGC
AEN	HGLibA_01092	CTACTGATGAGTGCCCGTGC
AES	HGLibA_01093	CACGTCCGTGGCACGCGTCC
AES	HGLibA_01094	TCCAGGCTGAGATCGTCAAA
AES	HGLibA_01095	CACGACCTGGACGCGTGCCA
AFAP1	HGLibA_01096	ATAAGAGCTGCTCATCGCAT
AFAP1	HGLibA_01097	TTATGAGTCGTATGATGAAG
AFAP1	HGLibA_01098	ATCTCCGGCAGGGGCATCTG
AFAP1L1	HGLibA_01099	GTACCTCAGCGATACCACCC
AFAP1L1	HGLibA_01100	GCACGAGCTGCGTTTCACCC
AFAP1L1	HGLibA_01101	GGGCACGTAGATGATGCTGC
AFAP1L2	HGLibA_01102	GCCCCGATGGAGCGGTACAA
AFAP1L2	HGLibA_01103	AAAGCCGGAGGAGCTCCGCC
AFAP1L2	HGLibA_01104	CTTCCTCAAGATTCTTGACC
AFF1	HGLibA_01105	CCTGGTTTAGAGTTACCATT
AFF1	HGLibA_01106	TACTTGTCAAACTTCACTTG
AFF1	HGLibA_01107	CCTTCAGCTCAGTGACAGTG
AFF2	HGLibA_01108	GAATTCGCCGTGCAAGCGCC
AFF2	HGLibA_01109	CATAGTTTCCAAGCGTGTTC
AFF2	HGLibA_01110	AAGATTTCTTCAACACAGCT
AFF3	HGLibA_01111	AGAAACCGACCGCGTATGTG
AFF3	HGLibA_01112	TCCGAAGACGACTTCAGCTT
AFF3	HGLibA_01113	TGTAGTGCTACAGATAGACG
AFF4	HGLibA_01114	GGGCAACTTACAACTTTGTA
AFF4	HGLibA_01115	GCAACATGAACCGTGAAGAC
AFF4	HGLibA_01116	GAGTCTCAGCAGTCCAATTT
AFG3L2	HGLibA_01117	ATGGGCGGACTCTTCAGTGT
AFG3L2	HGLibA_01118	TGAAGAGTCCGCCCATCCCT
AFG3L2	HGLibA_01119	AGTTTCCAGATTCCGTTCAA
AFM	HGLibA_01120	AATTTCTTACCTATATCCCG
AFM	HGLibA_01121	TAACCCTGCCCACACAACCT
AFM	HGLibA_01122	TGCATTTGCTCAGTATGTTC
AFMID	HGLibA_01123	ACAACCTTCAGACGACTCGT
AFMID	HGLibA_01124	GCTTACGGCATCGCCCCCAA
AFMID	HGLibA_01125	TTCCCCGACGAGTCGTCTGA
AFP	HGLibA_01126	AACTTATCTCTGCAGTACAT
AFP	HGLibA_01127	TGAAGACTGTTCATCTCCAG
AFP	HGLibA_01128	TTCAGGGTGTTTAGAAAACC
AFTPH	HGLibA_01129	GACAGCTTTATTAAACCGCC
AFTPH	HGLibA_01130	ATGCTTCGAAAATTCGCTCC
AFTPH	HGLibA_01131	ATGTACATCTGATCAGTTCC
AGA	HGLibA_01132	ACCACCTGGTATCTTAAAGC
AGA	HGLibA_01133	TGCAGCACTACTATGGATGT
AGA	HGLibA_01134	GTGCATACCCTCCAATAATT
AGAP1	HGLibA_01135	CCTGACGGGCACATATGTCC
AGAP1	HGLibA_01136	GGTGGACCGACTCGAAGCGC
AGAP1	HGLibA_01137	CATATGTGCCCGTCAGGTAC
AGAP11	HGLibA_01138	GCTATACTTCTTGTAGTTCA
AGAP11	HGLibA_01139	ACTTTGATATAATGCCTCAT
AGAP11	HGLibA_01140	CATCTTCTTCATCCCCTAGC
AGAP2	HGLibA_01141	GGTGGACGACCCCGAACTCC
AGAP2	HGLibA_01142	AGCAGGCTCTAAACCGCCTC
AGAP2	HGLibA_01143	TTACCTACCAGGCGCAGTTC
AGAP3	HGLibA_01144	CATAGGTCCCCGTCAGATAG
AGAP3	HGLibA_01145	GGGCTGACTTCCCGCTAGAC
AGAP3	HGLibA_01146	CAGCTTCCGCAACGCCAGCG
AGAP4	HGLibA_01147	TAACCCTTCTGCCAATCCAG
AGAP4	HGLibA_01148	CATCTGTTTGAGAGTTCCTC
AGAP4	HGLibA_01149	TTGTCATTGTAAGATAATGC
AGAP5	HGLibA_01150	TAGCCTTTCTGCCAATCCAG
AGAP5	HGLibA_01151	CATCTGTTTGAGAGTTCCTC
AGAP5	HGLibA_01152	TAACCCTTCTGCCAATCCAG
AGAP6	HGLibA_01153	TATTGTGCTTGACTCTGGAT
AGAP6	HGLibA_01154	AGTCAAGCACAATATTCCAG
AGAP6	HGLibA_01155	CATCTGTTTGAGAGTTCCTC
AGAP7	HGLibA_01156	TAACCCTTCTGCCAATCCAG
AGAP7	HGLibA_01157	CATCTGTTTGAGAGTTCCTC
AGAP7	HGLibA_01158	TTGTCATTGTAAGATAATGC
AGAP8	HGLibA_01159	TAACCCTTCTGCCAATCCAG
AGAP8	HGLibA_01160	CATCTGTTTGAGAGTTCCTC
AGAP8	HGLibA_01161	TTGTCATTGTAAGATAATGC
AGAP9	HGLibA_01162	CATCTGTTTGAGAGTTCCTC
AGAP9	HGLibA_01163	TAACCTTTCTGCCAATCCAG
AGAP9	HGLibA_01164	TAACTCTTCTGCCAATCCAG
AGBL1	HGLibA_01165	CGTAGGCGTTGGCTGTGTCA
AGBL1	HGLibA_01166	ACGCCTACGTGCAGATCCGA
AGBL1	HGLibA_01167	GAAAGCGCACCCAAGCAATC
AGBL2	HGLibA_01168	TACCGTCACCTCCAATATTA
AGBL2	HGLibA_01169	CCCCAAGAGAGCCATTCAAC
AGBL2	HGLibA_01170	AACCCTCAATGCCTGTTGAA
AGBL3	HGLibA_01171	TGAGCCAGTGTATATCCCAA
AGBL3	HGLibA_01172	GGCCACCGTGTTGGGCTCAA
AGBL3	HGLibA_01173	GGTTCCGTTTCTAAGCCCGT
AGBL4	HGLibA_01174	GTAATCCACGCTTCCGAGTC
AGBL4	HGLibA_01175	TGTTTACTACTACCGCTGCC
AGBL4	HGLibA_01176	TTACTTCTTTCGGGAGCAGC
AGBL5	HGLibA_01177	TCTCGAATGCGTTCCCAGCG
AGBL5	HGLibA_01178	CCTCGACCATTCCGTTTCGC
AGBL5	HGLibA_01179	GCTGGGAACGCATTCGAGAC
AGER	HGLibA_01180	TCTTACGGTAGACACGGACT
AGER	HGLibA_01181	CAAAACATCACAGCCCGGAT
AGER	HGLibA_01182	TCCCGACAGCCGGAAGGAAG
AGFG1	HGLibA_01183	CCCCACCTACGTTAACATGA
AGFG1	HGLibA_01184	TGCTTCGACTGCGACCAGCG
AGFG1	HGLibA_01185	GAGGATTAAATCCACCACAC
AGFG2	HGLibA_01186	GAGATTGACTTGACACGATG
AGFG2	HGLibA_01187	ATCACCCAGAAGTGTCCGAA
AGFG2	HGLibA_01188	GAGAGTTACCTGGCTCGAGG
AGGF1	HGLibA_01189	TCTATAGTATTTCCACTAGT
AGGF1	HGLibA_01190	GACGAAGCCATTACCAGTGA
AGGF1	HGLibA_01191	AGCTAATGATGAGCCTTCTA
AGK	HGLibA_01192	AACTACCCTTTGCAAGCTGC
AGK	HGLibA_01193	ACGGATGTGATCATTGTTGC
AGK	HGLibA_01194	TGTTCTTCGACGAACAGATG
AGL	HGLibA_01195	ATCAGCACCAACACGTAAAA
AGL	HGLibA_01196	TATGAGCTACAGTTCCGATT
AGL	HGLibA_01197	TGATAATCATGTGCTACCCT
AGMAT	HGLibA_01198	CACCGGCCGGGCCACGAACT
AGMAT	HGLibA_01199	GATTCGGACCTCGCCGCATC
AGMAT	HGLibA_01200	CAGCTGCCGGCGAATTCAAG
AGMO	HGLibA_01201	GCTTTAACGTCAATCTCAGC
AGMO	HGLibA_01202	TTGACGTTAAAGCATCATCC
AGMO	HGLibA_01203	AAAACAACATGCGAAATCCC
AGO1	HGLibA_01204	TCAGCGCGTTCGCTTCACCA
AGO1	HGLibA_01205	CCTCCTGAAGGTCGACTTTG
AGO1	HGLibA_01206	GAACGCGCTGAGAGTCCGTG
AGO2	HGLibA_01207	TAACGCCTGCAAGCTCACGC
AGO2	HGLibA_01208	GCGTTACACGATGCACTTTC
AGO2	HGLibA_01209	GCCACCATGTACTCGGGAGC
AGO3	HGLibA_01210	AAGGCATTACTTCTAGTGGC
AGO3	HGLibA_01211	TCAGACTTCCACTATGATCA
AGO3	HGLibA_01212	TCTTCTGGGCACCATGAGTA
AGO4	HGLibA_01213	GTTAACATACGTTTGATGAC
AGO4	HGLibA_01214	CCAGCACCAATGCTGCAATA
AGO4	HGLibA_01215	GTCTAGTCACATTACAAACT
AGPAT1	HGLibA_01216	CTCGACGTTGCGTCCTCGCA
AGPAT1	HGLibA_01217	TTGCCAAGCGCGAGCTACTG
AGPAT1	HGLibA_01218	TCCCGTACAGGTATTTGATG
AGPAT2	HGLibA_01219	GCGATCTGCACGCAGCGCTC
AGPAT2	HGLibA_01220	TGGCAGGTGTCCACGAGCGC
AGPAT2	HGLibA_01221	ATTGTCGTTGCGAGTACCCT
AGPAT3	HGLibA_01222	GACCAAGCACCGCGTTAGCA
AGPAT3	HGLibA_01223	AGTACCACGTCCAGCCGATG
AGPAT3	HGLibA_01224	CAGGCCACGGTAGAGCGCTT
AGPAT4	HGLibA_01225	CCGCGCGCCTACCTCAAGTA
AGPAT4	HGLibA_01226	TCACCTGTTGCCACGAACCA
AGPAT4	HGLibA_01227	GGCCCTGGACCCTCGTGAAC
AGPAT5	HGLibA_01228	GTGCGCTACGTGCTGAAAGA
AGPAT5	HGLibA_01229	AAACAAGTTGCAGAGCTACG
AGPAT5	HGLibA_01230	CATCTCTTTCTCGTTAAATT
AGPAT6	HGLibA_01231	CCCCATCTTACCGTTGGTGT
AGPAT6	HGLibA_01232	TCAGCGCTCGCACGCAGATC
AGPAT6	HGLibA_01233	TGAGCCGAAGGCTGATGTAC
AGPAT9	HGLibA_01234	GCTGGTTATAGGAACTACAC
AGPAT9	HGLibA_01235	ACTGATCCCAATGAAAGCCA
AGPAT9	HGLibA_01236	CAACACAAATGCCTCCCTTC
AGPHD1	HGLibA_01237	ATCATGTTTCTGAAAGCCGC
AGPHD1	HGLibA_01238	CTACTTTCAGGTATCAATCA
AGPHD1	HGLibA_01239	CGATGAAGACTACTTAACTT
AGPS	HGLibA_01240	TACCTTAGGTACCCTCTTAG
AGPS	HGLibA_01241	CTTGGCCATAAAACTATATC
AGPS	HGLibA_01242	GATCGAGTATTTAGAGCTCA
AGR2	HGLibA_01243	CTTGATGATTATTCATCACT
AGR2	HGLibA_01244	GGAAACTTACAACCAGATTG
AGR2	HGLibA_01245	GACAAACACCTTTCTCCTGA
AGR3	HGLibA_01246	GAGAGTATTGACAATCCTCC
AGR3	HGLibA_01247	GAGGATTGTCAATACTCTCA
AGR3	HGLibA_01248	GATAAGAATTTATCACCTGA
AGRN	HGLibA_01249	GAGGCGTCCGACCCACACAC
AGRN	HGLibA_01250	CCTTGTTGCCGCCGTCCAGC
AGRN	HGLibA_01251	ATGTCCCGCCGGCTCCGGGC
AGRP	HGLibA_01252	CAGCCTTACGCAGCGACGTG
AGRP	HGLibA_01253	GCTCCTCACGTCGCTGCGTA
AGRP	HGLibA_01254	GCCCATCTGGGCTCCTCGCG
AGT	HGLibA_01255	GGCCAGCATCCCGACCATTG
AGT	HGLibA_01256	TTGCAGCGACTAGCACCAGC
AGT	HGLibA_01257	GAGTCACCGAGAAGTTGTCC
AGTPBP1	HGLibA_01258	TCCTACGATCCTAGAATTAT
AGTPBP1	HGLibA_01259	CAATATTTGTGAACCACCTT
AGTPBP1	HGLibA_01260	GCTGTGAATTCAGTATCCTT
AGTR1	HGLibA_01261	CTACAAGCATTGTGCGTCGA
AGTR1	HGLibA_01262	TCTCAGCATTGATCGATACC
AGTR1	HGLibA_01263	TCAGGCCCAGCCCTATCGGG
AGTR2	HGLibA_01264	AAGCCCGAAGTGAAGACCGC
AGTR2	HGLibA_01265	TTACTGAAGACGAATAGCTA
AGTR2	HGLibA_01266	TTCGGGCTTGTGAACATCTC
AGTRAP	HGLibA_01267	AACTTCGAAGTGCAGCGCAC
AGTRAP	HGLibA_01268	CACCATGCTTATGGCGTCGA
AGTRAP	HGLibA_01269	CTCCATCGACGCCATAAGCA
AGXT	HGLibA_01270	TCCTGGTCTGGAACACGTAC
AGXT	HGLibA_01271	TATGCGCTCCCCGATGTCCA
AGXT	HGLibA_01272	CCGAGTGCACCCGATGACCA
AGXT2	HGLibA_01273	AGACGGTGCTTGTATGCCAC
AGXT2	HGLibA_01274	TATGTTGTTTGAGTGCGCCC
AGXT2	HGLibA_01275	AGGATACTCACGGGTGGCAA
AGXT2L1	HGLibA_01276	CAACGACTTAGCCTTACGCC
AGXT2L1	HGLibA_01277	CATACTCAACAATGTTGTCG
AGXT2L1	HGLibA_01278	GGTCAAGAGTGATCACATCC
AGXT2L2	HGLibA_01279	GCAGTACATGTACGATGAAC
AGXT2L2	HGLibA_01280	CATCGTACATGTACTGCCCT
AGXT2L2	HGLibA_01281	GAGGCTGGCTCGCCACTACA
AHCTF1	HGLibA_01282	CAAAATGAAGTTGAAGCATC
AHCTF1	HGLibA_01283	CCTTCTTGTTGACCTATGTT
AHCTF1	HGLibA_01284	TTAAGAGCTCAAGTGACTAG
AHCY	HGLibA_01285	ACCGCTCCCGCATACGCATC
AHCY	HGLibA_01286	TGCCGGGCCTGATGCGTATG
AHCY	HGLibA_01287	CAACGAGAACGCCGTGGAGA
AHCYL1	HGLibA_01288	CGCCGAGAAGTACTCCTTCA
AHCYL1	HGLibA_01289	CGTCACCAAGGCGCCCAAGA
AHCYL1	HGLibA_01290	TCGAGCGAGACAAAGATCTT
AHCYL2	HGLibA_01291	CGCCTCGGTGACGGTGCCGT
AHCYL2	HGLibA_01292	TCCTAGTTGCGACTCCGCCT
AHCYL2	HGLibA_01293	GTGTGTGCAACCCACGATTT
AHDC1	HGLibA_01294	AGTGCGCCGCAAGGCGTACT
AHDC1	HGLibA_01295	GGCCAAGATCCCCGTATCGC
AHDC1	HGLibA_01296	CGAGCCACCATCGCCCGAGC
AHI1	HGLibA_01297	CACTGCTTAGTTTGTCATCA
AHI1	HGLibA_01298	CATGTGGTTGATGAGCATAC
AHI1	HGLibA_01299	AATAACAAGCCGAGATAGCC
AHNAK	HGLibA_01300	AGACCTTCGACGTGAATCGC
AHNAK	HGLibA_01301	TTGCCAGCGATTCACGTCGA
AHNAK	HGLibA_01302	GCTGAAGACTTCACGGGTCC
AHNAK2	HGLibA_01303	CGGATGAGGGCATTCGACCA
AHNAK2	HGLibA_01304	GGTCGAATGCCCTCATCCGC
AHNAK2	HGLibA_01305	TTTCAGGATGAGTCGTCCAG
AHR	HGLibA_01306	AAGTCGGTCTCTATGCCGCT
AHR	HGLibA_01307	TTGCTGCTCTACAGTTATCC
AHR	HGLibA_01308	AATTTCAGCGTCAGCTACAC
AHRR	HGLibA_01309	CCCGCGTACGTGCACTCCCC
AHRR	HGLibA_01310	TTATGCATCAGCAACGATCG
AHRR	HGLibA_01311	GGGAGTGCACGTACGCGGGC
AHSA1	HGLibA_01312	TGAGCCTGACACAAATCTCG
AHSA1	HGLibA_01313	AGACGTTGCCATCTACCATG
AHSA1	HGLibA_01314	GCATCCATTAACAATCGCAA
AHSA2	HGLibA_01315	CTGCAGCTGACCCCCCTAAA
AHSA2	HGLibA_01316	AATTCTGTTTGCCCTAGAGT
AHSA2	HGLibA_01317	GTATAGCATCTTCACTGTAA
AHSG	HGLibA_01318	GGTTGTCTATAAATCAGCCC
AHSG	HGLibA_01319	CTCACGCTGCATCTTGCCAC
AHSG	HGLibA_01320	ACACCTTTACTTCATCAATC
AHSP	HGLibA_01321	AATAAGGATCTCATTTCCGC
AHSP	HGLibA_01322	ACTTCTACATCAACTATTAC
AHSP	HGLibA_01323	TCGGCAAGAGCTGAACACTC
AICDA	HGLibA_01324	ACGAGACGCATTTCGTACTT
AICDA	HGLibA_01325	CGCGCGCCTCTACTTCTGTG
AICDA	HGLibA_01326	GCCGCTGCTACCGCGTCACC
AIDA	HGLibA_01327	ATGTTCAGCCTGTCCCATTA
AIDA	HGLibA_01328	TACTTGGTTCTAGCTTCTTC
AIDA	HGLibA_01329	TGAATTCACAGAAGAACAAA
AIF1	HGLibA_01330	CATGTCCCTGAAACGAATGC
AIF1	HGLibA_01331	GAACGTCTCCCCGGAGCCAC
AIF1	HGLibA_01332	TACATGGAGTTTGACCTTAA
AIF1L	HGLibA_01333	GGGGCTTACCCGGTTGATCT
AIF1L	HGLibA_01334	CTGAACAATGAAGGCGAGAT
AIF1L	HGLibA_01335	CAATCTCGCCTTCATTGTTC
AIFM1	HGLibA_01336	AATGCTATTGTGCAATCCGT
AIFM1	HGLibA_01337	GACAGTAGTTTGCCCACAGT
AIFM1	HGLibA_01338	ACCATGGAAAAAGTCAGACG
AIFM2	HGLibA_01339	CCACGATGAACCGTGAGCGC
AIFM2	HGLibA_01340	AAACCTCATTAAACTTGCCC
AIFM2	HGLibA_01341	TCCCCACTACTAGCCCCTGC
AIFM3	HGLibA_01342	CTAGCGTGCACAGGACGATC
AIFM3	HGLibA_01343	TCGTCCTGTGCACGCTAGAC
AIFM3	HGLibA_01344	GAACCCACTGGCCATTCTCG
AIG1	HGLibA_01345	GATGATATACCCGAAGCTGC
AIG1	HGLibA_01346	CATGTGGGTGTACCCTTTCC
AIG1	HGLibA_01347	ATCATACTCACAACCCCAAC
AIM1	HGLibA_01348	TCGACCTGCCCACGCCGAAA
AIM1	HGLibA_01349	CGACGCGGTGTTCGACGACG
AIM1	HGLibA_01350	AATAAACTCAATCCCCGACC
AIM2	HGLibA_01351	TTCAGCATCTAACACACGTG
AIM2	HGLibA_01352	AGTACTGGGGGTTAGAAACG
AIM2	HGLibA_01353	TTCACGTTTGAGACCCAAGA
AIMP1	HGLibA_01354	GCCAATAGATGTTTCCCGTC
AIMP1	HGLibA_01355	ACCATAGAATTAGCGTGCAG
AIMP1	HGLibA_01356	TCCACTGCACGCTAATTCTA
AIMP2	HGLibA_01357	GCCCCGCCAAGACTATCAGC
AIMP2	HGLibA_01358	AAGTCGTGGGCTCATCCGCT
AIMP2	HGLibA_01359	ACGCAACCCTTATAGATAGC
AIP	HGLibA_01360	GCAACCGGTTGTACCGCGAG
AIP	HGLibA_01361	GCTCACCGTCGTACTTGTTG
AIP	HGLibA_01362	CGTCGTCACTGTGCAGCGTC
AIPL1	HGLibA_01363	ATGCCCCGAGTGATTACCAG
AIPL1	HGLibA_01364	TGCACGAGGTGGCCGAGTTC
AIPL1	HGLibA_01365	GTTTCCGATGATGATGTGCA
AIRE	HGLibA_01366	GTGGCGGTACCAAAGCCTTG
AIRE	HGLibA_01367	CCCCGCTCACCGTTCCCGAG
AIRE	HGLibA_01368	GCAGCCGGCCATAGCGCTCC
AJAP1	HGLibA_01369	TCCGACGAGTGTTCCCGCTT
AJAP1	HGLibA_01370	CGTCGAGTGCAGCGTCTCAT
AJAP1	HGLibA_01371	GAGCAGCTATGACCATGATG
AJUBA	HGLibA_01372	TTTGAGGCGCCGCGCTACGA
AJUBA	HGLibA_01373	CGGGCCGCTGAGCGTACAAT
AJUBA	HGLibA_01374	GCCTTTGTTGCACTTGATAC
AK1	HGLibA_01375	ATTGTCGTCCACACGCCCGC
AK1	HGLibA_01376	CTCCACGTTTCAAGAGCCGC
AK1	HGLibA_01377	AGTATTGACTTTGGCCACCA
AK2	HGLibA_01378	TTTACAGCTCGATGACCTCA
AK2	HGLibA_01379	CTCTCTGTAGGCACCCAGAT
AK2	HGLibA_01380	GCTCACCTGGGTCCCTTTAC
AK3	HGLibA_01381	CATCCAACAGCCAGCTATAC
AK3	HGLibA_01382	AGATGATGTCATGACTCGGC
AK3	HGLibA_01383	AACAACGCCTTACTGCTCGC
AK4	HGLibA_01384	TAGGGTATTGATGACGTCAC
AK4	HGLibA_01385	TATATTCTTACATGTACATG
AK4	HGLibA_01386	CACTTGTATAATTCAATGAC
AK5	HGLibA_01387	ACAGATCTGTACCCCCGATT
AK5	HGLibA_01388	GTCTCTGATTAGCACAAGCC
AK5	HGLibA_01389	GGTCCTCAAAAGATAGAGCC
AK6	HGLibA_01390	GTGGGTGATTTAGCTCGAGA
AK6	HGLibA_01391	TTGTCTTACAGGTACACCAG
AK6	HGLibA_01392	TGACCGGTGAGCAGGATGTT
AK7	HGLibA_01393	GCAGCATACGTAGTTGCTGC
AK7	HGLibA_01394	TTGGGCGCGCTCCAAAGCCC
AK7	HGLibA_01395	CTCCAGTATGGAGCGGAAGG
AK8	HGLibA_01396	GATACGGTGCGGGGCGATAG
AK8	HGLibA_01397	CCACATCTTCGAGTTGATGC
AK8	HGLibA_01398	TGGACCTAATATTACAATCC
AK9	HGLibA_01399	ATTAGCCCGTTACATAACAC
AK9	HGLibA_01400	ATTGCTGCTGAAACCGAATC
AK9	HGLibA_01401	TCCATGCCTGTGTTATGTAA
AKAP1	HGLibA_01402	ACGGTCATCTGTGCCGCCCC
AKAP1	HGLibA_01403	CTACGAGGAGACCAACGAAG
AKAP1	HGLibA_01404	AGAAGGTCGACCTCATCATC
AKAP10	HGLibA_01405	TGTCGTGCAAGACTTGTTCA
AKAP10	HGLibA_01406	ACTTCGGCGAATGGAGCATT
AKAP10	HGLibA_01407	CACTGGTCAGCACTTCAATC
AKAP11	HGLibA_01408	AAGCAGTGATCCTCTAAATC
AKAP11	HGLibA_01409	CCAGTCTGTGTCATCCATAG
AKAP11	HGLibA_01410	CACCTACATCACCAAGACTT
AKAP12	HGLibA_01411	GGGCGACACGGTCGTTAGTG
AKAP12	HGLibA_01412	TGTCAAGCCGAAACCTTAGC
AKAP12	HGLibA_01413	TTAGGGCTCCTTGACCGTTC
AKAP13	HGLibA_01414	TCCGAGTACTTGTACAGTGA
AKAP13	HGLibA_01415	CTGCATCATACGCTTCATCC
AKAP13	HGLibA_01416	CCCCAATACATTCCACTCCG
AKAP14	HGLibA_01417	ACCACCAAGCATTAGTTCAC
AKAP14	HGLibA_01418	ACCAGCAGAGATTCGTGCTA
AKAP14	HGLibA_01419	CCCGTAGCACGAATCTCTGC
AKAP17A_X	HGLibA_01420	AGGACTCACCTTGATGTTGC
AKAP17A_X	HGLibA_01421	CATCGTGCACGACACGTCTG
AKAP17A_X	HGLibA_01422	CAGCTGCCGCTTCTTAATTG
AKAP17A_Y	HGLibA_01423	AGGACTCACCTTGATGTTGC
AKAP17A_Y	HGLibA_01424	CATCGTGCACGACACGTCTG
AKAP17A_Y	HGLibA_01425	CAGCTGCCGCTTCTTAATTG
AKAP2	HGLibA_01426	TTCTATTCACCCCCGCATAA
AKAP2	HGLibA_01427	TCAACAAGCCATAGCCGAGC
AKAP2	HGLibA_01428	CTTTCTTCGATTAACCCGTG
AKAP3	HGLibA_01429	GTGATTGCTGACAATCACCG
AKAP3	HGLibA_01430	GTCGGTGCTGCGCTATGAGA
AKAP3	HGLibA_01431	GAAGGCCGAAGTTAGCCTAC
AKAP4	HGLibA_01432	GGCGTACTCTGATACTACAA
AKAP4	HGLibA_01433	AGATGTCTGATGATATTGAC
AKAP4	HGLibA_01434	TCCTGATCTTGCTGTCCTTC
AKAP5	HGLibA_01435	TCAAACGTCTTGTAACACGC
AKAP5	HGLibA_01436	GCATCCTCAGCATTTATTGC
AKAP5	HGLibA_01437	TGTTACAAGACGTTTGAGTG
AKAP6	HGLibA_01438	CCTGAGCTTATCCGAAGTGT
AKAP6	HGLibA_01439	CCATTCCTAGTGACGTGACT
AKAP6	HGLibA_01440	TTACTCTGTCAACGTGATAG
AKAP7	HGLibA_01441	AATACAACAAGATGAGCGAC
AKAP7	HGLibA_01442	AGCCAATACTATGGATTCTC
AKAP7	HGLibA_01443	TTAATAATTGCATCACCAGC
AKAP8	HGLibA_01444	TTTGACCGCTTCGGACCAGA
AKAP8	HGLibA_01445	GAAGCAGTTCCAACTTTACG
AKAP8	HGLibA_01446	TTCTTGCAGGCTACGGGGCG
AKAP8L	HGLibA_01447	ATCTAAGCGCTGGTTAATTC
AKAP8L	HGLibA_01448	TGTTGTCCGAGCAGTCCGTG
AKAP8L	HGLibA_01449	AATTAACCAGCGCTTAGATA
AKAP9	HGLibA_01450	TCCGACTCATCTAGAGATGA
AKAP9	HGLibA_01451	AGAAATAACCAGTCATGAGC
AKAP9	HGLibA_01452	ATAATGAGAACTCTACATAG
AKIP1	HGLibA_01453	CATGCCCTGGAGCGTCCCAA
AKIP1	HGLibA_01454	TCTCCCGGGAGAACGCGCTG
AKIP1	HGLibA_01455	CATGTCTATCGTTATCACAG
AKIRIN1	HGLibA_01456	ACATTTACCCTCCGACAAGT
AKIRIN1	HGLibA_01457	CCTGGGCCTACCTGCTAGTT
AKIRIN1	HGLibA_01458	CACATGATCAGATTATGCGA
AKIRIN2	HGLibA_01459	GATCAAATAATGCGACGATA
AKIRIN2	HGLibA_01460	AACCTGCCGTAGAGTAAATA
AKIRIN2	HGLibA_01461	ATGTTATTACCTGGTGAAGC
AKNA	HGLibA_01462	ACCATTGACCAGCTACGCCT
AKNA	HGLibA_01463	CCTGGGGCACCATTCCCGTG
AKNA	HGLibA_01464	CTCAAGTCTCCTCGAGCTGA
AKNAD1	HGLibA_01465	CTGACCAACTCAACCCGAAA
AKNAD1	HGLibA_01466	TAGACTATCTTGCACAAGAG
AKNAD1	HGLibA_01467	ATCCACCAAGAACTTCTCAC
AKR1A1	HGLibA_01468	ATCACGCCATGCACGATCAG
AKR1A1	HGLibA_01469	GGTGGAATGCCACCCATACT
AKR1A1	HGLibA_01470	GTTAAGTATGCCCTTAGCGT
AKR1B1	HGLibA_01471	TCAGGTCGCTGAGTGTCTTC
AKR1B1	HGLibA_01472	TGGGCTCACAGGTCCTGATC
AKR1B1	HGLibA_01473	TCCCATACCTTAAAGCCAGT
AKR1B10	HGLibA_01474	TGGCCATTGATGCAGGATAT
AKR1B10	HGLibA_01475	CGGTGGAAAAGCAACGTTCT
AKR1B10	HGLibA_01476	GTGCCGATATCCTGCATCAA
AKR1B15	HGLibA_01477	CAGTGGAAAAGGAACGTTCT
AKR1B15	HGLibA_01478	TTTCTATGAGAATCAACATG
AKR1B15	HGLibA_01479	GTGGCGATATTCTGCATCAA
AKR1C1	HGLibA_01480	GCCAGCTTCAATTGCCAATT
AKR1C1	HGLibA_01481	ACCAAATTGGCAATTGAAGC
AKR1C1	HGLibA_01482	CTTATTACCATGGTTCTTCT
AKR1C2	HGLibA_01483	GGCTTCTATTGCCAATTTGA
AKR1C2	HGLibA_01484	ATTACCATGGTTCTTCTCGA
AKR1C2	HGLibA_01485	GTCAAATTGGCAATAGAAGC
AKR1C3	HGLibA_01486	GGTTCCGAGAAGTAAAGCTT
AKR1C3	HGLibA_01487	CAACTCTGGTCGATGAAAAG
AKR1C3	HGLibA_01488	CTGCATACCTTTAGAGACAT
AKR1C4	HGLibA_01489	AAAAGTAATATTCGACACAG
AKR1C4	HGLibA_01490	GCCAGCTTCTATTGCTAATT
AKR1C4	HGLibA_01491	TTCCCTACCTTGAGAGCCAT
AKR1D1	HGLibA_01492	AACCTTCACCGATGTTGCAC
AKR1D1	HGLibA_01493	TGTAGGCCCCATCAATATGT
AKR1D1	HGLibA_01494	TTACATCATTGAAGTACCCA
AKR1E2	HGLibA_01495	ACCATGTTGCTCTCGTCCAG
AKR1E2	HGLibA_01496	CCTCTCACATCCTCGAGTGC
AKR1E2	HGLibA_01497	GAACGGTACCTTGAAACCCA
AKR7A2	HGLibA_01498	CCCGGCTCACCGATTCCTGT
AKR7A2	HGLibA_01499	GCCTCTCCAACTATGCTAGC
AKR7A2	HGLibA_01500	CACTTCCCAGCTAGCATAGT
AKR7A3	HGLibA_01501	CCCAAACAGTGGAATGGCCT
AKR7A3	HGLibA_01502	ATACCTGGGCAGAGATGTAC
AKR7A3	HGLibA_01503	GCCTCTCCAACTATGCAGCC
AKT1	HGLibA_01504	TGTGCCGCAAAAGGTCTTCA
AKT1	HGLibA_01505	TCACGTTGGTCCACATCCTG
AKT1	HGLibA_01506	GCAGGATGTGGACCAACGTG
AKT1S1	HGLibA_01507	CGCGCATGCTCGCCGCGATG
AKT1S1	HGLibA_01508	AACGGCGCGCTGCCTCCGCC
AKT1S1	HGLibA_01509	TGTGGGCCAGTGCGATGTCG
AKT2	HGLibA_01510	TCTCGTCTGGAGAATCCACG
AKT2	HGLibA_01511	CATCGAGAGGACCTTCCACG
AKT2	HGLibA_01512	TTAAACAACTTCTCCGTAGC
AKT3	HGLibA_01513	AGAATGGACAGAAGCTATCC
AKT3	HGLibA_01514	TAAGGTAAATCCACATCTTG
AKT3	HGLibA_01515	TTGCCACTGAAAAGTTGTTG
AKTIP	HGLibA_01516	CTTACTGGACAGTCACCATC
AKTIP	HGLibA_01517	CACCACTTACCTAATTGCAT
AKTIP	HGLibA_01518	TAGAAGACCCCTATGCAATT
ALAD	HGLibA_01519	GCCCCGTCGGACATGATGGA
ALAD	HGLibA_01520	CGTCCATCCATCATGTCCGA
ALAD	HGLibA_01521	CTCGCCGTGTACCACGTCTC
ALAS1	HGLibA_01522	GTGGTTAGTGTGAAAACCGA
ALAS1	HGLibA_01523	GTCATTGGCCACAAAGCACG
ALAS1	HGLibA_01524	ATAACTGCCCCACACACCCG
ALAS2	HGLibA_01525	TGCGAGATTTACTCAGACGC
ALAS2	HGLibA_01526	CTCCACTGTTACGGATACCT
ALAS2	HGLibA_01527	GACAGCGTCCAATACCAAAC
ALB	HGLibA_01528	TGCTCATCGGTTTAAAGATT
ALB	HGLibA_01529	CGATGAATTTAAACCTCTTG
ALB	HGLibA_01530	AATGTGATGTTATAAGCCTA
ALCAM	HGLibA_01531	AAAGTGCTACATCCCCTTGA
ALCAM	HGLibA_01532	TACCATGTGATATTGCCATC
ALCAM	HGLibA_01533	TCATTGACTCTCATTGTAGA
ALDH16A1	HGLibA_01534	GGATAGAATGGGCGTTCCGA
ALDH16A1	HGLibA_01535	AAGGGGGAGGCCACGACCAC
ALDH16A1	HGLibA_01536	GCCCCCGCGGGGCGTCCCGT
ALDH18A1	HGLibA_01537	GCGCAAGCGTTGTTTGCCAA
ALDH18A1	HGLibA_01538	ACAGGCAATTCCAGTCTTAG
ALDH18A1	HGLibA_01539	GGGCAGCACAGATGCTGTAC
ALDH1A1	HGLibA_01540	GTATAATAGTCGCCCCCTCT
ALDH1A1	HGLibA_01541	AAGCATCCATAGTACGCCAC
ALDH1A1	HGLibA_01542	AAAACATTGCGCTACTGTGC
ALDH1A2	HGLibA_01543	AAAACCTTTCGATATTACGC
ALDH1A2	HGLibA_01544	CCAGCCTGCGTAATATCGAA
ALDH1A2	HGLibA_01545	ACCACTCAGTGCACTCTACA
ALDH1A3	HGLibA_01546	CGTCCCGGAGCAATCTGAAG
ALDH1A3	HGLibA_01547	AGCGTCCGCACACACGATGC
ALDH1A3	HGLibA_01548	CATATTTGCTCCCGAGTTGA
ALDH1B1	HGLibA_01549	GGTAGGGTTGACCGTCGGGA
ALDH1B1	HGLibA_01550	GAGCAGTTTGAACGAGTCCT
ALDH1B1	HGLibA_01551	CGAAACGCTCTCCGCCACAG
ALDH1L1	HGLibA_01552	TGAACACACCCACCACTTCG
ALDH1L1	HGLibA_01553	AAGGAGGGCCACGAAGTGGT
ALDH1L1	HGLibA_01554	GGAGACGCTTTGCCCATCCC
ALDH1L2	HGLibA_01555	CTATAGCCACCTCCGCAAAG
ALDH1L2	HGLibA_01556	AAGTGCATCCACTGTATCAT
ALDH1L2	HGLibA_01557	CTGTGAACACCCCTACTACT
ALDH2	HGLibA_01558	CCCGCTCGATCAGATCGGCC
ALDH2	HGLibA_01559	GCCTGGCCGATCTGATCGAG
ALDH2	HGLibA_01560	CCCACCGTCAATCCGTCCAC
ALDH3A1	HGLibA_01561	GTTCGACCATATCCTGTACA
ALDH3A1	HGLibA_01562	AGTTCCAGGTGCCAATGACG
ALDH3A1	HGLibA_01563	GGGACACCCCCATTGATTAC
ALDH3A2	HGLibA_01564	GTCCGACAGGCGTTCCTGTC
ALDH3A2	HGLibA_01565	CGTGCGTACCTTGCACAGGT
ALDH3A2	HGLibA_01566	TGGTGCTGATAATCGGAGCT
ALDH3B1	HGLibA_01567	TGGCCCGTGATTAGATAGTT
ALDH3B1	HGLibA_01568	CCTTCCACGCGGGGCGCACG
ALDH3B1	HGLibA_01569	CTATCCGCTGAACCTGACGC
ALDH3B2	HGLibA_01570	AGCGATCGCTCTCGTTGCTC
ALDH3B2	HGLibA_01571	GCCCTCCTCACCTGCGGCGA
ALDH3B2	HGLibA_01572	TGGTCCTCATCATCGCACCC
ALDH4A1	HGLibA_01573	GCCCGTCTTAGCCTTCACGC
ALDH4A1	HGLibA_01574	TGAGCGAGATGCCCTGCAAA
ALDH4A1	HGLibA_01575	TCAGCATGTCTGCCGCCTTC
ALDH5A1	HGLibA_01576	GAGGAAGCCCGCCGTGTTTA
ALDH5A1	HGLibA_01577	GAGAAGGGCGTGTCTTCGGC
ALDH5A1	HGLibA_01578	GATGACTGCAGCCACGCCTA
ALDH6A1	HGLibA_01579	GAGAGCCATGGCGGCGCTAT
ALDH6A1	HGLibA_01580	CGCCGCCAATAGCGCCGCCA
ALDH6A1	HGLibA_01581	CCAACTGTAAAGCTCTTCAT
ALDH7A1	HGLibA_01582	CATTAGGTTATGGATCGCCC
ALDH7A1	HGLibA_01583	CCTTTCTAGGATAATAGCCA
ALDH7A1	HGLibA_01584	GCAGAATCTTTCGCTGGCTT
ALDH8A1	HGLibA_01585	TCAGGACCCGTGAGCGCTCC
ALDH8A1	HGLibA_01586	TCTGCGTGCACTCTGACGTG
ALDH8A1	HGLibA_01587	CAGCACTCACCGACTCCCAC
ALDH9A1	HGLibA_01588	GTATAACCAAACGATCCACC
ALDH9A1	HGLibA_01589	GGTTTATGCAGGTAATGCCA
ALDH9A1	HGLibA_01590	AGTGAGGCTGGTGTACCTCC
ALDOA	HGLibA_01591	TGTGCGGCGCAGCGCTGTGA
ALDOA	HGLibA_01592	ACGGAGCTGACTTCGCCAAG
ALDOA	HGLibA_01593	CCTTGCCAGGTGCCACGATG
ALDOB	HGLibA_01594	GGTACCTATTGTTGAACCAG
ALDOB	HGLibA_01595	TCCATCCAGCCTCGCTATCC
ALDOB	HGLibA_01596	TATCCACAGTTAGACCAAGG
ALDOC	HGLibA_01597	GAACCGCCGGCTGTACCGCC
ALDOC	HGLibA_01598	CCACGACGATGCCCTTATCC
ALDOC	HGLibA_01599	CACGTTGGCGTTCTCCAGAA
ALG1	HGLibA_01600	GCAGTACCACGCGCTGTCGT
ALG1	HGLibA_01601	GCACCACCGCTACTACATGC
ALG1	HGLibA_01602	GAAGCAAGCTCGTCATTGAC
ALG10	HGLibA_01603	TGATCACTCCAATTGACACC
ALG10	HGLibA_01604	AATTCTACGTTTCCAAACTA
ALG10	HGLibA_01605	GGGAGCTGGAATGGCGCAGC
ALG10B	HGLibA_01606	AGCAGGAATGGCGCAGCTAG
ALG10B	HGLibA_01607	TGACCACTCCAACTGACACC
ALG10B	HGLibA_01608	ACTCAGTTCACAAACAAGTC
ALG11	HGLibA_01609	GGAAGATGGCGGCCGGCGAA
ALG11	HGLibA_01610	CCCCCTATATACTTAAACAG
ALG11	HGLibA_01611	TGTTACGACAACCTCCAATG
ALG12	HGLibA_01612	TCCGCGTGCAGTAGAACATC
ALG12	HGLibA_01613	ACGAGTGGGCCCGCTTCATC
ALG12	HGLibA_01614	CAGCGAAAGCACGTAAACCG
ALG13	HGLibA_01615	CAGTACTGAGTCGTTTACTC
ALG13	HGLibA_01616	GATCTTGTTATTAGTCACGC
ALG13	HGLibA_01617	GAAGAATATCTTTATCGTGC
ALG14	HGLibA_01618	GTTCCATGGACGTTACGCCC
ALG14	HGLibA_01619	GTAGAAACGTTATCCATGTC
ALG14	HGLibA_01620	GTGCGTTCTCGTTCTAGCTG
ALG1L	HGLibA_01621	CCCGCAGGTTCTTCCAAAAC
ALG1L	HGLibA_01622	AGTTGTATGTCCATAACCAA
ALG1L	HGLibA_01623	TTTGAACAACTTACTCTTGA
ALG2	HGLibA_01624	TACCACGTCGAACTCCTCGT
ALG2	HGLibA_01625	CGACGTGGTAGTGTGCGACC
ALG2	HGLibA_01626	AGGGTTCATCTGATCGTGGC
ALG3	HGLibA_01627	GGAGCCGCGCTACACGCTGC
ALG3	HGLibA_01628	CTGCGGAAACGCGGCCGGTC
ALG3	HGLibA_01629	GCCTACATGGCCGAGGTAGA
ALG5	HGLibA_01630	CAGGGTATATTCAGTTCTCG
ALG5	HGLibA_01631	AGCAGTTGTAAATGCAACGA
ALG5	HGLibA_01632	CACAACGACAGAAAGTTGTT
ALG6	HGLibA_01633	GCTGGTAAACCGCCTATGTT
ALG6	HGLibA_01634	AAGCTCTTCATGCGTACAAC
ALG6	HGLibA_01635	TCTCATATCCACGTGATGTA
ALG8	HGLibA_01636	AAACCAATTGCCAGTACCCG
ALG8	HGLibA_01637	GGCGGCGCTCACAATTGCCA
ALG8	HGLibA_01638	AACCAAACCACTTGTCATTG
ALG9	HGLibA_01639	GTCCATATACCATCCAGTCA
ALG9	HGLibA_01640	ACTACGTTGATAGCCATGAC
ALG9	HGLibA_01641	TCGAATGATGCTAGCCTTCT
ALK	HGLibA_01642	AATGGGACAGTCCTCCAGCT
ALK	HGLibA_01643	TGTCCCATTCCAACAAGTGA
ALK	HGLibA_01644	TCACATGGAGAGCTCTTGAT
ALKBH1	HGLibA_01645	AGAAGTCGATGACCCCTTCC
ALKBH1	HGLibA_01646	ACCCTTGCCACGGGCTGCGT
ALKBH1	HGLibA_01647	AGGATAGCCTTTGAGTCCAT
ALKBH2	HGLibA_01648	CAGGCAACGTATGGCGACGC
ALKBH2	HGLibA_01649	TGTGCCACTTCCCGAATACC
ALKBH2	HGLibA_01650	TCCCACGGGAATCCTTATGC
ALKBH3	HGLibA_01651	TCTTTCACGTCAACAAAGCC
ALKBH3	HGLibA_01652	AGCTTTGTCAAGATGTTCCC
ALKBH3	HGLibA_01653	TGCTTACCTAGATACACCTG
ALKBH4	HGLibA_01654	GCCCGTCGAGCAGTGCAACC
ALKBH4	HGLibA_01655	CGGTTCACACGGGTCTTCCC
ALKBH4	HGLibA_01656	CCGAGACCCCCGAAGTCCTT
ALKBH5	HGLibA_01657	CCACCGTGTGCTCGTTGTAC
ALKBH5	HGLibA_01658	ACTGGTTCCGACACCCGAAT
ALKBH5	HGLibA_01659	TATGCTTCAGATCGCCTGTC
ALKBH6	HGLibA_01660	CTCGTGAACCAGTATCTGCC
ALKBH6	HGLibA_01661	ACACTTTGTCCACGTAGCGC
ALKBH6	HGLibA_01662	AGCCCTGGAACCGTTCAGAG
ALKBH7	HGLibA_01663	GCCGCTACGAATACGATCAC
ALKBH7	HGLibA_01664	GTGCACCAGCCGCATAACGC
ALKBH7	HGLibA_01665	CCCAGTGATCGTATTCGTAG
ALKBH8	HGLibA_01666	TCTTCTACTACCATGAGTCC
ALKBH8	HGLibA_01667	GACAGTATCCTATGCCACTC
ALKBH8	HGLibA_01668	AATTACTTACCCCCAGATAA
ALLC	HGLibA_01669	GACATGGCATCTGAATCCGT
ALLC	HGLibA_01670	TCCTGCAGAAAACCTCATAA
ALLC	HGLibA_01671	CTTCAAAGAGCATGAATATA
ALMS1	HGLibA_01672	GCCCCCGCAGCACCGCTACT
ALMS1	HGLibA_01673	TCCGCTCGCCCTCCGAGTAG
ALMS1	HGLibA_01674	TTCTCACATTAAACCTAGTC
ALOX12	HGLibA_01675	CGTACAACCGCGTGCAGCTT
ALOX12	HGLibA_01676	TGGCCTTCCCGTGCTACCGC
ALOX12	HGLibA_01677	GACCATCGCTGCAGACCGTA
ALOX12B	HGLibA_01678	GGCCGGGGTTGACGCCGTTG
ALOX12B	HGLibA_01679	GTTCCCCGTCACAGACGACA
ALOX12B	HGLibA_01680	GATGATGCCCATCGCCATCC
ALOX15	HGLibA_01681	GTTGGAACCGGCATAGAGCG
ALOX15	HGLibA_01682	ACCTCCTTAAGGACGACGCC
ALOX15	HGLibA_01683	CTATGCCGGTTCCAACAACC
ALOX15B	HGLibA_01684	GGTTCCAGCTGACACCGCCG
ALOX15B	HGLibA_01685	GCCAGCCTGTAGATAAAAGT
ALOX15B	HGLibA_01686	AAGAGGAGGTGGCCGCCCCG
ALOX5	HGLibA_01687	GGATTCATACGACGTGACTG
ALOX5	HGLibA_01688	GAATCGAGAAGCGCAAGTAC
ALOX5	HGLibA_01689	GCAACACCGACGTAAAGAAC
ALOX5AP	HGLibA_01690	GGTACGCATCTACACAGTTC
ALOX5AP	HGLibA_01691	TTAGTTCCTGCTGCGTTTGC
ALOX5AP	HGLibA_01692	CATCGTCACCCTCATCAGCG
ALOXE3	HGLibA_01693	CCACACTCGATACACGCTGC
ALOXE3	HGLibA_01694	GGGTCGCGGACCTTGTAGAT
ALOXE3	HGLibA_01695	AGCAAAAATCTCGCCAGTCC
ALPI	HGLibA_01696	CATGGACCGCTTCCCATACC
ALPI	HGLibA_01697	AGCTGCCTGGCGGTTCCAGA
ALPI	HGLibA_01698	TGAGGTTCTTGGCGACCTTC
ALPK1	HGLibA_01699	CAGAGACGTCGAGCCCATAC
ALPK1	HGLibA_01700	AGCCACGCCAATTGCCCCGC
ALPK1	HGLibA_01701	TCGGTCTGTATACAGATCAG
ALPK2	HGLibA_01702	GATAACCCTAACCTACACCG
ALPK2	HGLibA_01703	AATAATGCCACTCCCATCGA
ALPK2	HGLibA_01704	GTGCTTCGCTGCATAATATC
ALPK3	HGLibA_01705	GTCTGCAGTAGCGCCGCGTC
ALPK3	HGLibA_01706	CCGATACACACCGCAGTCTA
ALPK3	HGLibA_01707	CCGTAGACTGCGGTGTGTAT
ALPL	HGLibA_01708	TGGCGGTGCCGGCACTGTCA
ALPL	HGLibA_01709	GTTGCACCGGGAACGCTCAG
ALPL	HGLibA_01710	GGTGGCATGGTTCACTCTCG
ALPP	HGLibA_01711	CATGGACCGCTTCCCATATG
ALPP	HGLibA_01712	CGAGGCGTGCTGCACTCGTG
ALPP	HGLibA_01713	TCCATGGCCAGGGGTATCTC
ALPPL2	HGLibA_01714	CATGGACCGCTTCCCGTACG
ALPPL2	HGLibA_01715	GGATGCCGACGTGCCTGCCT
ALPPL2	HGLibA_01716	CACCGTGTGGGCGTAGGCGC
ALS2	HGLibA_01717	GAACTCCATGTTTCACTCCG
ALS2	HGLibA_01718	GGCACGGCGATGTTCTGCCT
ALS2	HGLibA_01719	GTGGCTGCTACTTATGAAGC
ALS2CL	HGLibA_01720	CTACACGCAGCGAGTACTGG
ALS2CL	HGLibA_01721	GCACGTACTGTTGCACGTGA
ALS2CL	HGLibA_01722	GTGAACGCAGTCACCCTCTT
ALS2CR11	HGLibA_01723	AGCACACTTGATAACCGCAG
ALS2CR11	HGLibA_01724	CCGCCACCCCGCTATTGCAG
ALS2CR11	HGLibA_01725	ATTGTTGTAGGTTGGCTGCC
ALS2CR12	HGLibA_01726	GAATCGGAGATCCCGGACAA
ALS2CR12	HGLibA_01727	TTCCGAACAAGTTGATAGCC
ALS2CR12	HGLibA_01728	AGTTCTTGCGTGGTAGTTGA
ALS2CR8	HGLibA_01729	TTGACTCTTCACCGTCATTA
ALS2CR8	HGLibA_01730	CATGATTTAGTGCCCCCAAA
ALS2CR8	HGLibA_01731	TGGGGGTAGTAGAATGCTTG
ALX1	HGLibA_01732	CGCCGAGCATCACGTGCGCT
ALX1	HGLibA_01733	CATTCGAAGAACTGCGATAC
ALX1	HGLibA_01734	AGGTCCTCTGGAGCACGTTA
ALX3	HGLibA_01735	GCACTGCGCGCCTTTCCGCG
ALX3	HGLibA_01736	CGAGCGTTATGGGAAGATCC
ALX3	HGLibA_01737	ATCACGTGGTCCAGTTCAGA
ALX4	HGLibA_01738	CGTCTCTTACTGCGAGTCGC
ALX4	HGLibA_01739	CCGCAAGACCTCGAGCATCG
ALX4	HGLibA_01740	CCGTTACGGCGCTGGGCAGC
ALYREF	HGLibA_01741	GGGACTCACTCTCGCATTAT
ALYREF	HGLibA_01742	AGTCTCAGACGCCGATATTC
ALYREF	HGLibA_01743	CGTCACAGATTGACGCACAG
AMACR	HGLibA_01744	GTCCTGTAAGTCGTATAGAA
AMACR	HGLibA_01745	CACCTTTCTATACGACTTAC
AMACR	HGLibA_01746	GACCCTTGCCAGTGCGTGTG
AMBN	HGLibA_01747	AGGCTCAAACTAGCCATACC
AMBN	HGLibA_01748	GATACTGATCCTATGCCTCC
AMBN	HGLibA_01749	TATGGCTAGTTTGAGCCTTG
AMBP	HGLibA_01750	TTGTCGGGCGGCGTTGGCAC
AMBP	HGLibA_01751	TGCTCACCGCCAACGAGTGC
AMBP	HGLibA_01752	GGCAGGTGGAACCGATGGCC
AMBRA1	HGLibA_01753	GCAGACATCCGGGCATTGCG
AMBRA1	HGLibA_01754	GGTAGTATTGGCAATGTTAC
AMBRA1	HGLibA_01755	ACATTGCCAATACTACCTAC
AMD1	HGLibA_01756	TGACTGATTACCCGACTCTC
AMD1	HGLibA_01757	GTTGTAGAAGTCTTCAAGCC
AMD1	HGLibA_01758	GGAATTCGTGACCTGATACC
AMDHD1	HGLibA_01759	GAACGCGCAGCAAGTGGTGC
AMDHD1	HGLibA_01760	TGCGCAGCGCATCCCGCGCC
AMDHD1	HGLibA_01761	AGTTCACGAATTTGCAATGA
AMDHD2	HGLibA_01762	CAATGTCCGCATCGTGACGC
AMDHD2	HGLibA_01763	CCCGCAGTCCCGCCGCTCGT
AMDHD2	HGLibA_01764	TCAGCGCCCGGATCACTTCG
AMELX	HGLibA_01765	ATACCGGTGGCCTTATGCTC
AMELX	HGLibA_01766	CAACCAATGATGCCCGTTCC
AMELX	HGLibA_01767	CAAGCTTCCAGAGTCAGATC
AMELY	HGLibA_01768	GGGTTGGAGTCATGGATTGC
AMELY	HGLibA_01769	CTGGTGGTCTTATCATGCTC
AMELY	HGLibA_01770	CATACTTCCTGATCTGCATC
AMER1	HGLibA_01771	TTAGCAGTATCCGCCGTCAC
AMER1	HGLibA_01772	TACCATAGTCGATTCTACCA
AMER1	HGLibA_01773	GAGCAGCCTCCCTCGATACT
AMER2	HGLibA_01774	AGCGGCCAAGGACGCGTCCT
AMER2	HGLibA_01775	CGACGGACTTGCCGAGGTGC
AMER2	HGLibA_01776	TGACTGTGCCGCCGAAACGC
AMER3	HGLibA_01777	CCGTGAGCGAGTCGAAGCTC
AMER3	HGLibA_01778	ATCCGTGTCCACAAGTGACG
AMER3	HGLibA_01779	ATCGTCAGCTGGCTGCGCCG
AMFR	HGLibA_01780	CGGCGAGCCGGACCAGCTAA
AMFR	HGLibA_01781	CGCGCGGTAGGCGCTGATGA
AMFR	HGLibA_01782	TGTCTCTCACTCACTCGAAG
AMH	HGLibA_01783	TCCGACCGCAACCCGCGCTA
AMH	HGLibA_01784	AGACGCTCACGCGCCTGGTG
AMH	HGLibA_01785	ACGACCACCGCTGCTTCACA
AMHR2	HGLibA_01786	AACACACAGGTTCGCCTGTT
AMHR2	HGLibA_01787	TTTGTGCTTCCCCGCACTCC
AMHR2	HGLibA_01788	TGCCGAGACAGTGATGAGCC
AMICA1	HGLibA_01789	TGTCCCCCATCAAGTGTACG
AMICA1	HGLibA_01790	CCAGAACCGCGTACACTTGA
AMICA1	HGLibA_01791	GTTACCTTGGCGTGCTCTCC
AMIGO1	HGLibA_01792	CCGGTGCGCCTTCGATGACA
AMIGO1	HGLibA_01793	GCCCAGTTACACAGCACTAC
AMIGO1	HGLibA_01794	GCTACCCAAACTAACGCTCC
AMIGO2	HGLibA_01795	AAGTACCTGACGCGAGTGCC
AMIGO2	HGLibA_01796	TGACTCCAGGCACTCGCGTC
AMIGO2	HGLibA_01797	AATAAAGCCAAGCGCACGAA
AMIGO3	HGLibA_01798	TGCGCGCGAGTACGTATGCT
AMIGO3	HGLibA_01799	CTCGCGCGCAAAGTCGCGCA
AMIGO3	HGLibA_01800	ACCGACCCACCAGCGCGTAC
AMMECR1	HGLibA_01801	ACGCACCGCCACCTACCTAC
AMMECR1	HGLibA_01802	GGTCGAGACAAAAGATTACG
AMMECR1	HGLibA_01803	ACAGCCCACTGTTTGTAACA
AMMECR1L	HGLibA_01804	TTAGTCCGCTCTTTGTGACG
AMMECR1L	HGLibA_01805	AGGGCTCAGCGCTCCCGATG
AMMECR1L	HGLibA_01806	ATTTCCCCCCCTGACCCGAG
AMN	HGLibA_01807	TGCGACGTCGAAGTCCGTGT
AMN	HGLibA_01808	ACTTCGACGTCGCAGCCAAC
AMN	HGLibA_01809	CCGAGGCGAGATGGGCGTCC
AMN1	HGLibA_01810	ACCTTGTGCGAAGAAATTAG
AMN1	HGLibA_01811	AGCTCCGTAGATCTAGAGTT
AMN1	HGLibA_01812	ACCTCTAATTTCTTCGCACA
AMOT	HGLibA_01813	CATATGCCTCCGAGACGCGC
AMOT	HGLibA_01814	GACAGAAATCCAGCGCGTCT
AMOT	HGLibA_01815	AGATCCTCTCAGACGAGAAC
AMOTL1	HGLibA_01816	TACCACCAAGCGAGAATCGC
AMOTL1	HGLibA_01817	CTTGTCCAGCGATTCTCGCT
AMOTL1	HGLibA_01818	CCATCACCGTATTGTCCACC
AMOTL2	HGLibA_01819	ACTGTCCATCTTGTTCCGCA
AMOTL2	HGLibA_01820	GCCGCAGCCGCGAAAACAGA
AMOTL2	HGLibA_01821	GGAATCTGCAAATCGCCGCC
AMPD1	HGLibA_01822	AATTAACAGTCTTCCGTCCT
AMPD1	HGLibA_01823	CCCAGAAAAAAGCGTTTCCA
AMPD1	HGLibA_01824	GGAGATTTCCCCCTTTGATG
AMPD2	HGLibA_01825	GGTGTCGGGGCCCTGTTCAT
AMPD2	HGLibA_01826	ACATGGGGCCATTGATAATC
AMPD2	HGLibA_01827	CCTCCCGCAGCGTCTGTTCA
AMPD3	HGLibA_01828	CTTACTAAATCCGGGGCACC
AMPD3	HGLibA_01829	AGGAGAGTACTTTGCTCGGA
AMPD3	HGLibA_01830	CATCTACGGCCGCAGTCCTG
AMPH	HGLibA_01831	AGACTTCAGCGAGAACTCCG
AMPH	HGLibA_01832	TCTTCCCGCCCATACCAGTC
AMPH	HGLibA_01833	ATGAAGTCTATGAGCCTGAC
AMT	HGLibA_01834	CCCTGCGAGTACAGTCGTCC
AMT	HGLibA_01835	TGACGTGTCTCATATGCTGC
AMT	HGLibA_01836	CGTCAAAGAGCGAGCAGTGC
AMTN	HGLibA_01837	TTTGGTAGTGTTCCCTGATC
AMTN	HGLibA_01838	CTACAGTTAAATCCTGCTGC
AMTN	HGLibA_01839	CCAGACCCACCCATTGACCC
AMY1A	HGLibA_01840	GTGCATAATTTATAGCTAAC
AMY1A	HGLibA_01841	TTCACAACCCTTTCAGACCT
AMY1A	HGLibA_01842	TTAAAATCCCATCCAGAATA
AMY1B	HGLibA_01843	TTCACAACCCTTTCAGACCT
AMY1B	HGLibA_01844	GTGCATAATTTATAGCTAAC
AMY1B	HGLibA_01845	TTTCTAGGTTCGTATTTATG
AMY1C	HGLibA_01846	CTGAACCCCTCCAAATCCCT
AMY1C	HGLibA_01847	AAAGCAAAATGAAGCTCTTT
AMY1C	HGLibA_01848	GTGCATAATTTATAGCTAAC
AMY2A	HGLibA_01849	TTTACAACCCTTTCAGACCT
AMY2A	HGLibA_01850	GTGCATAATTTATAGCTAAC
AMY2A	HGLibA_01851	TTGAAATCCCATCCAGAATA
AMY2B	HGLibA_01852	ACAGGTCAGAGATTGTCGTC
AMY2B	HGLibA_01853	GCTGTAATTAATCATATGTC
AMY2B	HGLibA_01854	ATGAATCATCTCATTGACAT
AMZ1	HGLibA_01855	GTCCCGTACCTATCGGCTGT
AMZ1	HGLibA_01856	ACGGCAGGCACTTGACGCGC
AMZ1	HGLibA_01857	GCGCGTCAAGTGCCTGCCGT
AMZ2	HGLibA_01858	TTTACTACTTCGATCCTGTA
AMZ2	HGLibA_01859	CAAATATGTGTCCGATCTCA
AMZ2	HGLibA_01860	CATGCAAGGCTCCAACCACT
ANAPC1	HGLibA_01861	AAACAGCAATCCATATTTAG
ANAPC1	HGLibA_01862	GTGTGACTTCATTATATCAC
ANAPC1	HGLibA_01863	CCTGAAAGGTTGCAAATGTT
ANAPC10	HGLibA_01864	TGTATCATGAATGTACGAGT
ANAPC10	HGLibA_01865	GACATACCCGAATTTCTTGA
ANAPC10	HGLibA_01866	CCCTTGGCAGCAACTTGAGT
ANAPC11	HGLibA_01867	GATGCCACAGTTCTCATCGT
ANAPC11	HGLibA_01868	CGACGACTGCCCGCTGGTGT
ANAPC11	HGLibA_01869	CCCTCCGTAGGCAAGGTGCC
ANAPC13	HGLibA_01870	CATGAGAATGTTCCCCCCAT
ANAPC13	HGLibA_01871	AGCCAAGCGTCAGTTTCCAA
ANAPC13	HGLibA_01872	GGTATTGCGACATCCTCATA
ANAPC15	HGLibA_01873	TGTCTTTCTCCGCGATGCTT
ANAPC15	HGLibA_01874	TAATCTGGATCGACCCTGTG
ANAPC15	HGLibA_01875	CCCACAGCTCCAAAGCATCG
ANAPC16	HGLibA_01876	ATGTTTCACCTGTTTAAGCG
ANAPC16	HGLibA_01877	AGCTAAAAACAGATTCGCAG
ANAPC16	HGLibA_01878	TAAGCCCATCGAGCAGCTGC
ANAPC2	HGLibA_01879	ATGCCCGTCGCCGGTACTAC
ANAPC2	HGLibA_01880	GAGATGATCCAGCGTCTGTA
ANAPC2	HGLibA_01881	GGTAGAAGAACCTTTGCACG
ANAPC4	HGLibA_01882	TCCTGGTCTGGTCGCCCAAG
ANAPC4	HGLibA_01883	ACAGGTCGGAAAACGCAACA
ANAPC4	HGLibA_01884	CACTTCCATCCAATGCATAC
ANAPC5	HGLibA_01885	GGTGACGCCGTACAAGATCG
ANAPC5	HGLibA_01886	GTCCTTGATGCCGAACACAT
ANAPC5	HGLibA_01887	CCACCTCGCAGAGCTACACG
ANAPC7	HGLibA_01888	CCTGTACAAGAAGGCTGGTC
ANAPC7	HGLibA_01889	GATCCAAACCGTGCCTAACT
ANAPC7	HGLibA_01890	CCTGACCAGCCTTCTTGTAC
ANG	HGLibA_01891	GGCCCGCTGGTTACGGACGA
ANG	HGLibA_01892	AACGTTTCTGAACCCCGCTG
ANG	HGLibA_01893	ACCTCCATGTAGCTTGCAAG
ANGEL1	HGLibA_01894	CGAAGCGATAGTTCCAATTG
ANGEL1	HGLibA_01895	AGGACTGGGTGTAAAACCGA
ANGEL1	HGLibA_01896	TCGCTTCGTGAACCTCATGC
ANGEL2	HGLibA_01897	TAGTTACGTCATGAACGCTG
ANGEL2	HGLibA_01898	CAGGTCTCCAGTTACAGTAC
ANGEL2	HGLibA_01899	CTAAAACTCCAGTGTAATAC
ANGPT1	HGLibA_01900	GAGAAATCCGGTTCCACGTG
ANGPT1	HGLibA_01901	TCGACTTGAGATACAGCTGC
ANGPT1	HGLibA_01902	CGACAGTTGCCATCGTGTTC
ANGPT2	HGLibA_01903	AACGCGGAAGTTAACTGATG
ANGPT2	HGLibA_01904	GACAATTATTCAGCGACGTG
ANGPT2	HGLibA_01905	TCCGCGTTTGCTCCGCTGTT
ANGPT4	HGLibA_01906	AGTTGTGCCTGACACCGCGC
ANGPT4	HGLibA_01907	GCCCTCACCAACATCGAGCG
ANGPT4	HGLibA_01908	GGGCCATCAAGACGATCTTG
ANGPTL1	HGLibA_01909	GTATGACCCGCCTCTGTATT
ANGPTL1	HGLibA_01910	TGAATAACAGTCCAACCCCC
ANGPTL1	HGLibA_01911	AGATACCCTCGTGCCACAGA
ANGPTL2	HGLibA_01912	GCACTTACCCGACGGCTTGT
ANGPTL2	HGLibA_01913	CCAACGCGTTGTCCCGCTTG
ANGPTL2	HGLibA_01914	GGTACCGCGGGGGCCATTAC
ANGPTL3	HGLibA_01915	AGACTTTGTCCATAAGACGA
ANGPTL3	HGLibA_01916	CAAAGACCTTCTCCAGACCG
ANGPTL3	HGLibA_01917	GTCTACTGTGATGTTATATC
ANGPTL4	HGLibA_01918	ATCCCCAAACCCCGCCTTGT
ANGPTL4	HGLibA_01919	GTGAACTGCAAGATGACCTC
ANGPTL4	HGLibA_01920	TTTGCAGATGCTGAATTCGC
ANGPTL5	HGLibA_01921	TAACTGTGTACATCATTCTA
ANGPTL5	HGLibA_01922	GAAGTACCAAAAAACTACTA
ANGPTL5	HGLibA_01923	GGATGAGCAACAAGCTTCCT
ANGPTL6	HGLibA_01924	TGTGGTTCCGGTCCGTCTTG
ANGPTL6	HGLibA_01925	GCCGTCACGTAGTGTCAGTA
ANGPTL6	HGLibA_01926	TCAGCTGATACACGGGTTCA
ANGPTL7	HGLibA_01927	TTGTCTCCTTCTACCGGGAC
ANGPTL7	HGLibA_01928	AGGCTGTGTTGTTATGATAC
ANGPTL7	HGLibA_01929	CCTCCATCTCTACACGCAGC
ANHX	HGLibA_01930	TCCACTACCGTCTGGTCATG
ANHX	HGLibA_01931	GAAGCTGCACAATTTCGCTG
ANHX	HGLibA_01932	CAGCTTCTCACGAACCTCTC
ANK1	HGLibA_01933	TAATATCTACCCCATTCCGC
ANK1	HGLibA_01934	CTCCCGTGACCGAAAGAAGA
ANK1	HGLibA_01935	GCGGTTTCTCCGCTTCCTGT
ANK2	HGLibA_01936	TGGACTCAACGCTCTCCATC
ANK2	HGLibA_01937	CGCTCTTCACATTGCATCTT
ANK2	HGLibA_01938	CAATATTAATGCACAGTCTC
ANK3	HGLibA_01939	TGGTTTCACGCCATTGTATA
ANK3	HGLibA_01940	AGCATTGCACATCGCATCTT
ANK3	HGLibA_01941	TCCTGGGCTGCCATATACAA
ANKAR	HGLibA_01942	GCACAGCGAGAGTGTACTTC
ANKAR	HGLibA_01943	ACCAGTAGGTTGATTAGAGA
ANKAR	HGLibA_01944	AACAAGGAGCTGTTGCACTT
ANKDD1A	HGLibA_01945	GCCGCCCGCCAGAACAATGT
ANKDD1A	HGLibA_01946	ACCTGTCCACTGTTGCTCGA
ANKDD1A	HGLibA_01947	TCGACGCCATCGAGCAACAG
ANKDD1B	HGLibA_01948	GAGCAATCATGTGCGCATCG
ANKDD1B	HGLibA_01949	CCACATACCTACCTGATTCT
ANKDD1B	HGLibA_01950	TATTCAAGATCTGCACCTCA
ANKEF1	HGLibA_01951	CGATTGGTCCGTAGAACGTG
ANKEF1	HGLibA_01952	CAGCGATAATGCCGCTTAGT
ANKEF1	HGLibA_01953	CTTGCACACGCCGTCATTAG
ANKFN1	HGLibA_01954	ACGCAGCCAAACGCCTGTAC
ANKFN1	HGLibA_01955	GTACAGGCGTTTGGCTGCGT
ANKFN1	HGLibA_01956	GGTGTCAAGCCCTCGCTGTT
ANKFY1	HGLibA_01957	TGACGATGACAATGCTTCGC
ANKFY1	HGLibA_01958	CTAGTTTCATCAGTTCAGTC
ANKFY1	HGLibA_01959	CTGTATTCGCTTCTACCAGA
ANKH	HGLibA_01960	TCCCCACCGACTCGTCCACA
ANKH	HGLibA_01961	GCCGTCTTTCACACACTGAT
ANKH	HGLibA_01962	CTCACCATTGCGTCCATGAA
ANKHD1	HGLibA_01963	GACGGGTCTTACCCCCTTGA
ANKHD1	HGLibA_01964	CAGCCTCAGATTGCTATTAC
ANKHD1	HGLibA_01965	GTGCAGTTGCTAGTGCAAGC
ANKHD1-EIF4EBP3	HGLibA_01966	AGTGTATGCGTTGGCACACG
ANKHD1-EIF4EBP3	HGLibA_01967	CAGCCTCAGATTGCTATTAC
ANKHD1-EIF4EBP3	HGLibA_01968	GCCAACGCATACACTTGCCA
ANKIB1	HGLibA_01969	GGCGTGCCAAGCGAGGATGA
ANKIB1	HGLibA_01970	GGCTCCCCATAAGATGTATT
ANKIB1	HGLibA_01971	TTTAGTCTACGAAGATCCTG
ANKK1	HGLibA_01972	GAGGCGGCTTAATGCTGTGC
ANKK1	HGLibA_01973	ACATCGAGAGGTCGGCTCTG
ANKK1	HGLibA_01974	GCCGCATGCCTGCCGCCACT
ANKLE2	HGLibA_01975	CCCAGTTCCTCCGCCAAGCG
ANKLE2	HGLibA_01976	GACACCGACACCTACAGAGC
ANKLE2	HGLibA_01977	AAGGAGCCGCCCCTGTACTA
ANKMY1	HGLibA_01978	AGCAGAGCGCGAGACGTTCC
ANKMY1	HGLibA_01979	AGGAACGTCTCGCGCTCTGC
ANKMY1	HGLibA_01980	GAAGCAGTTACCTCGCCTGT
ANKMY2	HGLibA_01981	TGCAAATTACTACTGCGACA
ANKMY2	HGLibA_01982	CTACTGGAAGTCATCGGGAA
ANKMY2	HGLibA_01983	GTTGACACGAACATTCTTGC
ANKRA2	HGLibA_01984	TCGAGAAAGTGCACTGTCGT
ANKRA2	HGLibA_01985	ATGGATCTAGCTGTAGCCCT
ANKRA2	HGLibA_01986	AGCTTTGTCTGTTCACCAGT
ANKRD1	HGLibA_01987	CCAGATCGAATTCCGTGATA
ANKRD1	HGLibA_01988	CCATATCACGGAATTCGATC
ANKRD1	HGLibA_01989	TTGGCTTTAGACGGAACCTG
ANKRD10	HGLibA_01990	TGGCGTCTGCGCGTACCGTG
ANKRD10	HGLibA_01991	TCTGTGTCGCCATTCGTGAG
ANKRD10	HGLibA_01992	TCTGCCGTGCCACTCACGAA
ANKRD11	HGLibA_01993	CGTCCCCGCGGATGGCGGCT
ANKRD11	HGLibA_01994	GTCAACGTCAAGGACTTCGC
ANKRD11	HGLibA_01995	CCCTTCACCGCGGGCGCCAA
ANKRD12	HGLibA_01996	AAAAGGAAGTTTACGTTTCA
ANKRD12	HGLibA_01997	ACTCTCTGAGCGAAAACAGA
ANKRD12	HGLibA_01998	TTCTGACAGTGACAGCAATA
ANKRD13A	HGLibA_01999	TGCAATAATGTTCGACCTCG
[truncated: 121,412 more rows]
