# Supplementary material for: The cargo receptor SURF4 promotes the efficient cellular secretion of PCSK9
Source: eLife. 2018 Sep 25;7:e38839. doi: 10.7554/eLife.38839 (PMC6156083; doi:10.7554/eLife.38839)
Supplement: Supplementary file 3. — Enrichment for each sgRNA targeting the same gene was combined to generate a gene-level enrichment score using MAGeCK (Li et al., 2014), which is displayed in the column corresponding to the number of unique sgRNA targeting that same that demonstrated enrichment (p<0.05) by analysis with DESeq2 (Supplementary file 2). [file elife-38839-supp3.xlsx]

## Sheet: MaGECK_gene_score_DESeq2_gRNA_s
				MaGECK gene-level enrichment score
				# unique gRNA/gene with p<0.05 by DESeq2
Rank	Gene	Chr	TSS	0	1	2	3	4	5	6
1	SURF4	9	133363452						5.852e-21
2	COMMD3	10	22317493					2.4016e-13
3	ZNF703	8	37695979					4.8594e-09
4	SAR1A	10	70152475					6.9903e-08
5	ACTR3	2	113916936				9.8487e-08
6	ANTXR1	2	69077229				1.2355e-07
7	EDF1	9	136862870				2.8899e-07
8	PFN1	17	4945899			3.9125e-07
9	USP22	17	21003030				4.8069e-07
10	ARPC4	3	9801696				8.385e-07
11	PIK3C3	18	41955291			9.1411e-07
12	C12orf44	12	52069246				1.0012e-06
13	VPS16	20	2859792				1.1495e-06
14	TEX261	2	70985943			1.7569e-06
15	SREK1	5	66144263				2.1128e-06
16	ASB1	2	238426829				3.234e-06
17	CHD1	5	98856424				3.6492e-06
18	PPP4R2	3	72997037		6.6881e-06
19	CNR2	1	23874534		1.2449e-05
20	SLC39A7	6	33200797				1.6331e-05
21	VPS33A	12	122232245				1.6855e-05
22	FGF11	17	7441843			1.7576e-05
23	ULK1	12	131895001			2.0578e-05
24	C17orf59	17	8189066			2.6721e-05
25	RB1CC1	8	52623670				3.1852e-05
26	NF2	22	29603998			3.6852e-05
27	SEPHS1	10	13333900			3.7611e-05
28	CCDC53	12	102048394				3.968e-05
29	TBL2	7	73570506		5.0378e-05
30	DNAJC13	3	132434550		5.3893e-05
31	COPZ1	12	54325163			5.6421e-05
32	HOXC12	12	53954929		5.6696e-05
33	NRBF2	10	63133470				5.8333e-05
34	ARPC3	12	110435154			6.4548e-05
35	FGF3	11	69810304		6.471e-05
36	ZFAND4	10	45617764		6.5203e-05
37	RAB14	9	121181395				6.5746e-05
38	ADORA2B	17	15945248		6.7556e-05
39	DCAF7	17	63550677	6.9513e-05
40	ANKFY1	17	4167778			7.4919e-05
41	ZNF652	17	49289205	7.589e-05
42	DSG3	18	31447877			8.2183e-05
43	PLD6	17	17202766	8.9582e-05
44	MEF2BNB	19	19177369				9.5474e-05
45	PPP1R21	2	48454606			0.00010064
46	FAIM2	12	49870503		0.00010346
47	TRAPPC2	23	13715799		0.00014006
48	SLC30A6	2	32165900				0.00014064
49	LOH12CR1	12	12357117				0.00014334
50	AS3MT	10	102869592			0.00014895
51	VPS41	7	38726245		0.00015521
52	MTDH	8	97644792				0.00015813
53	TAS2R43	12	11091299				0.000164
54	NCKAP1L	12	54497789			0.00017324
55	CCDC144NL	17	20836446			0.00018675
56	HDAC11	3	13481327	0.00020188
57	MARK4	19	45263339			0.00020308
58	SREBF2	22	41866832		0.00021337
59	METAP2	12	95474179			0.0002207
60	ZNF776	19	57747058			0.00022239
61	FTSJ1	23	48476202			0.0002254
62	PNP	14	20469405			0.00022637
63	SLC5A5	19	17872319			0.00023346
64	NPY	7	24285240			0.00023797
65	MORC3	21	36320188			0.00024911
66	ZNF470	19	56570311	0.00025603
67	SLURP1	8	142741142		0.00027231
68	MARK2	11	63895203			0.00028004
69	BECN1	17	42810759			0.00028254
70	DNAJC21	5	34945760	0.00029853
71	TVP23C	17	15502863	0.00029867
72	PDP1	8	93857806	0.0003035
73	PCSK9	1	55039837		0.00032642
74	MITD1	2	99169265	0.0003565
75	FOXM1	12	2857680	0.00035709
76	HNRPLL	2	38561978			0.00035949
77	AEBP1	7	44104665			0.00037397
78	ZFYVE20	3	15070069			0.00038519
79	NSUN7	4	40750693		0.00041707
80	NACA	12	56712537				0.00044752
81	CD209	19	7743038		0.00045271
82	DCUN1D4	4	51843242	0.00045434
83	ZNF638	2	71331781			0.00046952
84	GYLTL1B	11	45922882	0.00047128
85	SLC6A5	11	20599672		0.00047238
86	F2RL3	19	16889189	0.00047993
87	SOX5	12	23534218			0.00048079
88	TMEM196	7	19722127		0.00048473
89	CLIC2	23	155279268			0.00048634
90	LRRC48	17	17977598			0.00048675
91	TMEM102	17	7435871		0.00050523
92	GALNTL6	4	171814580	0.00050866
93	CRELD2	22	49918769		0.00053452
94	NHLRC2	10	113854823			0.00056538
95	THAP6	4	75515452	0.00057013
96	LRFN1	19	39307632		0.00057178
97	HNRNPF	10	43387642		0.00057784
98	ABCB9	12	122921037			0.00058526
99	CPSF6	12	69239646	0.00058927
100	PDIA6	2	10797098		0.00060787
101	ADCY4	14	24318363			0.00061967
102	OR2L8	1	247948857			0.00064538
103	FAM21B	10	50067888			0.00064877
104	BTBD10	11	13388830		0.00065072
105	RASGEF1B	4	81427767		0.00065658
106	MCM4	8	47960948			0.00067088
107	OR7E24	19	9251043			0.00067486
108	GTSF1	12	54459409		0.00068141
109	ANXA11	10	80155587			0.00069892
110	LAMB3	1	209615270			0.00070317
111	PTS	11	112226443	0.00071383
112	TEAD2	19	49341323		0.00071831
113	CSGALNACT2	10	43155149			0.00072699
114	TCP11L2	12	106311075	0.00072986
115	LRFN3	19	35935357			0.00073402
116	PFKFB2	1	207054717		0.00074422
117	ANKRD2	10	97572707	0.00075181
118	GPBP1L1	1	45627303	0.00076348
119	GFRA1	10	116064397		0.00077824
120	NLRP10	11	7959643			0.00077885
121	CDK4	12	57749312			0.00079004
122	IWS1	2	127470349			0.00079183
123	hsa-mir-3167	11	126988457	0.00079438
124	ANKRD30B	18	14728271		0.00079551
125	IL15	4	141719464	0.00081046
126	TMEM131	2	97758895		0.00082844
127	POU6F1	12	51190246		0.00084328
128	HOXA7	7	27154908			0.0008544
129	ZNF581	19	55644571		0.00085933
130	C13orf45	13	75870571			0.00086022
131	TRIM58	1	247857246		0.00086239
132	PLCH2	1	2430514			0.00086311
133	MTHFD2	2	74198628				0.00089702
134	ZNF565	19	36182465		0.00090771
135	PCDH9	13	66304654			0.00090847
136	SIN3A	15	75371978			0.00091498
137	RAB5C	17	42125782		0.00091543
138	IFT81	12	110127380			0.00093639
139	GPR6	6	109978775	0.00095367
140	PEBP4	8	22713369	0.00095582
141	CALHM2	10	103449624			0.00096676
142	DYRK1B	19	39825714		0.00097727
143	IGFLR1	19	35739279		0.000979
144	USPL1	13	30617692		0.00099023
145	SOCS5	2	46758530		0.0010019
146	ARL5B	10	18659637			0.0010046
147	MIA3	1	222618110			0.0010228
148	CRISP1	6	49835439		0.0010292
149	PPP4R1	18	9547788	0.0010582
150	DUSP1	5	172768761	0.0010583
151	SH2D4A	8	19319589			0.0010762
152	ERVW-1	7	92468379			0.0010824
153	STX1A	7	73700406	0.0010983
154	IDI2	10	1019516		0.0011073
155	HNRNPAB	5	178205567		0.001108
156	TBCK	4	106046569			0.0011295
157	ABL2	1	179107717	0.0011543
158	SEC24D	4	118723514	0.0011668
159	MRPL30	2	99186203			0.0011695
160	RASD1	17	17495124			0.0011835
161	PTBP2	1	96721664	0.0011957
162	PROKR2	20	5302039				0.0012146
163	C12orf4	12	4489806		0.0012187
164	TARP	7	38257879		0.0012252
165	SPATA22	17	3440146		0.0012304
166	FABP4	8	81478711			0.0012377
167	TTLL6	17	48768988		0.0012395
168	KIAA0319	6	24547164		0.0012454
169	VPS39	15	42160753			0.0012801
170	ARSG	17	68307493		0.0013117
171	RNF5	6	32178511			0.0013289
172	CCAR1	10	68721536		0.0013302
173	BLOC1S2	10	100275461			0.001342
174	SLC7A10	19	33208890	0.001368
175	DEFB104A	8	7836484	0.0013692
176	KIAA1033	12	105115674			0.0013958
177	UVRAG	11	75815407		0.0014017
178	OXGR1	13	96986745			0.0014123
179	TSPAN7	23	38612321			0.0014138
180	FUT11	10	73772563	0.0014208
181	BARHL1	9	132582797	0.0014278
182	ATXN2	12	111452732			0.0014286
183	SH2D3C	9	127742658			0.0014306
184	WDR5	9	134139877	0.0014348
185	SULT1E1	4	69841993	0.0014605
186	CAMSAP1	9	135811514			0.0014723
187	ZNF555	19	2841572			0.0014815
188	CD68	17	7579677		0.0015185
189	CCDC13	3	42692662	0.0015267
190	OXER1	2	42762907		0.0015309
191	TRAF2	9	136898740		0.0015309
192	CLDN8	21	30215247	0.0015531
193	GPX8	5	55160194		0.0015597
194	hsa-mir-6504	16	81611348			0.0015649
195	PSPH	7	56011761			0.0015657
196	SLC22A12	11	64591556	0.0015692
197	MMP27	11	102691765		0.0015733
198	GPRIN2	10	46549359	0.0015961
199	SMC2	9	104098562		0.0015995
200	hsa-mir-4479	9	136886733		0.001623
201	CAMTA2	17	4981823	0.0016407
202	ATP6V1B2	8	20197423		0.0016461
203	C10orf99	10	84176517		0.001655
204	GATS	7	100223617			0.0016764
205	HNRNPLL	2	38568190		0.0016814
206	NT817	25	817		0.0016951
207	TEDDM1	1	182399663		0.0016998
208	HMGA2	12	65825270			0.0017053
209	NLRC4	2	32224472			0.0017099
210	ESRP1	8	94643299			0.0017241
211	GLIPR1	12	75480880	0.0017338
212	EVX2	2	176080106		0.0017817
213	SLC38A4	12	46766700			0.0017901
214	NT176	25	176		0.0018039
215	hsa-mir-5685	6	53276993	0.0018245
216	C1orf63	1	25242237		0.0018258
217	ACTR2	2	65227832		0.0018318
218	DYRK3	1	206635703			0.0018496
219	SLC41A2	12	104805151		0.0018579
220	ACTR3C	7	150248985		0.0018611
221	INSM2	14	35534252			0.0018681
222	C17orf70	17	81539885			0.001882
223	TUBGCP3	13	112485992	0.0018867
224	CCDC22	23	49236892		0.0018894
225	MFSD6L	17	8797359		0.0018905
226	KRTAP10-10	21	44637417			0.0018981
227	CYP2F1	19	41114431		0.0019094
228	ADAM28	8	24299842		0.0019299
229	CAMK4	5	111224463		0.0019321
230	CHRAC1	8	140511917		0.0019486
231	PREB	2	27132062		0.0019615
232	FOSL2	2	28392447			0.0019756
233	KRBA2	17	8369133		0.0019823
234	hsa-mir-4452	4	86542482		0.0019834
235	FAM64A	17	6445110	0.0019894
236	SLC31A2	9	113150975			0.0019924
237	FCHO1	19	17755164				0.0020019
238	KRT76	12	52768712	0.0020023
239	GPR98	5	90529344			0.0020234
240	GLRX3	10	130159745	0.0020393
241	TATDN3	1	212791921	0.0020561
242	IMPDH2	3	49024324		0.0020804
243	MAT2B	5	163503251		0.0020826
244	EGFR	7	55019277	0.0021358
245	UFSP1	7	100888842			0.0021583
246	PWWP2B	10	132397226		0.0021695
247	AQP6	12	49967193	0.0021727
248	TRAF6	11	36489837			0.0021787
249	SH2B3	12	111418145			0.0022332
250	KCNJ8	12	21765722		0.0022338
251	TTC16	9	127720278		0.0022448
252	hsa-mir-744	17	12081898			0.0022453
253	ZCCHC5	23	78656992	0.0022585
254	CD1A	1	158254669	0.0022686
255	SH3BP1	22	37639787		0.0022788
256	RABEP1	17	5282486			0.0022831
257	TMEM86B	19	55226638	0.0022983
258	AHR	7	17299264			0.0023043
259	SOX15	17	7588377			0.002321
260	C9orf91	9	114611457		0.0023313
261	ZNF512	2	27583283	0.0023439
262	CCDC60	12	119335176			0.0023617
263	HEATR5B	2	36968467		0.0023663
264	DOLPP1	9	129084598			0.002367
265	STARD5	15	81313255		0.0023833
266	CYP11B1	8	142874372	0.0023874
267	MLXIP	12	122078853		0.00239
268	ATXN10	22	45672063	0.0023923
269	CPA3	3	148865307		0.0023949
270	KCTD11	17	7351888	0.0024001
271	hsa-mir-324	17	7223296	0.0024016
272	SSC5D	19	55488589		0.0024193
273	TMEM57	1	25431098		0.0024262
274	CCL11	17	34285808		0.0024273
275	SC5D	11	121303375			0.0024283
276	CLOCK	4	55435414			0.0024286
277	THEGL	4	56530676		0.0024411
278	UBXN8	8	30733215			0.0024478
279	SGMS2	4	107824562			0.00245
280	ETNPPL	4	108742483		0.0024588
281	FAM118A	22	45308967		0.002468
282	U2AF1L4	19	35744372	0.0024707
283	TXNL1	18	56603026		0.0024836
284	KLHL3	5	137617658		0.0024845
285	hsa-mir-3660	5	90016621		0.0024966
286	MED19	11	57704621		0.002497
287	NT764	25	764		0.0025071
288	TMEM50B	21	33432484			0.0025123
289	KDM6B	17	7839903		0.0025181
290	KDM3A	2	86442323			0.002528
291	GNAI1	7	80135160		0.0025337
292	CDC20	1	43359215			0.0025838
293	ACAP1	17	7336734		0.0025855
294	HPSE2	10	98459573		0.0026339
295	KIAA0922	4	153466397			0.0026361
296	FPR2	19	51768658		0.0026392
297	hsa-mir-1976	1	26554541			0.0026701
298	REXO1L1	8	85656442			0.0026748
299	TTC30A	2	177616703		0.0026841
300	MED26	19	16574906		0.0026856
301	AMTN	4	70518777		0.0026893
302	FAM90A1	12	8221821	0.0026917
303	CANX	5	179705681		0.0026977
304	DNAJC28	21	33488226	0.0026996
305	ABHD8	19	17292660	0.0027127
306	HIC1	17	2056690		0.0027246
307	KXD1	19	18562056		0.0027342
308	AP3B2	15	82659559		0.0027602
309	TECRL	4	64277034	0.0027635
310	TTC14	3	180602261		0.002775
311	FFAR2	19	35443906	0.0027773
312	CLEC4C	12	7729595		0.0027813
313	SLC25A43	23	119406555	0.0027856
314	SH3BGRL	23	81255493		0.0027874
315	APOF	12	56361224			0.0027957
316	HLA-DRB5	6	32517738	0.0027979
317	KIRREL2	19	35857119	0.0028058
318	TMEM147	19	35545739		0.0028085
319	C10orf53	10	49679697	0.002817
320	HRSP12	8	98102618	0.0028413
321	SOX6	11	15972808			0.0028421
322	EIF3M	11	32583887	0.0028471
323	ADAMTS20	12	43354208		0.0028497
324	MDH2	7	76048160		0.0028559
325	FREM3	4	143577610		0.0028691
326	HOXC5	12	54033122		0.0028845
327	hsa-mir-520a	19	53690880		0.0028932
328	ARPC2	2	218225918			0.0028933
329	CD164	6	109366513		0.0029356
330	TMEM47	23	34630312		0.00294
331	SIRPG	20	1629526		0.0029493
332	NSDHL	23	152846324			0.002953
333	GM2A	5	151212763		0.0029737
334	SPRED3	19	38388498			0.0029801
335	EHMT1	9	137716633		0.0029847
336	SEMA3C	7	80744893		0.0029905
337	HRK	12	116881031	0.0030229
338	PEAR1	1	156903926		0.0030348
339	GFPT2	5	180318618	0.0030367
340	REXO4	9	133412362		0.003048
341	SENP5	3	196885181	0.0030585
342	ZKSCAN8	6	28148407	0.0030789
343	SKP1	5	134157473		0.0030849
344	NT844	25	844		0.0031014
345	TRIM24	7	138460548		0.0031191
346	C19orf47	19	40321881			0.0031632
347	WBSCR17	7	71132802		0.0031851
348	AGR3	7	16859581		0.0031893
349	SERTAD2	2	64635926		0.003192
350	HPS3	3	149129723			0.0032196
351	CCDC132	7	93232467			0.0032352
352	hsa-mir-3064	17	64500774		0.0032403
353	ORM1	9	114323765			0.0032471
354	TTC17	11	43358954	0.0032546
355	CFLAR	2	201118522	0.0032607
356	WSB2	12	118034195			0.0032621
357	C19orf35	19	2275679		0.0032853
358	XRCC4	5	83104907			0.0032906
359	ALAD	9	113390905		0.0033221
360	HIST1H4I	6	27139308			0.0033332
361	LSMEM1	7	112484816			0.0033336
362	COL1A1	17	50185501		0.0033354
363	PADI1	1	17205217	0.0033541
364	FAM214B	9	35105220			0.0033696
365	SLC2A8	9	127402363	0.0033738
366	DEK	6	18225718			0.0033787
367	ATP6V0D2	8	86098978	0.0033807
368	SLC9A7	23	46606294		0.0033854
369	GDF15	19	18386189			0.0033877
370	PLSCR2	3	146395904			0.0034276
371	SERPINA10	14	94283964		0.0034286
372	RAB7A	3	128795367		0.0034355
373	VEPH1	3	157261133	0.003451
374	CCDC176	14	74019478		0.0034602
375	NFX1	9	33319020				0.0034684
376	ANKDD1A	15	64911901		0.0034856
377	TMEM41B	11	9283423	0.0034913
378	SERPINA9	14	94463092	0.0035023
379	VPS8	3	184824632			0.0035156
380	KIAA1239	4	37244220			0.0035272
381	LRRC32	11	76659603	0.0035337
382	MCAM	11	119309885		0.0035357
383	TMEM144	4	158212667		0.0035633
384	DNAJB14	4	99901027		0.0035858
385	NUP93	16	56748247		0.0036041
386	hsa-mir-4450	4	76573568	0.003608
387	POPDC2	3	119642475			0.0036083
388	CLEC10A	17	7075053	0.003617
389	WDR91	7	135186150			0.0036382
390	TAAR5	6	132588672		0.0036761
391	STOX1	10	68827623	0.0036939
392	PERP	6	138092041			0.0037013
393	CHMP7	8	23246695		0.0037162
394	NEMF	14	49784655			0.003721
395	TTC18	10	73253758		0.003736
396	GALNT2	1	230057989	0.0037485
397	DYNLRB1	20	34516458		0.0037536
398	EMP1	12	13211510		0.003786
399	OR52E2	11	5058649		0.0037984
400	VWA8	13	41568196			0.003801
401	LGI3	8	22154204	0.0038065
402	SPSB2	12	6871191			0.0038087
403	NT5DC2	3	52524469		0.0038361
404	UNC5C	4	95169233			0.0038548
405	KRT80	12	52171522	0.0038763
406	FCAMR	1	206969244			0.0038977
407	COL2A1	12	47973406		0.0039239
408	ANGPT1	8	107284518			0.0039322
409	DDX60L	4	168356734	0.0039347
410	SMIM13	6	11094313		0.0039362
411	ATP10B	5	160602565			0.0039439
412	HRC	19	49151295			0.0039478
413	PIK3R5	17	8889972		0.0039827
414	DCHS2	4	154234535		0.0039858
415	ZBTB8B	1	32470624		0.0039863
416	SSH1	12	108787987	0.0039891
417	SYT15	10	46579168	0.0039999
418	MAPK7	17	19378900	0.0040155
419	MTSS1	8	124550975	0.0040202
420	KRTAP23-1	21	30348408		0.0040453
421	OAS1	12	112907039			0.0040457
422	SCUBE1	22	43203996			0.0040536
423	PPP5C	19	46347096		0.0040545
424	ATP6V0A4	7	138706623		0.0040689
425	BRD4	19	15238376		0.0040864
426	KIAA0196	8	125024259		0.0040926
427	FLI1	11	128758195			0.004121
428	DPCD	10	101570559	0.0041419
429	INHBE	12	57452322			0.0041528
430	SMARCA2	9	2015346		0.0041865
431	SPRED1	15	38253185		0.0041923
432	METTL21C	13	102686030	0.0042785
433	NTS	12	85874403		0.0042866
434	ZNF599	19	34759033	0.0042936
435	VPS11	11	119067823		0.0043017
436	PCDHGB3	5	141370394	0.0043142
437	CYP46A1	14	99684417	0.0043328
438	HNRNPUL2	11	62715298	0.0043542
439	PKN3	9	128714605	0.0043641
440	ZNF222	19	44025436			0.0043867
441	STK40	1	36343198	0.0044287
442	FKBP15	9	113184291		0.0044367
443	CLEC6A	12	8456111		0.0044659
444	SNAP25	20	10275518	0.004489
445	SLC12A1	15	48220929		0.0045286
446	CCDC121	2	27626962		0.0045368
447	DGKG	3	186105667			0.0045652
448	SULF2	20	47656347			0.0045778
449	C1orf106	1	200898400		0.0045869
450	OCEL1	19	17226247			0.0046029
451	SETD8	12	123389512	0.0046166
452	RAB5A	3	19950898			0.0046196
453	STARD8	23	68647665			0.004628
454	ZDHHC16	10	97450827		0.0046289
455	GMIP	19	19629962			0.0046322
456	LPPR1	9	101028709		0.0046369
457	STAM	10	17684784	0.0046707
458	C10orf32	10	102854286		0.0046869
459	ACOT9	23	23703676	0.0046995
460	PCMTD1	8	51827350		0.0047257
461	RABGEF1	7	66771899		0.0047369
462	PSAP	10	71818621		0.0047416
463	EVX1	7	27243030		0.0047582
464	KLF4	9	107484851	0.0047677
465	SAMD8	10	75150528		0.004787
466	OR2A25	7	144074219			0.004792
467	hsa-mir-643	19	52281796		0.0047963
468	ZER1	9	128753317	0.0048174
469	AFTPH	2	64552875	0.0048441
470	MLEC	12	120687296		0.0048536
471	ZAR1L	13	32303878			0.0048576
472	PRB2	12	11392826	0.004861
473	EPS8L1	19	55072197	0.0048748
474	PLA2G12B	10	72935616		0.0049223
475	KRTAP6-1	21	30613688			0.0049353
476	DNAH10	12	123762519		0.004937
477	SDAD1	4	75940949		0.0049515
478	RNF112	17	19411408	0.0049591
479	CARKD	13	110615591	0.0049833
480	GINS2	16	85678211			0.0049874
481	LRP6	12	12121125	0.0049994
482	EFNB3	17	7705598			0.0050048
483	RIMKLB	12	8681599			0.0050661
484	MYEOV2	2	240130827		0.005068
485	CDK1	10	60778456			0.0050836
486	CDKN2D	19	10567057		0.0050871
487	GALR2	17	76074883		0.0051353
488	GNE	9	36217364		0.0051371
489	GC	4	71746175	0.0051403
490	KRT85	12	52360852		0.0051871
491	EGFL6	23	13623818	0.0051895
492	IL22RA1	1	24120804			0.0052029
493	OR7C2	19	14941488	0.0052032
494	SLCO4A1	20	62668418			0.0052143
495	ETAA1	2	67402793			0.0052296
496	GRIN3B	19	1000437	0.0052327
497	CHTOP	1	153636588	0.0052586
498	UGT8	4	114622880		0.0052785
499	ZNF787	19	56088022			0.00531
500	CUL2	10	35010310		0.0053371
501	RHBDL2	1	38886503			0.005346
502	SCGB1C1	11	193099		0.005352
503	POU3F1	1	38045387	0.0053548
504	ZP1	11	60867561			0.0053593
505	SUPT20H	13	37009311	0.0053713
506	C9orf40	9	74948047		0.0053819
507	LY6D	8	142785294		0.0053871
508	OR9A2	7	143026199			0.005391
509	SLC5A12	11	26671101		0.0055274
510	NT920	25	920		0.005529
511	OR1L8	9	122567547		0.0055337
512	RSPH1	21	42472485		0.0055371
513	IPO4	14	24180441		0.0055379
514	RET	10	43104731			0.0055411
515	FOSB	19	45468586	0.0055433
516	PLA2G7	6	46704559	0.0055452
517	COL6A3	2	237324002		0.0055661
518	TMEM106C	12	47964236		0.0055871
519	hsa-mir-1321	23	85835779		0.0056132
520	CHADL	22	41229703		0.0056371
521	SPCS3	4	176320076			0.005656
522	PLEKHF2	8	95154044	0.0056573
523	C7orf43	7	100155908		0.0056609
524	AQP2	12	49950830		0.0056871
525	SMC1B	22	45344555		0.0056955
526	AMN	14	102928691			0.0057023
527	OR8G5	11	124264826		0.0057367
528	FXYD3	19	35119376		0.0057371
529	SLC25A36	3	140942054		0.0057507
530	RBM33	7	155644876			0.0057721
531	RRP1B	21	43659664		0.0057871
532	USF2	19	35269101		0.005837
533	ZNF202	11	123725996		0.005887
534	KLRC3	12	10412571		0.0059084
535	FAM57A	17	732647		0.0059348
536	RCOR1	14	102710741		0.005937
537	AXL	19	41219392		0.0059448
538	RNF180	5	64200807		0.005987
539	GDAP1	8	74350433	0.0059965
540	LIPF	10	88664441	0.0060011
541	IRAK4	12	43772244		0.0060152
542	OR5H14	3	98149385	0.0060313
543	GLCE	15	69160583		0.0060369
544	CCDC167	6	37483185			0.0060743
545	MFSD2A	1	39965325			0.0060791
546	CCDC39	3	180613858		0.0060869
547	GNB1	1	1787330	0.0061084
548	DNMBP	10	99886403		0.0061145
549	OR2A42	7	144231910		0.00612
550	SLC17A2	6	25913294		0.0061329
551	LILRA4	19	54333571		0.0061369
552	PAPL	19	39085269	0.006138
553	ASL	7	66076081		0.0061544
554	OR52E4	11	5884292		0.0061607
555	DSCC1	8	119852757			0.0061861
556	RAB32	6	146543871		0.0061869
557	LACTB2	8	70640572			0.0061943
558	OR10G3	14	21569802		0.006254
559	MGAT2	14	49621268	0.0062599
560	FRAS1	4	78058009			0.0062856
561	CCL3	17	36088671		0.0062868
562	MTFR1L	1	25823104			0.0063106
563	NUP214	9	131128360	0.0063329
564	PIK3C2A	11	17077729			0.0063349
565	RFX1	19	13962694		0.0063435
566	hsa-mir-5088	19	49682117		0.0063634
567	CCDC61	19	46003018		0.0063642
568	NOP58	2	202265764	0.0064044
569	ZNF207	17	32350285		0.0064367
570	PCDHB4	5	141121817			0.0064524
571	CACNG2	22	36564350			0.0064623
572	FAM149B1	10	73230472			0.0064721
573	hsa-mir-1254-1	10	68759318	0.0064729
574	XIAP	23	123885662		0.0064802
575	NAPSA	19	50358552			0.0064907
576	C4orf21	4	112539333	0.006513
577	CALM3	19	46608270		0.0065284
578	WFDC2	20	45469781		0.0065366
579	ADD3	10	110008208	0.0065412
580	CD101	1	117001817		0.0065865
581	DRD4	11	637304		0.0065923
582	CREM	10	35126872	0.0066003
583	ZNF528	19	52405921	0.0066479
584	TUBG1	17	42609737		0.0066864
585	BAX	19	48954814	0.0066884
586	EHD3	2	31234621		0.0067314
587	LRRTM1	2	80302250			0.0067606
588	MON2	12	62467207			0.0067807
589	ENTPD2	9	137048106		0.0067863
590	ZNF229	19	44417518	0.0068125
591	OSR2	8	98944402		0.0068362
592	BTN1A1	6	26501286			0.0068564
593	UGT2B11	4	69200439		0.0068662
594	VNN2	6	132751472		0.0068862
595	PYGL	14	50908141		0.0068977
596	VPS29	12	110492004		0.0069285
597	NT686	25	686		0.0069604
598	TRIM64	11	89968503	0.0069925
599	hsa-mir-4535	22	48780295		0.0069963
600	PIGF	2	46581284		0.0070088
601	SELV	19	39515212	0.0070352
602	FNDC3A	13	49006190			0.0070499
603	ABCA13	7	48171483	0.0070714
604	AGAP9	10	47502151		0.0070943
605	MDM1	12	68280722		0.0071061
606	CHFR	12	132822186		0.0071106
607	FLJ44313	18	76495521	0.0071175
608	MMP10	11	102770792		0.0071358
609	NTSR2	2	11658478			0.0071424
610	IGFBP7	4	57030772			0.0071682
611	PIGL	17	16217190		0.0071712
612	EIF3D	22	36510986			0.0071786
613	RANBP1	22	20116184	0.0071878
614	HYAL2	3	50318128			0.0071889
615	HOXC6	12	54028767		0.0071892
616	EVC	4	5711380		0.0072076
617	PJA1	23	69161191		0.0072563
618	FKTN	9	105558149		0.0072667
619	SLC5A10	17	18958738		0.0072856
620	KHK	2	27094197	0.0072913
621	MUC16	19	8848931		0.0072942
622	BRINP1	9	119153457	0.0073299
623	NCK2	2	105855063		0.0073355
624	PPP6R3	11	68460730	0.0073709
625	DIP2C	10	324893		0.0073847
626	MOSPD3	7	100612791		0.0073854
627	GLYR1	16	4805235	0.0073915
628	OPA1	3	193593377		0.0074354
629	CDKAL1	6	20546350		0.0074559
630	ADCK5	8	144374054		0.0074602
631	ZRANB1	10	124981410	0.0074667
632	SEMA3D	7	84999439	0.007474
633	UBR3	2	169947408		0.0074853
634	NXT2	23	109538113			0.0075235
635	MOG	6	29657209	0.0075346
636	MPLKIP	7	40133058		0.0075352
637	PITPNM2	12	122986026		0.0075499
638	NT127	25	127		0.0075799
639	EVPL	17	76007102		0.0075851
640	EIF5AL1	10	79512649	0.0076333
641	RNF222	17	8392798		0.0076348
642	USO1	4	75724819		0.007635
643	KIAA0895	7	36326759		0.0076849
644	NEFM	8	24913757		0.0077042
645	TFRC	3	196027182	0.0077071
646	IGFBP2	2	216660612	0.0077145
647	hsa-mir-642a	19	45674928		0.007729
648	FBXW2	9	120751977	0.0077294
649	CATSPERD	19	5720737	0.0077338
650	USP24	1	55069044		0.0077348
651	SUV39H1	23	48705260	0.0077576
652	CENPF	1	214603194		0.0077737
653	PLEKHA5	12	19129799		0.0078044
654	NKAIN3	8	62249073		0.0078113
655	hsa-mir-1197	14	101025563		0.0078288
656	FAM211A	17	16441577	0.0078329
657	SHB	9	37919820		0.0078346
658	SUPT20HL1	23	24362761	0.0078774
659	SFTPC	8	22156912		0.0078845
660	ZNF148	3	125232340		0.0078925
661	BAALC	8	103140897		0.0079344
662	FAM189A2	9	69385819		0.0079469
663	PVRL2	19	44846525		0.0079517
664	OXSM	3	25782916	0.0079529
665	ATP1A3	19	41966581		0.0079842
666	GRPEL2	5	149345539		0.0080342
667	NLRP2	19	54970015	0.0080519
668	ORMDL2	12	55818999		0.0080534
669	GLP1R	6	39048840	0.0080672
670	SEC31B	10	100486645	0.0080753
671	GABRP	5	170788615		0.0080841
672	EBP	23	48523771	0.0080932
673	C9orf96	9	133376367	0.0081224
674	OSBPL10	3	31662071		0.008134
675	OR52A5	11	5131691		0.008175
676	SMLR1	6	130827413		0.0081838
677	SVEP1	9	110376810	0.0081872
678	SSX4	23	48384053	0.0082033
679	NT519	25	519		0.0082328
680	TSPAN11	12	30953991		0.0082359
681	RTP4	3	187368441		0.0082446
682	TMEM178B	7	141074310		0.008247
683	PTCHD3	10	27398293		0.008258
684	LOC256021	12	91984976	0.008269
685	MLLT1	19	6213041		0.0082836
686	hsa-mir-4705	13	102045934	0.0082914
687	ZHX3	20	41184925		0.0083354
688	ANKRD62	18	12094017		0.0083834
689	OR2D2	11	6891573	0.0084263
690	ZNF580	19	55642508			0.0084332
691	TRPM2	21	44353700	0.0084453
692	UBLCP1	5	159274387		0.0084522
693	PDZD2	5	31799248		0.0084831
694	RPA4	23	96884310		0.0085613
695	ERMP1	9	5784570		0.0085828
696	DCLRE1C	10	14909169		0.0085948
697	C15orf62	15	40770495		0.0086327
698	PLCD4	2	218615739	0.0086606
699	ARL15	5	53886444		0.008685
700	ADO	10	62805059		0.0087103
701	INIP	9	112687131		0.0087324
702	NKX2-2	20	21511922		0.0087332
703	NUMBL	19	40667467		0.0087381
704	RRAGB	23	55722190		0.0087787
705	SERPINI1	3	167789128		0.0087823
706	CCNB3	23	50202712		0.0087893
707	GNG2	14	51860640	0.0087944
708	APCS	1	159587921		0.0088013
709	TBRG4	7	45100324	0.0088161
710	NT118	25	118		0.0088188
711	COL4A5	23	108439843		0.0088558
712	BBS7	4	121825859		0.0088639
713	IGSF1	23	131275978		0.008882
714	OR6B3	2	240045076		0.0088924
715	CCR2	3	46357527		0.0089318
716	ANK2	4	112904493		0.0089323
717	hsa-mir-4321	19	2250638	0.0089536
718	TMEM127	2	96253807		0.0089668
719	TRIM21	11	4385331	0.0089768
720	NUDT3	6	34288752		0.0089817
721	ZNF254	19	24126255		0.0089898
722	hsa-mir-4642	6	44435641		0.0089983
723	LILRB5	19	54250785			0.0090105
724	SLC35D1	1	67004339		0.00903
725	UNG	12	109097679		0.0090315
726	TMSB10	2	84906017		0.009043
727	ATP6V1G1	9	114587776			0.0090599
728	BROX	1	222715699		0.0090876
729	NT239	25	239		0.009095
730	RAD9B	12	110501654		0.0091296
731	HAMP	19	35282577		0.0091312
732	ATG9A	2	219220208		0.0091811
733	C8orf58	8	22599824		0.0092381
734	TAS2R50	12	10985960	0.0092386
735	FHDC1	4	152943057	0.009251
736	KIF26B	1	245155424		0.0092808
737	VPS45	1	150068644	0.0092841
738	PSENEN	19	35745930		0.0092985
739	KAT6A	8	41934773		0.0093197
740	KRTAP4-2	17	41177753		0.0093468
741	GPS2	17	7311578		0.0093804
742	LCN2	9	128149471	0.0093842
743	LOC100129520	23	125319871	0.0094012
744	SPAG16	2	213284483			0.0094016
745	CD6	11	60971865	0.0094074
746	hsa-mir-4682	10	119958513		0.0094245
747	ACP1	2	264139		0.0094303
748	SLC16A7	12	59704801		0.0094368
749	KHNYN	14	24430730		0.009474
750	SEC24C	10	73746866		0.0094801
751	CATSPERB	14	91589578			0.0095014
752	LRRTM4	2	77518311	0.0095035
753	SNRPB2	20	16730028	0.0095061
754	ABCB5	7	20623285		0.009525
755	OR2G2	1	247588359		0.0095427
756	ZNF212	7	149239778		0.0095797
757	KRT77	12	52691164	0.0095884
758	WBP1L	10	102744053	0.0096077
759	PPFIA3	19	49127873		0.0096255
760	MPST	22	37024215		0.0096794
761	CDH12	5	21751694	0.0096976
762	CDK16	23	47218026	0.009703
763	FANCD2OS	3	10081316		0.009722
764	LRRC6	8	132608436		0.0097292
765	TRMT12	8	124450927	0.0097438
766	POLR2F	22	37952606		0.0097741
767	MORF4L1	15	78840560		0.009779
768	BLOC1S1	12	55716051		0.0097816
769	hsa-mir-5682	3	121049640	0.009815
770	OR11H6	14	20223709		0.0098167
771	LRP10	14	22873084		0.0098174
772	AMOTL1	11	94728970		0.0098288
773	USP6NL	10	11462440		0.0098458
774	LOC100130451	2	213276553		0.0098786
775	BCCIP	10	125825493	0.0098854
776	ADSSL1	14	104729733		0.0099285
777	RIMS2	8	103766226	0.0099299
778	ZNF483	9	111527395		0.0099629
779	LAMC2	1	183186352		0.0099783
780	LRRC18	10	48910236		0.0099882
781	CYB5D1	17	7858134	0.00999
782	INVS	9	100099271		0.0099933
783	COX8C	14	93347268	0.01001
784	OR56A4	11	6002050		0.01002
785	ZNF503	10	75398748		0.010031
786	TSPY1	24	9467000	0.010056
787	SETD4	21	36036116		0.010078
788	hsa-mir-4314	17	8088055		0.010092
789	hsa-mir-136	14	100884701	0.010093
790	hsa-mir-3927	9	109511475		0.010105
791	ZFPL1	11	65084698		0.010165
792	ZNF383	19	37217925	0.010167
793	RIPK2	8	89758060		0.01018
794	OR9K2	12	55129768	0.010205
795	PROX2	14	74855131		0.01022
796	OR6C6	12	55294287	0.010221
797	PDLIM1	10	95237939		0.010263
798	RAB1A	2	65070700		0.010269
799	SLC10A7	4	146256490		0.010277
800	TIFA	4	112277861	0.010287
801	KLHL25	15	85768040	0.01029
802	HOXD9	2	176122798	0.01032
803	GPD1L	3	32128145		0.010327
804	OR4A15	11	55367883	0.010341
805	KCNA1	12	4911378		0.010377
806	RUNDC3B	7	87627547	0.010413
807	UBE2M	19	58556088		0.010426
808	TRIM67	1	231162969		0.010428
809	MAOB	23	43843799		0.010459
810	RASIP1	19	48720586	0.010462
811	CXCL17	19	42428883		0.010476
812	NT500	25	500		0.010493
813	VSTM4	10	49064150		0.010497
814	KIAA0586	14	58427721	0.010519
815	HLA-DPB1	6	33076041		0.010526
816	HADH	4	107989932		0.010527
817	PARP2	14	20350698			0.010539
818	CAPN7	3	15206495	0.010541
819	XPO7	8	21921455		0.010558
820	TMEM191C	22	21466422			0.01057
821	LZTS1	8	20249721		0.010576
822	CDRT1	17	15565532		0.010589
823	CRYGN	7	151428834	0.010626
824	PHF16	23	46912276	0.010636
825	TDRP	8	492629		0.010647
826	TMEM69	1	45691068	0.010656
827	LRCOL1	12	132604315	0.010688
828	KLK14	19	51078006		0.0107
829	AVPR1A	12	63147358	0.010712
830	VWDE	7	12331182	0.010725
831	KIAA0368	9	111365553		0.010725
832	SON	21	33543092		0.01074
833	UBXN7	3	196356684	0.010742
834	GPRASP1	23	102652845		0.01075
835	SPANXA1	23	141583737		0.010775
836	PTCH1	9	95443411		0.010794
837	RTN3	11	63681636		0.010819
838	PPFIBP2	11	7549475		0.010825
839	CHMP2B	3	87227553		0.0109
840	HECTD2	10	91460479		0.010911
841	CLIP2	7	74317546		0.010936
842	PMS1	2	189791809	0.010957
843	EXT1	8	117830314	0.010961
844	GMCL1	2	69829685	0.010963
845	NT248	25	248		0.01097
846	TVP23B	17	18781293		0.010982
847	ZNF317	19	9156016		0.010988
848	GRIP1	12	66349018	0.011025
849	NIPSNAP3A	9	104753598	0.011025
850	RILPL2	12	123415890	0.011032
851	C12orf50	12	87980330		0.011062
852	ICAM2	17	64002746		0.011064
853	EIF3E	8	108201215		0.011089
854	ABHD14A	3	51971553	0.011094
855	IFNA6	9	21350317	0.011115
856	PLAUR	19	43646456		0.011123
857	hsa-mir-5007	13	55174454		0.011158
858	NT141	25	141		0.011163
859	B3GALT5	21	39660559	0.011175
860	STIP1	11	64185824		0.011191
861	CRBN	3	3148991		0.01121
862	MLL3	7	152134925		0.01122
863	SPIN2B	23	57118550		0.01123
864	UBAP1	9	34179044	0.011233
865	S100A3	1	153547681	0.011255
866	RAB33B	4	139453231	0.011312
867	RHCE	1	25362526	0.011312
868	TRAF3IP2	6	111559404		0.011321
869	TAS2R3	7	141764158		0.011322
870	EMID1	22	29206038		0.011372
871	WDR75	2	189441492			0.011388
872	OR11G2	14	20197335		0.011422
873	NOS1	12	117215308	0.01144
874	NFU1	2	69399352	0.011452
875	TNPO1	5	72816623		0.011472
876	COL19A1	6	69879567		0.011521
877	KCNK16	6	39315001	0.011545
878	KRTAP4-3	17	41167584	0.011561
879	NUDT18	8	22107299	0.011576
880	SYPL1	7	106091804		0.011594
881	CYP2R1	11	14878121		0.011607
882	AQR	15	34856791		0.011619
883	TFPI2	7	93886819	0.011634
884	VAMP5	2	85591596	0.011655
885	ZNF146	19	36236440	0.011695
886	CHST15	10	124021081	0.0117
887	TMEM240	1	1535358		0.011743
888	TNFSF8	9	114893722	0.011743
889	TCTN1	12	110614182	0.011749
890	NEUROD4	12	55026439		0.01177
891	CLGN	4	140389223	0.011816
892	UPK1A	19	35666812		0.011821
893	EFR3A	8	131944765		0.01186
894	WDFY4	10	48709732		0.011891
895	MMP20	11	102577325		0.011899
896	ZNF90	19	20078132		0.011907
897	KIFC2	8	144467478		0.011942
898	HOPX	4	56648719		0.011955
899	LONRF3	23	118974780	0.011967
900	OR5T2	11	56232105		0.011969
901	SLC25A15	13	40789411		0.012017
902	PDCD1	2	241851232		0.012019
903	ELMO1	7	36855550	0.01205
904	CYB5R4	6	83859782		0.012076
905	MAGEA10-MAGEA5	23	152114049		0.012118
906	INSL6	9	5131978	0.012166
907	CRISP2	6	49692772		0.012168
908	GPR82	23	41728132	0.012175
909	AGBL4	1	48534172	0.012184
910	TLR5	1	223110454	0.012201
911	CAPS	19	5914073		0.012217
912	SRSF5	14	69767115		0.012267
913	hsa-mir-1236	6	3434265		0.012274
914	TCP11L1	11	33039416	0.012277
915	MTUS1	8	17645868	0.012303
916	PTPLA	10	17589959		0.012314
917	hsa-mir-302e	11	7234765		0.012315
918	TMEM30B	14	61279871		0.012317
919	BST2	19	17403694		0.012367
920	ASPA	17	3476159	0.012374
921	IFNAR2	21	33241922	0.012407
922	VPS18	15	40894768		0.012414
923	hsa-mir-4449	4	52712682	0.012417
924	GRAMD1B	11	123454397		0.012427
925	GALC	14	87941547		0.012434
926	CFP	23	47624212		0.012466
927	ITIH4	3	52813420		0.012507
928	hsa-mir-24-2	19	13836286		0.012514
929	ASAH1	8	18059643		0.012514
930	BMPR1A	10	86876018		0.012516
931	CELSR3	3	48638204		0.012541
932	SPNS2	17	4499047		0.012565
933	NT685	25	685		0.012577
934	DHX40	17	59565671	0.012624
935	DCST1	1	155034058		0.01264
936	ZNF575	19	43526491		0.012642
937	PHKA1	23	72581001		0.012665
938	FCGR3A	1	161543011	0.012674
939	CARD8	19	48180769			0.012691
940	MYPN	10	68121438		0.012715
941	GLP2R	17	9854530		0.012725
942	SIRT1	10	67885180		0.012728
943	PPARGC1B	5	149730302		0.012764
944	PIGZ	3	196947156		0.012782
945	hsa-mir-212	17	2050270	0.012796
946	MSMO1	4	165333370		0.012864
947	ITGA7	12	55685057	0.01287
948	ZXDC	3	126437600		0.012913
949	SLC24A3	20	19212842		0.012938
950	TTC38	22	46268039		0.012952
951	FAM154A	9	18927660	0.012957
952	TMEM106A	17	43213041		0.012963
953	HSPB8	12	119179312		0.012967
954	PPBP	4	73987271		0.013005
955	NCOA5	20	46062299		0.013009
956	LGALS3	14	55137373		0.013013
957	HLA-DQB1	6	32659466		0.013062
958	LRRC43	12	122187733		0.013094
959	CACNB1	17	39175192	0.013099
960	MPRIP	17	17042848		0.013101
961	EIF4E1B	5	176630681		0.013112
962	hsa-mir-1468	23	63786001		0.013144
963	STAT6	12	57096571	0.013162
964	LYPD3	19	43461350		0.013183
965	ZBED4	22	49883662		0.013213
966	UBAP2L	1	154225123	0.013231
967	ERAP1	5	96776114		0.013238
968	TM7SF2	11	65112015		0.013259
969	ZC2HC1A	8	78666088		0.013261
970	RBBP5	1	205088786	0.013294
971	ZPLD1	3	102438487		0.013311
972	BMP4	14	53951790	0.01333
973	SEL1L2	20	13849246	0.01335
974	PRPF4B	6	4021425		0.01336
975	ZNF408	11	46701047			0.013403
976	SRF	6	43171656		0.01341
977	YTHDC1	4	68314098		0.013422
978	DYNC1I2	2	171687471		0.013431
979	RAP1GDS1	4	98261565		0.013455
980	HIVEP3	1	41510450		0.013459
981	GALM	2	38666080		0.01346
982	IQUB	7	123452742	0.013465
983	FBXO46	19	45711683	0.013472
984	TNFSF13B	13	108251239		0.013479
985	OR3A2	17	3277969		0.013509
986	PRKD1	14	29594104		0.013521
987	ZNF677	19	53236971	0.013562
988	MFSD9	2	102715839		0.013567
989	MNS1	15	56421543	0.013628
990	BAG3	10	119657562		0.013658
991	ARL6IP1	16	18793251			0.013679
992	NXT1	20	23354041	0.013704
993	AASDH	4	56338705		0.013708
994	TSSC1	2	3189324		0.013709
995	TGIF1	18	3456397	0.013711
996	VAMP2	17	8160854	0.013739
997	KRT81	12	52286254	0.013742
998	UBAP2	9	33921858		0.013758
999	FOXJ3	1	42179709		0.013807
1000	KRTAP5-4	11	1621406	0.013816
1001	EED	11	86245229		0.013833
1002	CADPS2	7	122320164	0.013849
1003	GABRR2	6	89257207		0.013857
1004	CSRNP2	12	51063745	0.01389
1005	MAMLD1	23	150445516	0.013894
1006	FBXO16	8	28428423	0.013902
1007	SFT2D1	6	166320216	0.013908
1008	TMSB4X	23	12976261	0.013911
1009	RBMS2	12	56522023		0.013918
1010	TRIB2	2	12716909	0.01392
1011	COPS7A	12	6724656		0.013956
1012	FER	5	108748398	0.013975
1013	PPP1R11	6	30068676	0.013982
1014	ZNF19	16	71467067	0.014009
1015	NTRK3	15	87876934	0.014019
1016	PITPNM3	17	6455337	0.014043
1017	PDE4B	1	65913314	0.014051
1018	WDR25	14	100380924	0.014077
1019	POLR2D	2	127848106	0.014083
1020	LRRC42	1	53951999	0.014085
1021	VRK3	19	49979093		0.014105
1022	KCNK18	10	117197488	0.014137
1023	HSD17B3	9	96235305	0.014141
1024	UBE3B	12	109483551		0.014155
1025	LAMTOR5	1	110401522		0.014162
1026	QRFPR	4	121334607		0.014169
1027	LOC389895	23	140091667		0.014204
1028	TRDMT1	10	17151413		0.014214
1029	ZCCHC4	4	25312784		0.014221
1030	hsa-mir-183	7	129774904		0.014244
1031	MBNL2	13	97276235		0.014254
1032	IL33	9	6241692		0.014257
1033	SMIM5	17	75640201	0.014267
1034	hsa-mir-3658	1	165907921		0.014271
1035	MYO1A	12	57028754	0.014301
1036	AMICA1	11	118194324		0.014342
1037	GHSR	3	172445160		0.014355
1038	SASH1	6	148272356	0.014372
1039	SPARCL1	4	87473774		0.014403
1040	VGLL3	3	86947023	0.01441
1041	FAM65B	6	24806372	0.014414
1042	ATP6V0A2	12	123712565	0.014424
1043	ERLIN1	10	100154859	0.014456
1044	DNMT3A	2	25236973	0.014477
1045	TRIM22	11	5696232	0.014565
1046	C8orf47	8	98064311	0.01457
1047	OSBPL8	12	76355888		0.014601
1048	CHD2	15	92901237		0.014632
1049	hsa-mir-3975	18	35591737		0.014671
1050	NPHP4	1	5862810	0.014678
1051	BTBD11	12	107318940		0.014701
1052	OR1J2	9	122510801		0.014716
1053	RPS17	15	82536800		0.01472
1054	PPHLN1	12	42238627	0.014728
1055	AGBL3	7	134987933		0.01475
1056	CASP12	11	104886713	0.014754
1057	TMEM209	7	130166450		0.014757
1058	CHST3	10	72005842	0.014768
1059	MFHAS1	8	8785783	0.014769
1060	PRSS42	3	46830464		0.014772
1061	TBC1D26	17	15699770		0.0148
1062	SPATA3	2	230996233		0.014804
1063	ALAS1	3	52199241		0.014825
1064	MMS19	10	97458691	0.014826
1065	OR5H1	3	98132697	0.014844
1066	ASPH	8	61517012		0.01485
1067	BVES	6	105101088		0.014858
1068	NDEL1	17	8444271		0.014899
1069	MIER3	5	56937696	0.014899
1070	NT325	25	325		0.014904
1071	MAMDC2	9	70168614	0.014915
1072	HCAR2	12	122702191	0.014956
1073	hsa-mir-4305	13	39664033		0.014966
1074	HKR1	19	37362614	0.014988
1075	NXPH1	7	8435713		0.014998
1076	hsa-mir-3671	1	65057755		0.015029
1077	TGFB1	19	41302660	0.01504
1078	CDC6	17	40289420		0.015048
1079	GBE1	3	81490406	0.015054
1080	PRR12	19	49591654	0.015104
1081	ARF5	7	127588498		0.015105
1082	hsa-mir-1276	15	85770495		0.015132
1083	CYP2W1	7	983211	0.015148
1084	MCFD2	2	46905919		0.015197
1085	LRRC14	8	144519725		0.015207
1086	TAOK1	17	29451548	0.015211
1087	OR13A1	10	45303435		0.01525
1088	CORO1C	12	108647402		0.015296
1089	MMP3	11	102836125		0.015308
1090	FLNC	7	128830637	0.015312
1091	OR2T1	1	248405994	0.015314
1092	hsa-mir-3681	2	12199130		0.015326
1093	SPATC1	8	144012515	0.015326
1094	MSRB2	10	23119143	0.015336
1095	ATP1B2	17	7653845	0.015337
1096	CDR1	23	140783577	0.015343
1097	ZNF793	19	37523439		0.015355
1098	ALDOB	9	101425560	0.015369
1099	C8G	9	136945320	0.015393
1100	ZADH2	18	75201415	0.015403
1101	CDY2B	24	17877784		0.015423
1102	PRCP	11	82824905		0.015427
1103	hsa-mir-3119-1	1	170151377		0.015433
1104	SPACA5	23	48007802	0.015437
1105	NGLY1	3	25718943		0.015444
1106	PHLDB3	19	43474953		0.015454
1107	SLCO1A2	12	21269547	0.015459
1108	CDKN2AIP	4	183444797	0.015471
1109	TMEM194A	12	57055643	0.01548
1110	CTPS2	23	16589548	0.015499
1111	KISS1R	19	917502		0.015544
1112	TNFSF18	1	173041366		0.015593
1113	CCDC108	2	219018995	0.015599
1114	B3GNT8	19	41425584		0.015615
1115	C1RL	12	7093805	0.015633
1116	PTPRC	1	198639268		0.015643
1117	EPN2	17	19283119	0.015665
1118	IL26	12	68201844	0.015667
1119	NT44	25	44		0.015675
1120	CETP	16	56961979		0.015736
1121	TOMM7	7	22812627		0.015742
1122	hsa-mir-4319	18	44970081	0.015792
1123	FAM161B	14	73932432	0.015804
1124	MGP	12	14882138		0.015841
1125	PDE3A	12	20369284		0.015891
1126	SH2B1	16	28866094	0.015892
1127	ANXA8	10	47460190	0.015912
1128	ACTN4	19	38647648		0.015939
1129	ARAP3	5	141653407		0.01594
1130	hsa-mir-181c	19	13874698		0.015959
1131	NT445	25	445		0.015968
1132	GPR115	6	47685864	0.015984
1133	CHD7	8	60741432	0.016023
1134	TRMT1	19	13104934	0.016035
1135	P2RY13	3	151327990		0.016057
1136	GDPD4	11	77217276	0.016061
1137	S100A16	1	153607533	0.016072
1138	LOC100287399	15	20835372		0.016089
1139	ZNF107	7	64666282			0.016094
1140	OPRK1	8	53229296	0.016114
1141	MCCC2	5	71592870		0.016138
1142	HNF4G	8	75407913	0.016139
1143	PAM	5	102755313		0.016139
1144	HRG	3	186660215	0.016157
1145	CDKN2B	9	22005202		0.016184
1146	TYMS	18	657742		0.016188
1147	CASP5	11	104995743	0.016191
1148	GPR21	9	123034566	0.016194
1149	VDAC2	10	75210803	0.016209
1150	TSHB	1	115033362		0.016213
1151	NFRKB	11	129864724		0.016279
1152	ERLEC1	2	53787043	0.016309
1153	CCDC74B	2	130139426		0.01632
1154	PRSS37	7	141836394		0.016324
1155	KHDRBS1	1	32013995		0.016337
1156	DMRT2	9	1051613	0.016354
1157	LRRFIP2	3	37053850		0.016386
1158	C17orf49	17	7014857		0.016403
1159	SLC4A8	12	51450904		0.016451
1160	hsa-mir-652	23	110055328		0.016455
1161	CYP2S1	19	41193264	0.016459
1162	LIMD1	3	45555393		0.016485
1163	hsa-mir-4470	8	61714788	0.016499
1164	C15orf43	15	44956718		0.016535
1165	CDH16	16	66908391	0.016543
1166	EPHA10	1	37721700	0.01655
1167	RND1	12	48857995		0.016568
1168	AKR1B15	7	134564619		0.016569
1169	S100G	23	16651006		0.016585
1170	BCAT2	19	48795425		0.016602
1171	AKNAD1	1	108815897	0.016631
1172	STAM2	2	152120431		0.016634
1173	ANKRD11	16	89268477		0.016676
1174	C2orf48	2	10141882		0.016683
1175	MLLT3	9	20346292	0.01671
1176	RPS20	8	56073685	0.016728
1177	METTL3	14	21499594		0.016733
1178	OBSL1	2	219550728	0.016738
1179	PPP1R1A	12	54577387		0.016744
1180	BSPRY	9	113349579		0.016767
1181	NMB	15	84655373	0.016783
1182	PUF60	8	143817079	0.01679
1183	TSPAN15	10	69451476	0.016835
1184	TLR8	23	12910385	0.016836
1185	SCGB3A1	5	180590104	0.016873
1186	KRTAP13-3	21	30425393	0.016878
1187	DYNLL2	17	58087090	0.016893
1188	CD200R1	3	112923676		0.016905
1189	ATP6V1E1	22	17592673		0.016917
1190	SKA2	17	59112276			0.01693
1191	LGALS9	17	27631265	0.016935
1192	PPP6C	9	125153953	0.016935
1193	PRODH2	19	35799987		0.016951
1194	RBBP7	23	16845034		0.01698
1195	LAMA4	6	112109436	0.016987
1196	ARHGEF4	2	130836915	0.016989
1197	C20orf27	20	3754057		0.01703
1198	hsa-mir-3147	7	57405024		0.01703
1199	TATDN1	8	124493802		0.01705
1200	PPM1A	14	60282703		0.017056
1201	TNFAIP3	6	137871227		0.017079
1202	hsa-mir-4300	11	81890740		0.017149
1203	IFIT2	10	89302123	0.01716
1204	TMEM64	8	90625670		0.017195
1205	FGF17	8	22044568	0.017204
1206	ENPP5	6	46161325	0.017226
1207	EVA1B	1	36322294		0.017277
1208	SPNS1	16	28975151	0.017282
1209	DNMT3L	21	44246396		0.017321
1210	SFRP2	4	153781450	0.017321
1211	PSTPIP1	15	76994789		0.017327
1212	ENTPD4	8	23432645	0.017352
1213	RNASE4	14	20699371	0.017357
1214	LLGL2	17	75543426	0.017373
1215	GLRX2	1	193096624	0.01738
1216	C2orf78	2	73784309	0.017386
1217	PIM1	6	37170575	0.01741
1218	CHRNE	17	4898735		0.017423
1219	SIRT6	19	4179220	0.01746
1220	DCLK3	3	36715327		0.017468
1221	ASF1A	6	118894413		0.017494
1222	HSPA5	9	125236591	0.017502
1223	hsa-mir-1305	4	182169292		0.017513
1224	DZIP1L	3	138062815		0.017525
1225	NAV3	12	77831461	0.017532
1226	CERS6	2	168456448		0.017574
1227	TRANK1	3	36828274		0.017585
1228	SMURF1	7	99030583	0.017588
1229	CALML3	10	5525085	0.017608
1230	KRT8	12	52897427		0.01761
1231	SLC16A6	17	68269095		0.017624
1232	ZNF287	17	16551855	0.017652
1233	SENP3	17	7563076		0.01767
1234	ZNF226	19	44170080		0.017673
1235	CDKL2	4	75581832	0.017683
1236	SEC14L4	22	30490106		0.017686
1237	MAGEB16	23	35802196	0.017691
1238	ZNF268	12	133181997		0.017723
1239	NT354	25	354		0.017751
1240	LY6H	8	143158249		0.017757
1241	hsa-mir-4426	1	192716328		0.017759
1242	FBXO43	8	100136892		0.017772
1243	hsa-mir-219b	9	128392621		0.017777
1244	GPAA1	8	144083196		0.017792
1245	hsa-mir-4476	9	36893462	0.017807
1246	APP	21	25881669	0.017821
1247	CYP27B1	12	57762333		0.017822
1248	MUC12	7	100969622	0.01784
1249	ZNF572	8	124975640	0.017845
1250	DRAXIN	1	11706258	0.017884
1251	CCNJ	10	96044393	0.017898
1252	SP7	12	53328145		0.017912
1253	SYF2	1	25223265	0.01792
1254	NCBP1	9	97633881		0.017921
1255	C7orf31	7	25135971	0.017939
1256	RRAS	19	49635575	0.017963
1257	FZR1	19	3522989		0.01797
1258	NEK7	1	198232580	0.017983
1259	C17orf102	17	34574122	0.017987
1260	NSFL1C	20	1442161	0.017992
1261	EREG	4	74365308	0.017995
1262	PHIP	6	78940692		0.018008
1263	hsa-mir-7843	14	72516820		0.018009
1264	DBI	2	119366934		0.01802
1265	HTR7	10	90742485		0.018069
1266	OR51B5	11	5342585		0.018119
1267	hsa-mir-4489	11	65649192	0.018135
1268	CAMK2G	10	73815866	0.018137
1269	L3MBTL1	20	43513569	0.018156
1270	CASR	3	122254189		0.018168
1271	CHRM4	11	46385117		0.018174
1272	TK2	16	66508756	0.018202
1273	GATAD2A	19	19465345	0.01821
1274	ZNF420	19	37127204	0.018213
1275	FGL2	7	77196278		0.018213
1276	DKK1	10	52314679	0.018232
1277	RBM48	7	92528813		0.018237
1278	DRGX	10	49366115		0.018267
1279	NPPA	1	11846008		0.018269
1280	FAM167A	8	11423393	0.018272
1281	WDR41	5	77425969	0.018277
1282	hsa-mir-4445	3	109602828	0.01828
1283	SNTG1	8	49909803	0.01828
1284	EIF4G1	3	184315796		0.018293
1285	DPY19L4	8	94726395	0.018294
1286	C10orf120	10	122697857	0.018305
1287	KCTD14	11	78016592		0.018317
1288	DUSP6	12	89349253	0.018318
1289	hsa-mir-6131	5	10478037	0.018321
1290	ING2	4	183505195		0.018332
1291	PEX5L	3	179801827		0.018366
1292	NAT14	19	55485708		0.018392
1293	CYB5R2	11	7665883	0.018428
1294	FAR2	12	29293401		0.018436
1295	PIK3AP1	10	96595564		0.018449
1296	FEV	2	218981957	0.018459
1297	OCM2	7	97984957		0.018471
1298	OR5K3	3	98390665	0.018487
1299	PPP1R12A	12	79775928		0.018514
1300	CLPTM1	19	44954584	0.018533
1301	SERPINB10	18	63897173	0.018577
1302	GPR22	7	107470017		0.018663
1303	GATSL1	7	74964818		0.018707
1304	MAPK14	6	36028157	0.018715
1305	PHF8	23	53940368		0.018762
1306	ACN9	7	97116590		0.018787
1307	OR6C74	12	55247287		0.018803
1308	CMYA5	5	79758752		0.018828
1309	hsa-mir-455	9	114209433		0.018835
1310	CUX2	12	111034177		0.01886
1311	hsa-mir-6771	16	50292616		0.0189
1312	NT938	25	938		0.018956
1313	ZNF687	1	151282069		0.018959
1314	hsa-mir-125b-1	11	122099756	0.018963
1315	hsa-mir-142	17	58331231		0.018999
1316	TRAPPC9	8	139731005		0.019009
1317	hsa-mir-3126	2	69103681		0.019025
1318	PIP4K2C	12	57591289	0.019058
1319	NOB1	16	69742331		0.019058
1320	RXRG	1	165401262		0.019094
1321	NUCB1	19	48900796		0.019108
1322	MRPL43	10	100969856	0.01915
1323	DNTT	10	96304497		0.019157
1324	ZNF449	23	135347118	0.019163
1325	AFF1	4	86935001	0.019184
1326	GPR133	12	130953907		0.019206
1327	SERPINA12	14	94487302	0.019207
1328	hsa-mir-4731	17	15251627		0.019213
1329	DLEC1	3	38039204		0.019223
1330	PKIA	8	78598384		0.019256
1331	hsa-mir-6514	11	62792702	0.019257
1332	CDK15	2	201790471		0.01928
1333	UBL5	19	9828337		0.019305
1334	FAM220A	7	6330374		0.019338
1335	PSCA	8	142680538		0.019355
1336	hsa-mir-4465	6	140683814	0.01937
1337	CAMKK2	12	121240467		0.019418
1338	RNF20	9	101533957	0.019426
1339	AAMDC	11	77842496		0.019454
1340	IGDCC3	15	65328908		0.019459
1341	SLC22A14	3	38306422	0.01948
1342	MBL2	10	52768136		0.019485
1343	PRRT2	16	29811381		0.019503
1344	PTGES	9	129738330		0.019541
1345	BDP1	5	71455877	0.019598
1346	NCALD	8	101688477		0.019602
1347	TMEM11	17	21198323		0.019617
1348	ARL14	3	160677346		0.019631
1349	NT5C1A	1	39659120	0.019647
1350	LSR	19	35248329	0.019681
1351	hsa-let-7i	12	62603685	0.019698
1352	TSPYL2	23	53082992		0.019701
1353	TBC1D22B	6	37257917		0.01975
1354	ERMAP	1	42817123		0.019762
1355	SLC26A7	8	91249651		0.019799
1356	SMOX	20	4120979	0.019801
1357	TAF3	10	7818709	0.019811
1358	TYSND1	10	70137980	0.019813
1359	AGTRAP	1	11736208	0.019826
1360	OSBPL9	1	51617110		0.019836
1361	ABHD12B	14	50885777		0.019836
1362	OXCT1	5	41731738		0.019849
1363	PEG10	7	94663556		0.019852
1364	CLDND2	19	51367141		0.019861
1365	ZNF365	10	62376193	0.019893
1366	SLC39A2	14	20999290	0.019893
1367	DNAJC16	1	15529105		0.019898
1368	MPHOSPH10	2	71130633	0.019935
1369	ATP5G2	12	53632725		0.019948
1370	DGCR6	22	18910923		0.019984
1371	IL4I1	19	49889669		0.019997
1372	hsa-mir-5689	6	10439717	0.020006
1373	SFRP4	7	37907478	0.020032
1374	hsa-mir-1303	5	154685775	0.020034
1375	STK36	2	218672320		0.020046
1376	CCDC63	12	110846768	0.020066
1377	SNX13	7	17794044	0.020085
1378	ATG16L1	2	233251684	0.020094
1379	ATAD3B	1	1471884		0.020096
1380	hsa-mir-3170	13	98208523		0.020187
1381	hsa-mir-4433	2	64340759		0.020193
1382	BIRC6	2	32388810	0.020215
1383	SMEK2	2	55549910	0.020224
1384	PRPF40B	12	49568217		0.02023
1385	NMBR	6	142058329	0.020239
1386	COLEC12	18	316739		0.020244
1387	LINGO1	15	77614043	0.02025
1388	PAPD5	16	50152952	0.020259
1389	MRAP	21	32298971	0.02029
1390	SLC4A3	2	219628515		0.020307
1391	KCNC2	12	75042312	0.020341
1392	CTNND2	5	10973586	0.020354
1393	KISS1	1	204190483		0.02037
1394	TAF1	23	71377006	0.020379
1395	RPS15A	16	18783008	0.020411
1396	FAM120C	23	54171541	0.020528
1397	ZNF543	19	57320853		0.020536
1398	GALNT11	7	152025673		0.02054
1399	RNASE12	14	20590279	0.020546
1400	PPP1R14D	15	40815695	0.020557
1401	EGF	4	109913335	0.020583
1402	CIZ1	9	128166306		0.020593
1403	GDI2	10	5765228		0.020599
1404	NT620	25	620		0.020622
1405	TCAIM	3	44354782		0.020639
1406	C11orf42	11	6205615	0.020687
1407	ITPRIPL2	16	19113931	0.020695
1408	PCCA	13	100089120		0.02073
1409	UNC5CL	6	41028372		0.020737
1410	JAM3	11	134069083	0.020743
1411	TDRD10	1	154506903	0.020756
1412	AGPS	2	177436983	0.02076
1413	FGF4	11	69773308		0.020787
1414	DARC	1	159203307	0.02079
1415	IL5RA	3	3070224		0.020799
1416	hsa-mir-378i	22	41923222	0.02083
1417	TSGA10	2	99018199		0.020836
1418	TFAP2B	6	50818924	0.020858
1419	KLK6	19	50959163	0.020887
1420	PPP1R9A	7	94910113	0.020909
1421	BRAF	7	140726493		0.020937
1422	NT217	25	217		0.02094
1423	FOLR2	11	72216898	0.02096
1424	HCFC1	23	153949346		0.020984
1425	NT271	25	271		0.02099
1426	NEK2	1	211658656	0.021028
1427	DUOXA1	15	45117514		0.021034
1428	NT545	25	545		0.021065
1429	GP1BA	17	4932604	0.021096
1430	NUP54	4	76114658	0.021102
1431	TOB2	22	41436310	0.02115
1432	GPR64	23	18989307	0.021183
1433	LGALS7	19	38771025		0.021188
1434	LRRC2	3	46519013		0.021192
1435	XAGE1A	23	52497361	0.021198
1436	hsa-mir-30b	8	134800519		0.021205
1437	EGFLAM	5	38258754		0.021205
1438	OR2K2	9	111327482		0.021215
1439	TRAF4	17	28744112		0.021231
1440	ETV1	7	13895865	0.021237
1441	TMEM183A	1	203007465		0.02128
1442	PRAMEF6	1	12938674		0.021291
1443	TAS2R10	12	10825345	0.021298
1444	SI	3	164979361	0.021336
1445	ZFP36L2	2	43224318	0.021351
1446	DCC	18	52340787	0.021372
1447	NREP	5	111730920		0.021379
1448	HILPDA	7	128457268	0.021402
1449	hsa-mir-134	14	101054686		0.021406
1450	HEYL	1	39626506	0.021408
1451	SEPT7	7	35801209	0.021423
1452	RAI1	17	17792948		0.021425
1453	MMP8	11	102713347		0.021428
1454	CASP10	2	201183215	0.021438
1455	PAPOLG	2	60779553	0.021478
1456	R3HDM1	2	135531454		0.021478
1457	KHDC3L	6	73362729	0.021511
1458	FGFR2	10	121479784		0.021529
1459	TEX2	17	64148968	0.021532
1460	FSHR	2	48968764	0.021535
1461	EFEMP1	2	55867072	0.021588
1462	PALLD	4	168511504	0.021592
1463	NT164	25	164		0.021593
1464	NPAP1	15	24675867		0.021626
1465	ULK2	17	19770828		0.021626
1466	hsa-mir-3125	2	12737366	0.021642
1467	CHCHD7	8	56211785		0.021654
1468	CEP350	1	179986181	0.021672
1469	KCNH7	2	162501984	0.021696
1470	GNB3	12	6839953		0.021739
1471	NHP2	5	178150824		0.021747
1472	GABRA1	5	161850810	0.02175
1473	ANKRD33	12	51888186		0.021757
1474	KIAA0391	14	35123245		0.021778
1475	RBM11	21	14216129	0.021785
1476	TRIM56	7	101087312	0.021794
1477	TXNDC8	9	110303681	0.021795
1478	COL21A1	6	56078152	0.021806
1479	NR2E1	6	108166765	0.021835
1480	MED25	19	49818341	0.021916
1481	UBQLN3	11	5507590		0.021941
1482	OR52N4	11	5754740	0.02195
1483	hsa-mir-125b-2	21	16590236		0.021966
1484	KBTBD12	3	127923061	0.021968
1485	KIAA1279	10	68988721		0.022015
1486	hsa-mir-6082	4	171186184	0.022042
1487	ADAM20	14	70522576	0.022061
1488	hsa-mir-4297	10	129843298		0.022065
1489	PPP1R3C	10	91629926		0.022069
1490	KRT73	12	52608195		0.022098
1491	TULP1	6	35498326		0.022119
1492	TRMT44	4	8436139		0.022168
1493	C7orf65	7	47655243	0.02219
1494	ZNF569	19	37412596	0.022215
1495	RALGAPB	20	38497437		0.022217
1496	TEKT3	17	15303810	0.022228
1497	NT345	25	345		0.022229
1498	MKRN2	3	12557150		0.022249
1499	hsa-mir-2682	1	98045242		0.022263
1500	CYP2A6	19	40843795		0.022293
1501	hsa-mir-4661	8	91205485		0.022295
1502	DAZAP2	12	51238907		0.022299
1503	C12orf76	12	110028572	0.0223
1504	hsa-mir-302b	4	112648484		0.02231
1505	LYG1	2	99284392		0.022316
1506	WDR48	3	39052025	0.022348
1507	NTN4	12	95659085		0.022364
1508	C14orf169	14	73491017		0.022388
1509	SLAMF1	1	160610747	0.022395
1510	hsa-mir-7161	6	158609707	0.022401
1511	RPAP1	15	41517175	0.022429
1512	WDR52	3	113286930		0.022464
1513	ARHGAP35	19	46918675		0.022513
1514	KRBOX4	23	46447296	0.022518
1515	EHMT2	6	31879758		0.022538
1516	PHLDA1	12	76030535	0.022553
1517	DHRS4L2	14	23995103		0.022559
1518	MAGIX	23	49163995		0.022562
1519	CENPC	4	67472604		0.022592
1520	SELE	1	169725743	0.022593
1521	PBK	8	27820654			0.022661
1522	ABCC9	12	21801043		0.022684
1523	KRTAP12-2	21	44666445		0.02271
1524	BYSL	6	41921562		0.022719
1525	PNPLA6	19	7535550	0.022727
1526	GRID1	10	85601992		0.022759
1527	H2AFJ	12	14774470	0.022783
1528	TBRG1	11	124622835	0.022802
1529	NT712	25	712	0.022848
1530	hsa-mir-4275	4	28819581		0.022857
1531	CGB	19	49022885		0.022858
1532	OR5I1	11	55935455	0.022868
1533	SNX14	6	85505966	0.022874
1534	hsa-mir-3194	20	51452904	0.022891
1535	TMEM107	17	8174251	0.022894
1536	AKAP6	14	32433493	0.022897
1537	FAM8A1	6	17600409	0.022903
1538	FLJ25363	3	109409990		0.022907
1539	ZNF729	19	22286525		0.022911
1540	PRAMEF20	1	13416354		0.022919
1541	MYOCD	17	12666188		0.022922
1542	PTPN2	18	12785477	0.022937
1543	OR1M1	19	9093244		0.022956
1544	GTF2IRD1	7	74508080	0.022964
1545	KIAA1211	4	56298229		0.022981
1546	CUEDC2	10	102423244	0.023011
1547	CNTROB	17	7933079		0.023069
1548	F10	13	113122855	0.023077
1549	FSTL4	5	133199732	0.023078
1550	DYRK1A	21	37365789	0.023084
1551	TNFRSF11B	8	118924474		0.023104
1552	MEIS1	2	66433451		0.023116
1553	CEP104	1	3815401		0.023157
1554	TSPAN19	12	85014486		0.023183
1555	MAN1A1	6	119179818	0.023192
1556	AIPL1	17	6393692		0.02321
1557	ALOX5	10	45424083	0.023214
1558	ADAMTS4	1	161191137		0.023252
1559	ASMT_X	23	1595455		0.023253
1560	DMPK	19	45770487	0.023285
1561	SLC37A3	7	140351394		0.023301
1562	HAS1	19	51713426	0.023301
1563	DNAAF2	14	49625541	0.023323
1564	MYO5C	15	52193901		0.02335
1565	hsa-mir-588	6	126484630	0.02337
1566	FAM78A	9	131258075	0.023402
1567	RDX	11	110199611			0.023409
1568	TRIML2	4	188091372		0.023422
1569	DRAM1	12	101877789	0.023431
1570	FAM172A	5	93776157	0.02344
1571	RPL9	4	39454542		0.023449
1572	hsa-mir-3651	9	92292458	0.023456
1573	hsa-mir-5581	1	37500935	0.023473
1574	SLC15A4	12	128794195	0.023474
1575	TMEM242	6	157292900		0.023498
1576	ELMOD3	2	85354393		0.023547
1577	FAIM3	1	206903285	0.023569
1578	NT651	25	651	0.023593
1579	SP100	2	230416296		0.023596
1580	SLC38A5	23	48458692		0.023597
1581	TESC	12	117046590	0.023616
1582	ITGAE	17	3714627		0.023617
1583	CTU1	19	51098600	0.023634
1584	GPR37	7	124746524	0.023638
1585	ASNS	7	97852258		0.023646
1586	MAGEB1	23	30250493		0.023695
1587	IGFL4	19	46039891	0.023727
1588	SEC11C	18	59139948	0.023732
1589	TRPS1	8	115414428	0.023767
1590	SEC14L3	22	30449086	0.023787
1591	KRTAP10-12	21	44697201		0.02379
1592	FAM198A	3	42979642		0.023794
1593	CRIM1	2	36356470	0.023816
1594	CERKL	2	181566057	0.023855
1595	FAM159B	5	64690623		0.023857
1596	FOXI1	5	170105957	0.023861
1597	PCSK7	11	117205996	0.023877
1598	C11orf16	11	8920439	0.023891
1599	LRP12	8	104491420		0.023892
1600	PLAU	10	73910604	0.023898
1601	ATAD2B	2	23754183	0.02392
1602	LAMB4	7	108024038		0.023941
1603	MSS51	10	73424552	0.023943
1604	RMDN1	8	86468319	0.023946
1605	CCDC89	11	85685005		0.023972
1606	ATAD1	10	87754686		0.02398
1607	TMEM115	3	50355342	0.023995
1608	FLT4	5	180603088	0.024021
1609	C2orf57	2	231592951		0.02404
1610	TSPYL4	6	116252763		0.024072
1611	SCGB2A1	11	62208731		0.024089
1612	CCBE1	18	59435907	0.024093
1613	MIOS	7	7572475		0.024138
1614	DIO2	14	80205624	0.024152
1615	APOBEC3A_B	22	68431		0.02417
1616	hsa-mir-151b	14	100109419		0.024171
1617	CCR4	3	32953422		0.024177
1618	MLF1IP	4	184694065		0.024179
1619	USP8	15	50439073		0.024187
1620	LRRC59	17	50375728	0.024196
1621	KIAA1841	2	61071657		0.024237
1622	NTRK2	9	84670748	0.024244
1623	COMMD3-BMI1	10	22316430	0.024267
1624	SGK223	8	8318153	0.024287
1625	LY75-CD302	2	159771850	0.024295
1626	HLA-C	6	31268748		0.02435
1627	STAC	3	36380643		0.024384
1628	USMG5	10	103392193		0.024433
1629	SIPA1L1	14	71413953		0.024483
1630	PLEKHG2	19	39414086	0.024531
1631	HS1BP3	2	20598219		0.024532
1632	CLCNKB	1	16044492	0.024577
1633	OR2V1	5	181124356		0.024587
1634	LRRC58	3	120331199		0.02463
1635	PDZK1IP1	1	47183592		0.024679
1636	RPA3	7	7636999	0.024704
1637	TCERG1L	10	131092390	0.024743
1638	LRCH4	7	100574251	0.024757
1639	MAFF	22	38200766		0.024766
1640	URI1	19	29923691		0.024778
1641	UBA6	4	67618996	0.024787
1642	SUMF1	3	3700813		0.024797
1643	GID4	17	18039464	0.024803
1644	TMEM109	11	60919693		0.024809
1645	TDRD9	14	103928816		0.024817
1646	MUT	6	49431727	0.024827
1647	RNF181	2	85595763		0.024838
1648	NT63	25	63	0.024841
1649	C5orf38	5	2752264		0.02489
1650	SF3B2	11	66050728	0.024893
1651	ACPT	19	50790414	0.024914
1652	FAM19A4	3	68733141	0.024928
1653	HAS2	8	121614108	0.024938
1654	NR1I3	1	161229681	0.024975
1655	DDX27	20	49219448	0.024976
1656	HOXD3	2	176136611	0.024977
1657	ADAM18	8	39584622	0.025047
1658	EQTN	9	27292412	0.025048
1659	GSTM3	1	109737070		0.025071
1660	ENPP1	6	131808015		0.025073
1661	EPB41L5	2	120019147	0.025095
1662	NT52	25	52	0.025109
1663	NCCRP1	19	39196982	0.025111
1664	ATP2C1	3	130850820	0.025111
1665	BTRC	10	101354068	0.025112
1666	PSMG4	6	3232088		0.025122
1667	ATXN7	3	63912598		0.025139
1668	CYB561A3	11	61350398	0.025149
1669	MAS1L	6	29486765		0.025248
1670	MAGEB18	23	26138985		0.025257
1671	TCERG1	5	146459214		0.025269
1672	PPP2R5B	11	64917552	0.025314
1673	RTP3	3	46498062	0.025358
1674	GRM7	3	6770052	0.025361
1675	TSHZ3	19	31276546	0.025365
1676	SYT5	19	55173483		0.025368
1677	hsa-mir-4773-1	2	151368334	0.025379
1678	GOLGA8B	15	34527631		0.025388
1679	SEMA4G	10	100969529		0.025395
1680	ANHX	12	133218884		0.025422
1681	RBM12B	8	93733404	0.025431
1682	DAGLA	11	61720155	0.025477
1683	hsa-mir-337	14	100874492	0.025515
1684	SLC4A5	2	74217658		0.025515
1685	NNT	5	43615859	0.025606
1686	LSM14A	19	34172642	0.025661
1687	RANBP10	16	67726427		0.025663
1688	RFPL4AL1	19	55771804	0.025675
1689	WDR54	2	74421729	0.025689
1690	RLBP1	15	89210284	0.025713
1691	SBNO1	12	123295907	0.025716
1692	NT942	25	942	0.025753
1693	ANGPTL3	1	62597566		0.025772
1694	MSL3	23	11759640	0.025781
1695	MPP2	17	43877806	0.025797
1696	RASSF3	12	64610632		0.025856
1697	EFHB	3	19879630	0.025863
1698	MTBP	8	120445399	0.025879
1699	SLC29A3	10	71319281	0.025897
1700	NAT8L	4	2059511		0.025901
1701	MEIS3	19	47403123		0.025909
1702	AKAP3	12	4615738	0.025935
1703	SLA	8	133038259		0.025958
1704	PHOX2B	4	41745806			0.025984
1705	RRAGA	9	19049659		0.026007
1706	NPBWR1	8	52939907	0.026046
1707	PARM1	4	74933327	0.026049
1708	UGT2A3	4	68929812	0.026069
1709	HSP90AA1	14	102083441		0.026105
1710	WIBG	12	55901871	0.026115
1711	PLK3	1	44800463	0.02612
1712	OPCML	11	132420192		0.02613
1713	C5	9	120956960	0.026131
1714	CAPRIN2	12	30735153	0.026152
1715	C17orf100	17	6651717	0.026155
1716	ZUFSP	6	116635617		0.02617
1717	DDX60	4	168216932	0.02617
1718	ARL3	10	102676893		0.026187
1719	FMO5	1	147201336	0.026216
1720	NDRG1	8	133237175		0.026246
1721	hsa-mir-4785	2	160407810	0.026251
1722	FOXP2	7	114426511	0.026268
1723	NEUROD1	2	181673087	0.02627
1724	METTL6	3	15411255	0.026293
1725	RAMP1	2	237877237		0.026301
1726	hsa-mir-676	23	70022857	0.026305
1727	OR2G3	1	247605585		0.026308
1728	NOVA1	14	26519198	0.026343
1729	NXPH4	12	57216969		0.026351
1730	SPAG8	9	35808130	0.026363
1731	TINAGL1	1	31577148			0.026393
1732	OBFC1	10	103882744		0.0264
1733	IZUMO4	19	2096428	0.026427
1734	VAT1L	16	77788682		0.026449
1735	KRTAP19-3	21	30480047	0.0265
1736	WWP1	8	86342773	0.02651
1737	NT166	25	166	0.026523
1738	ZFP42	4	188002807	0.026533
1739	ID4	6	19837754		0.026596
1740	NODAL	10	70432935	0.026601
1741	HBM	16	153891		0.026608
1742	PPP1R7	2	241150482		0.026645
1743	NT556	25	556	0.026666
1744	C10orf128	10	49155568	0.026688
1745	DYDC1	10	80336155		0.026694
1746	KIF14	1	200553387	0.026696
1747	VIL1	2	218423778		0.026709
1748	LRRC1	6	53795256	0.026726
1749	RSPH10B2	7	6757677		0.026744
1750	ETF1	5	138512698	0.026758
1751	SYDE1	19	15107433		0.026786
1752	AQP3	9	33441182		0.026793
1753	DEFB132	20	257778	0.026823
1754	LCP1	13	46127590	0.026836
1755	LIN7C	11	27498648		0.026842
1756	PTPRE	10	128047618		0.02687
1757	POP5	12	120579317		0.026889
1758	OR51T1	11	4881818		0.02694
1759	ZNF493	19	21397237		0.026945
1760	UBFD1	16	23557742	0.026963
1761	ZNF649	19	51890617		0.026967
1762	ZNF33B	10	42574640		0.026989
1763	PPM1B	2	44168876	0.026998
1764	MTA3	2	42579178	0.027002
1765	IKBKAP	9	108879460	0.027017
1766	MYH3	17	10628525		0.027038
1767	SDHAF2	11	61430146	0.027047
1768	hsa-mir-6788	18	10759584		0.027126
1769	TNFSF12-TNFSF13	17	7549153	0.027131
1770	PLB1	2	28518516	0.027133
1771	ZNF155	19	43988543		0.027136
1772	TMEM129	4	1717409		0.027185
1773	OR5V1	6	29355229	0.0272
1774	NT513	25	513	0.027218
1775	PCDP1	2	119544423	0.027266
1776	DEFA1	8	6977769		0.027284
1777	FAM200A	7	99546685		0.027313
1778	NRG1	8	31639984		0.027417
1779	OR4N2	14	19827448		0.027421
1780	UGT1A10	2	233636522	0.027423
1781	USP30	12	109056691		0.02748
1782	TP53TG3D	16	32253353		0.027487
1783	HSPBAP1	3	122740002	0.027493
1784	AKNA	9	114336130	0.027507
1785	RFXANK	19	19193946	0.027512
1786	EXTL1	1	26019883	0.027528
1787	PCDHB12	5	141209918		0.02755
1788	NKX2-5	5	173233342		0.027563
1789	ADPRM	17	10704926	0.027573
1790	FAM205A	9	34723231		0.027579
1791	SYN2	3	12004551	0.027584
1792	NEXN	1	77916106		0.027676
1793	NCR1	19	54906187		0.027725
1794	DBX2	12	45016285	0.027762
1795	CINP	14	102347036		0.027798
1796	ENO2	12	6915832		0.027823
1797	KLHDC7B	22	50548166	0.027839
1798	SMIM4	3	52534012	0.027883
1799	ZNF230	19	44007078		0.027893
1800	DPPA4	3	109327987		0.02797
1801	OR4M1	14	19780322		0.028008
1802	hsa-mir-4657	7	44881748		0.028011
1803	IQCF2	3	51861628		0.028069
1804	C1S	12	7061912	0.028075
1805	hsa-mir-6719	19	39829716	0.028113
1806	hsa-mir-192	11	64891136		0.028208
1807	KRTCAP3	2	27443253		0.028216
1808	CTNNA1	5	138753444		0.028265
1809	DENR	12	122753701	0.028266
1810	NT751	25	751	0.028273
1811	hsa-mir-6737	1	153962351		0.028306
1812	GDF5	20	35433908		0.028307
1813	GUCY2D	17	8003047		0.028314
1814	NT723	25	723	0.028315
1815	C1D	2	68042713	0.028328
1816	F9	23	139530757	0.028364
1817	ZFP37	9	113042724	0.028405
1818	ZIC2	13	99982064		0.028461
1819	ARHGEF12	11	120337243	0.028494
1820	KRTAP4-12	17	41123516		0.02851
1821	F8A1	23	154886374		0.028559
1822	PTPN18	2	130359176	0.028623
1823	hsa-mir-525	19	53697532	0.028638
1824	NT148	25	148	0.02865
1825	ZNF283	19	43833504		0.028657
1826	NRSN2	20	349643		0.02866
1827	ERI3	1	44221557		0.028706
1828	LOC650293	4	8949751		0.028729
1829	USP43	17	9644697		0.028755
1830	HOXA1	7	27094439	0.028775
1831	SPECC1	17	20009343		0.028787
1832	HOXC8	12	54009284		0.028804
1833	PTGS1	9	122371187		0.028874
1834	ADIPOR2	12	1688573		0.028902
1835	TRIM40	6	30137036	0.028921
1836	SENP8	15	72139623	0.028923
1837	DUSP22	6	311953		0.028951
1838	OR2G6	1	248521646		0.029
1839	TAF9	5	69364942		0.029
1840	AQP5	12	49962017	0.02901
1841	hsa-mir-5681a	8	74548543	0.029031
1842	DOCK3	3	50675263		0.029031
1843	KCNS3	2	17878666		0.029049
1844	NID1	1	235977866	0.029088
1845	hsa-mir-29a	7	130876746		0.029093
1846	NADK	1	1752903		0.029098
1847	TRIM11	1	228394704		0.029117
1848	hsa-mir-4765	2	32635255		0.029162
1849	CILP	15	65196730	0.029231
1850	OR4K15	14	19975518	0.029282
1851	ACTR6	12	100199126		0.029294
1852	ASAP1	8	130076396	0.029336
1853	RNF150	4	140868260		0.029343
1854	BLOC1S3	19	45179296	0.029357
1855	TTC31	2	74483088	0.02939
1856	TBC1D4	13	75286791		0.029392
1857	HOMER3	19	18929442		0.029409
1858	SLC14A1	18	45730320		0.029468
1859	hsa-mir-7-3	19	4770669		0.029478
1860	SNX25	4	185310651	0.029517
1861	TACSTD2	1	58576184	0.029527
1862	PRKAG3	2	218823761		0.029539
1863	PFKFB3	10	6203260		0.029566
1864	SCLY	2	238061112		0.029575
1865	C9orf50	9	129612346	0.029595
1866	FOXE1	9	97853914		0.029633
1867	RBMY1A1	24	21513350		0.029637
1868	ANGPT2	8	6503100		0.029686
1869	FAM173A	16	720580		0.029702
1870	PCGF3	4	733680		0.029735
1871	hsa-mir-548aa-1	8	123348034	0.029784
1872	NT580	25	580	0.029813
1873	SEC23B	20	18507932		0.029821
1874	ABCA1	9	104825590	0.029879
1875	GRAP2	22	39947106		0.029882
1876	ANKDD1B	5	75635311		0.029938
1877	SMYD3	1	245749341	0.029968
1878	hsa-mir-4792	3	24521362	0.029975
1879	PHF6	23	134377617		0.02998
1880	CERCAM	9	128420480		0.029998
1881	hsa-mir-1227	19	2234061		0.030075
1882	TRIM48	11	55262267			0.030078
1883	ERAP2	5	96881427	0.030081
1884	FLT3LG	19	49474639	0.030145
1885	BTNL9	5	181040271	0.030155
1886	CLIC1	6	31730841		0.030176
1887	KDM1B	6	18215024	0.030224
1888	TRIM38	6	25966522	0.030244
1889	HMGB3	23	150985599		0.030274
1890	SPTLC3	20	13008978		0.030313
1891	TM6SF1	15	83107680		0.030323
1892	NOL12	22	37681672		0.030372
1893	PPP1R37	19	45091395	0.030403
1894	GAS7	17	9917227		0.03042
1895	hsa-mir-7106	12	113159113	0.030463
1896	CEACAM16	19	44701456		0.030469
1897	hsa-mir-6883	17	8144994	0.030489
1898	ALDH1A1	9	72923848		0.030505
1899	NT442	25	442	0.030508
1900	DNAJC27	2	24957819		0.030518
1901	BAI1	8	142449430		0.030567
1902	ATCAY	19	3885767		0.030571
1903	hsa-mir-6875	7	100868036	0.0306
1904	VPREB3	22	23752875	0.030651
1905	PRPH2	6	42698294		0.030665
1906	PGPEP1	19	18340681		0.030714
1907	IFT52	20	43594721		0.03072
1908	GATAD2B	1	153810176		0.030763
1909	SCHIP1	3	159840184	0.03079
1910	ZNRF1	16	74999671			0.030812
1911	ARID5B	10	62049479		0.03087
1912	TMEM254	10	80081702		0.03089
1913	KIF16B	20	16273252		0.03091
1914	ZNF37A	10	38094335	0.030923
1915	F3	1	94530459		0.031069
1916	CALY	10	133325427		0.031106
1917	NAPRT1	8	143574664		0.031154
1918	MED24	17	40019528		0.031203
1919	FAM109A	12	111362677	0.031212
1920	FAM73B	9	129036620		0.031327
1921	H1FOO	3	129543218		0.031399
1922	ARAF	23	47563051		0.031448
1923	KCNH2	7	150945364	0.0315
1924	PLEK	2	68387941	0.031511
1925	ZBTB40	1	22489948	0.031514
1926	AAED1	9	96641758	0.031541
1927	RWDD1	6	116571582		0.031546
1928	FAM71F1	7	128714119	0.031563
1929	SP9	2	174335092	0.031569
1930	hsa-mir-6843	8	27610601		0.031579
1931	KBTBD8	3	67003198		0.031595
1932	OR10G2	14	21633909		0.031644
1933	PRX	19	40398556	0.031674
1934	POLR2A	17	7484764		0.031682
1935	PEPD	19	33386949		0.031692
1936	HCFC2	12	104064560		0.031701
1937	PDK4	7	95585640	0.031707
1938	CLCN7	16	1444933	0.031712
1939	NUDC	1	26911142	0.031723
1940	NT868	25	868	0.031738
1941	AREL1	14	74663719		0.03179
1942	RGS9BP	19	32676263		0.031803
1943	PLCXD1_X	23	276322	0.031817
1944	NUP88	17	5360962		0.031839
1945	NUP62	19	49908238	0.031843
1946	ADK	10	74151234		0.031888
1947	NT76	25	76	0.031939
1948	MCUR1	6	13790808	0.031954
1949	OR1A2	17	3197518	0.031967
1950	GPR160	3	170083972		0.031975
1951	EDA2R	23	66599483	0.031984
1952	MAPK1	22	21769203		0.031986
1953	NT987	25	987	0.03199
1954	POLD2	7	44114784		0.032035
1955	HIST1H4C	6	26103947	0.032067
1956	ING5	2	241709085		0.032078
1957	SYNPO	5	150624714	0.032096
1958	LCE2A	1	152698901			0.032132
1959	MECOM	3	169084908	0.032173
1960	hsa-mir-126	9	136670601		0.0322
1961	NT578	25	578	0.032216
1962	DMRTC1B	23	72845135		0.032224
1963	ANKRD34A	1	145960268	0.032269
1964	hsa-mir-335	7	130496110	0.032278
1965	ZHX2	8	122951510		0.032279
1966	CIDEB	14	24305669	0.032318
1967	LIPJ	10	88586752		0.032328
1968	ATOH8	2	85754646		0.03233
1969	NT684	25	684	0.032341
1970	KRTAP19-6	21	30541656		0.032346
1971	KLHL31	6	53651597		0.03235
1972	ALLC	2	3695090		0.03237
1973	hsa-mir-3666	7	114653345	0.032387
1974	DLGAP2	8	1676536		0.032424
1975	C15orf61	15	67521248		0.032426
1976	hsa-mir-5699	10	641689	0.03245
1977	ZNF142	2	218650500		0.032474
1978	ANKRD28	3	15670269		0.032475
1979	HEPACAM2	7	93189226	0.032485
1980	LUZP6	7	135927273		0.032488
1981	LPGAT1	1	211749898		0.032554
1982	UST	6	148747430	0.032569
1983	CNGA4	11	6239441		0.032572
1984	CTNNAL1	9	108942768		0.032595
1985	SERF1A	5	70901859		0.032621
1986	OR6K2	1	158699677		0.03267
1987	FAM86B1	8	12183440		0.032677
1988	GKN2	2	68946289	0.032686
1989	B4GALNT3	12	460376	0.032749
1990	UTY	24	13393151	0.032834
1991	OR56A1	11	6026747	0.032851
1992	ADCY2	5	7414628		0.03286
1993	hsa-mir-8080	2	79866495	0.032913
1994	SHPRH	6	145864322	0.032952
1995	SCGB1D4	11	62296409		0.032963
1996	TFE3	23	49030514	0.032973
1997	HIST1H2BH	6	26251650		0.033061
[truncated: 19,666 more rows]
