# Supplementary material for: The cargo receptor SURF4 promotes the efficient cellular secretion of PCSK9
Source: eLife. 2018 Sep 25;7:e38839. doi: 10.7554/eLife.38839 (PMC6156083; doi:10.7554/eLife.38839)
Supplement: Supplementary file 4. — Primers used for CRISPR/Cas9 targeting and genotyping are displayed. [file elife-38839-supp4.xlsx]

## Sheet: primers
lentiCRISPR validation
nontargeting gRNA #1	GTTCATTTCCAAGTCCGCTG
nontargeting gRNA #2	CGTGTGTGGGTAAACGGAAA
nontargeting gRNA #3	CAATCGGCGACGTTTTAAAT
SURF4 gRNA #1	TCAGACAGAGGCGCGCCACG
SURF4 gRNA #2	TCCGAGCTGCATGTACTGTT
SURF4 gRNA #3	CAGGTAGCCGCAGTTCCAGG
LMAN1 gRNA #1	GATGTGGCAACGCGACCGCG
LMAN1 gRNA #2	GGATCAGCTGATCTGTGGAA
LMAN1 gRNA #3	ATATGATTATCCCTGCACAA
COMMD3	CTTGAAACATATCGACCCAG
ZNF703	TATTCGCCATACGCGCTGTA
SAR1A	AACCTACTCGGATGTAGTGT
ACTR3	TGTCAGACGTCCTCTCTACA
ANTXR1	TCGGGTGGAGAAAACAATAA
EDF1	TCATAGTCCGCGATCACCTG
PFN1	TCCAGCGCTAGTCCTGCTGA
ARPC4-TTLL3	GTTTCACAGCAATGCTGACC
USP22	CTTTGTCATAGATGTAGTCC
PIK3C3	GAAACCGTTGTTCCTCCTAC
C12orf44	ACTGGATCGTGCCCTGCGCA
VPS16	CTGCATGGTCCAAGAGGTAA
TEX261	GGAAGCGCTCAAAGACGTAG
SREK1	TCCACAAAAGCAAACCGAGT
ASB1	CAGTGCAGGTCGTAATCTGA
CHD1	TTCTGATCCGCTATTAGATG
PPP4R2	GTTCCTGTATAGTTTCTCCT
CNR2	ATGAGGGCTTCCGGCGGAGT
SLC39A7	CACGCTCACAGTCATACACG
VPS33A	GTAGCCTGTTGTGCGAACAG
FGF11	AGTGACCCAGCTTGGCGCTC
human SURF4 genotyping
exon 2 forward	CTGCAGTTCCTCCGTGTCACAAA
exon 2 reverse	CAGAGCCACTCACTCAGCTGTC
exon 5 forward	GGTCTGAGTGGAGGACAGACCTGA
exon 5 reverse	GCTCCCCCAGGCTGTGGTTAATAC
