# Supplementary material for: The cargo receptor SURF4 promotes the efficient cellular secretion of PCSK9
Source: eLife. 2018 Sep 25;7:e38839. doi: 10.7554/eLife.38839 (PMC6156083; doi:10.7554/eLife.38839)
Supplement: Source code 1. [file elife-38839-code1.zip]

Archive with 3 entries (3 files):
- process_proc.pl
- scan_all_files.pl
- count_grna_unique.pl
