# Supplementary material for: The cargo receptor SURF4 promotes the efficient cellular secretion of PCSK9
Source: eLife. 2018 Sep 25;7:e38839. doi: 10.7554/eLife.38839 (PMC6156083; doi:10.7554/eLife.38839)
Supplement: Source code 1. [file elife-38839-code1.zip › process_proc.pl]

##perl routines for process_vwf 

#############################
sub complement {
    $_[0] =~ y/CGAT/GCTA/;
    return $_[0];
}

###############################
sub translate_seq_to_protein {
    my($string) = @_;
    my %DNA_code = (
	'GCT' => 'A', 'GCC' => 'A', 'GCA' => 'A', 'GCG' => 'A', 'TTA' => 'L',
	'TTG' => 'L', 'CTT' => 'L', 'CTC' => 'L', 'CTA' => 'L', 'CTG' => 'L',
	'CGT' => 'R', 'CGC' => 'R', 'CGA' => 'R', 'CGG' => 'R', 'AGA' => 'R',
        'AGG' => 'R', 'AAA' => 'K', 'AAG' => 'K', 'AAT' => 'N', 'AAC' => 'N',
        'ATG' => 'M', 'GAT' => 'D', 'GAC' => 'D', 'TTT' => 'F', 'TTC' => 'F',
        'TGT' => 'C', 'TGC' => 'C', 'CCT' => 'P', 'CCC' => 'P', 'CCA' => 'P',
        'CCG' => 'P', 'CAA' => 'Q', 'CAG' => 'Q', 'TCT' => 'S', 'TCC' => 'S',
        'TCA' => 'S', 'TCG' => 'S', 'AGT' => 'S', 'AGC' => 'S', 'GAA' => 'E',
        'GAG' => 'E', 'ACT' => 'T', 'ACC' => 'T', 'ACA' => 'T', 'ACG' => 'T',
        'GGT' => 'G', 'GGC' => 'G', 'GGA' => 'G', 'GGG' => 'G', 'TGG' => 'W',
        'CAT' => 'H', 'CAC' => 'H', 'TAT' => 'Y', 'TAC' => 'Y', 'ATT' => 'I',
        'ATC' => 'I', 'ATA' => 'I', 'GTT' => 'V', 'GTC' => 'V', 'GTA' => 'V',
        'GTG' => 'V', 'TAA' => '*', 'TAG' => '*', 'TGA' => '*');
    my($protein) = '';
    my($last_pos) = int(length($string)/3);

    $start = 0;
    $end_pos = $last_pos * 3;
#    print "last " . $last_pos . " string " . $string . " end_pos " . $end_pos. "\n";
#    $b=<STDIN>;
    for ($tt=$start;$tt<$end_pos;$tt+=3) {
        $p1 = substr($string,$tt,1);
        $p2 = substr($string,$tt+1,1);
        $p3 = substr($string,$tt+2,1);
        $p4 = $p1 . $p2 . $p3;

	if (length($p4) < 2) {
	    print "P4 p1 " . $p1 . " p2 " . $p2 . " p3 " . $p3 . "\n";
	}


	if ($tmp = $DNA_code{$p4}) {
	    $protein .= $tmp;
	} else {
#	    print "P4 " . $p4 . "\n";
	    $protein .= "x";
	}
#        if ($protein .=  $DNA_code{$p4};
    }

    return $protein;
}

##########################################
sub quality_cutoff {
    my($string) = @_;
    my($last_pos) = 0;
    my($cutoff) = 20;
#    print "q string " . $string . "\n";
    for ($tt=0;$tt<=length($string);$tt++) {
        $tmp = substr($string,$tt,1);
        $q_value = ord($tmp) - 33 ;
#           print "q value " . $q_value . "," . " chr " . $tmp . " last " . $last_pos. "\n" ;                      
        if ($q_value > $cutoff) {
            $last_pos = $tt;
        } else {
            last;
        }
    }
    $last_pos ++;
    return $last_pos;
}

#######################################
sub reverse_compliment {
    my($string) = @_;
    my($string_comp) = '';
    $string = reverse($string);
    for ($tt=0;$tt<=length($string);$tt++) {
        $string_comp .= complement(substr($string,$tt,1));
    }
    return $string_comp;
}

#######################################
sub string_compliment {
    my($string) = @_;
    my($string_comp) = '';
    for ($tt=0;$tt<=length($string);$tt++) {
        $string_comp .= complement(substr($string,$tt,1));
    }
    return $string_comp;
}

##################################################### 
## average      
#####################################################                                                                                                                                                      
sub average {
    my(@fields) = @_;
    my $sum;
    my $sumsq;
    my $n = 0;
    for $tt (0 .. $#fields){
	$sum += $fields[$tt];
        $sumsq += $fields[$tt]**2;
        $n++;
    }
    if ($n) {
        return $sum/$n;
    } else {
        return 0.0;
    }
}

#########################################                                                                                                                                             
sub deviation {
    my(@array) = @_;
    if ($#array == 0) {
        return 0.0;
    } elsif ($#array > 0) {
        undef(@variance);
        $avg = average(@array);
        for $tt (0 .. $#array) {
            $tmp = ($array[$tt] - $avg)**2;
            push(@variance,$tmp);
        }
        $sum = 0;
        for $tt (0 .. $#variance) {
            $sum += $variance[$tt];
        }
        ##$deviation = sqrt($sum/$#assay);
	$deviation = sqrt(average(@variance));
        return $deviation;
    } else {
        return 0.0;
    }
}


#######################################
sub align_seq {
    my($seq,$primer,$qual_cutoff) = @_;
    my($primer_size) = length($primer);
    my($step_size) = 4;
    my($step_cnt,$end) = 0;
    my($fnd,$fnd2) = 1;
    my($string1,$start_seq);
#    my($qual_cutoff) = .90;

#    print "seq " . $seq . "\n";
#    print "primer " . $primer . "\n";
    while ($fnd) {
	$string1 = substr($primer,$step_cnt,$step_size);
#print "string " . $string1 . "\n";
	if (length($string1) == $step_size) {
	    $index_pos = 0;
	    while ($index_pos < length($seq) ) {
		$start_pos = index($seq,$string1,$index_pos);
#print "string " . $string1 . " start_pos " . $start_pos . " index " . $index_pos . " len " . length($seq). "\n";
		if ($start_pos > -1) {
		    $end = $start_pos + ($primer_size - $step_cnt);
#    print "end " . $end . " start_pos " . $start_pos. "\n";
		    if ($end > length($seq)) {
			$fnd = 0;
			$index_pos = length($seq);
		    } else {
			$match_cnt = 0;
			for ($tt=0;$tt<$primer_size;$tt++) {
			    if (substr($primer,$tt,1) eq substr($seq,(($end - $primer_size) + $tt),1)) {
				$match_cnt ++;
			    }
			}
#			print "match_cnt " . $match_cnt . " primer_size " . $primer_size . " start_pos " . $start_pos . " Index_pos " . $index_pos . "\n";
#			print "Calc " . ($match_cnt/$primer_size) . " cutoff " . $qual_cutoff . " end_pos " . $end . "\n";
			if (($match_cnt/$primer_size) > $qual_cutoff) {
#			    $b = <STDIN>;
			    return ($end - $primer_size) ;
#			    return $end;
			} else {
			    $index_pos = $start_pos + 1;
			}
		    }
		} else {
		    $index_pos = length($seq);
		}
	    } ## while loop
	    $step_cnt += $step_size;
	    if ($step_cnt > $primer_size) {
		$fnd = 0;
	    } elsif (($step_cnt + $step_size) > $primer_size && $fnd2) {
		$step_cnt = $primer_size - $step_size;
		$fnd2 = 0;
	    }
	} else {
	    $fnd = 0;
	}
    }
    return -1;
}


1;
