# Supplementary material for: The cargo receptor SURF4 promotes the efficient cellular secretion of PCSK9
Source: eLife. 2018 Sep 25;7:e38839. doi: 10.7554/eLife.38839 (PMC6156083; doi:10.7554/eLife.38839)
Supplement: Source code 1. [file elife-38839-code1.zip › scan_all_files.pl]

#!/usr/bin/perl -w

$dir_name = "/data10/brian_crispr_analy/"; 
require $dir_name ."script/process_proc.pl";

$out_dirname = $dir_name ."gRNA_scan/";
$log_filename = $out_dirname . "log.txt";
if (-e $log_filename) {`rm $log_filename`};
open(LOG,">>$log_filename");

$for_seq = uc("tcttgtggaaaggacgaaacaccg");
$for_seq_rev_comp =uc(reverse_compliment($for_seq));
print "for_seq " . $for_seq . "\n";
print "for_seq_rev_Comp " . $for_seq_rev_comp . "\n";
#$b=<STDIN>;
#$sec_seq = uc("gttttagagc");
#$sec_seq_rev_comp = reverse_compliment($sec_seq);

$bcode1_filename = $out_dirname . "barcode1.txt";
$bcode2_filename = $out_dirname . "barcode2.txt";
$bcode3_filename = $out_dirname . "barcode3.txt";
$bcode4_filename = $out_dirname . "barcode4.txt";
$bcode5_filename = $out_dirname . "barcode5.txt";
$bcode6_filename = $out_dirname . "barcode6.txt";
$bcode7_filename = $out_dirname . "barcode7.txt";
$bcode8_filename = $out_dirname . "barcode8.txt";
$bcode9_filename = $out_dirname . "barcode9.txt";
$bcode10_filename = $out_dirname . "barcode10.txt";
$bcode11_filename = $out_dirname . "barcode11.txt";
$bcode12_filename = $out_dirname . "barcode12.txt";
$unk_barcode_filename = $out_dirname . "unknown_barcode.txt";

if (-e $bcode1_filename) {`rm $bcode1_filename`};
if (-e $bcode2_filename) {`rm $bcode2_filename`};
if (-e $bcode3_filename) {`rm $bcode3_filename`};
if (-e $bcode4_filename) {`rm $bcode4_filename`};
if (-e $bcode5_filename) {`rm $bcode5_filename`};
if (-e $bcode6_filename) {`rm $bcode6_filename`};
if (-e $bcode7_filename) {`rm $bcode7_filename`};
if (-e $bcode8_filename) {`rm $bcode8_filename`};
if (-e $bcode9_filename) {`rm $bcode9_filename`};
if (-e $bcode10_filename) {`rm $bcode10_filename`};
if (-e $bcode11_filename) {`rm $bcode11_filename`};
if (-e $bcode12_filename) {`rm $bcode12_filename`};
if (-e $unk_barcode_filename) {`rm $unk_barcode_filename`};

open(BCODE1,">>$bcode1_filename");
open(BCODE2,">>$bcode2_filename");
open(BCODE3,">>$bcode3_filename");
open(BCODE4,">>$bcode4_filename");
open(BCODE5,">>$bcode5_filename");
open(BCODE6,">>$bcode6_filename");
open(BCODE7,">>$bcode7_filename");
open(BCODE8,">>$bcode8_filename");
open(BCODE9,">>$bcode9_filename");
open(BCODE10,">>$bcode10_filename");
open(BCODE11,">>$bcode11_filename");
open(BCODE12,">>$bcode12_filename");
open(UNKCODE,">>$unk_barcode_filename");

$unk_cnt = 0;
undef(%barcode);
$barcode{CTTGTA} = [BCODE1,0];
$barcode{ATCACG} = [BCODE2,0];
$barcode{ACTTGA} = [BCODE3,0];
$barcode{GATCAG} = [BCODE4,0];
$barcode{GTGGCC} = [BCODE5,0];
$barcode{GAGTGG} = [BCODE6,0];
$barcode{ATGTCA} = [BCODE7,0];
$barcode{CCGTCC} = [BCODE8,0];
$barcode{CAGATC} = [BCODE9,0];
$barcode{TTAGGC} = [BCODE10,0];
$barcode{GTGAAA} = [BCODE11,0];
$barcode{AGTTCC} = [BCODE12,0];

#$barcode{CGATGT} = [BCODE1,0];
$q_value = 0.9;
$filecnt = 1;

$start_time = time();
$st_time = time();
$fnd_cnt = 0;
$seq_cnt = 0;
$fwd_cnt = 0;
$fwd_cnt_mis = 0;
$rev_cnt = 0;
$rev_cnt_mis = 0;

$out_filename = $out_dirname . "gRNA_filtered.fastq";
$out1_filename = $out_dirname . "gRNA_perfect_match.txt";
$out2_filename = $out_dirname . "gRNA_total_match.txt";
$out3_filename = $out_dirname . "gRNA_no_match.fastq";

if (-e $out_filename) {`rm $out_filename`}
if (-e $out1_filename) {`rm $out1_filename`}
if (-e $out2_filename) {`rm $out2_filename`}
if (-e $out3_filename) {`rm $out3_filename`}
open(OUT,">$out_filename") || die "cannnot open ". $out_filename;
open(OUT1,">$out1_filename") || die "cannnot open ". $out1_filename;
open(OUT2,">$out2_filename") || die "cannnot open ". $out2_filename;
open(OUT3,">$out3_filename") || die "cannnot open ". $out3_filename;

while ($filecnt <=2) {
    if ($filecnt == 1) {
	$in1_filename = $dir_name . "fastq/56277_NoDemux_S1_L001_R1_001.fastq";
    } else {
	$in1_filename = $dir_name . "fastq/57174_NoDemux_S2_L002_R1_001.fastq";
    }
    
    $fnd = 1;
    open(TEMPLATE_1,$in1_filename) || die "cannnot open ". $in1_filename;
    while ($fnd) {
	$line1_1 = readline(*TEMPLATE_1);
	$line1_2 = readline(*TEMPLATE_1);
	$line1_3 = readline(*TEMPLATE_1);
	$line1_4 = readline(*TEMPLATE_1);
	
	if (eof(TEMPLATE_1)) {
	    $fnd = 0;
	}
	$line1_1 =~ s/\r|\n//g;
	$line1_2 =~ s/\r|\n//g;
	$line1_3 =~ s/\r|\n//g;
	$line1_4 =~ s/\r|\n//g;
	
	$seq_cnt ++;
	
	if ($seq_cnt % 1000000 == 0) {
	    $t_time = time();
	    $tot_time = $t_time - $st_time;
	    print "Seq_cnt " . $seq_cnt . " time " . $tot_time . "\n";
	    print "template_1 " . $in1_filename . "\n";
	    foreach $key (keys %barcode) {
		print "barcode " . $key . " - " . $barcode{$key}[1] . "\n";
	    }
	    print "unk_cnt " . $unk_cnt . "\n";
	    print "fwd_cnt " . $fwd_cnt . " fwd_rev_comp_cnt " . $fwd_cnt_mis . " rev_cnt " . $rev_cnt . " rev_rev_comp_cnt " . $rev_cnt_mis . "\n";
	    print LOG "Seq_cnt " . $seq_cnt . " time " . $tot_time . "\n";
	    print LOG "fnd_cnt " . $fnd_cnt . "\n";
	    print LOG "template_1 " . $in1_filename . "\n";
	    foreach $key (keys %barcode) {
		print LOG "barcode " . $key . " - " . $barcode{$key}[1] . "\n";
	    }
	    print LOG "unk_cnt " . $unk_cnt . "\n";
	    print LOG "fwd_cnt " . $fwd_cnt . " fwd_cnt_mis " . $fwd_cnt_mis . " rev_cnt " . $rev_cnt . " rev_cnt_mis " . $rev_cnt_mis . "\n";
	    $st_time = $t_time;
#    $b=<STDIN>;
#    last;
	}

	$tmp_cnt = 0;
	$start1 = index($line1_2,$for_seq);
	if ($start1 > -1) {
	    write_data($start1,$line1_2,$line1_4,10);
	    print OUT $line1_1 . "\n";
	    print OUT $line1_2 . "\n";
	    print OUT $line1_3 . "\n";
	    print OUT $line1_4 . "\n";
	    $fwd_cnt ++;
	    $fnd_cnt ++;
	    $tmp_cnt ++;
	} else {
	    $start1 = index($line1_2,$for_seq_rev_comp);
	    if ($start1 > -1) {
		$t_str = reverse_compliment($line1_2);
		$start1 = index($t_str,$for_seq);
		write_data($start1,$t_str,reverse($line1_4),11);
		print OUT $line1_1 . "\n";
		print OUT $line1_2 . "\n";
		print OUT $line1_3 . "\n";
		print OUT $line1_4 . "\n";
		$rev_cnt ++;
		$fnd_cnt ++;
		$tmp_cnt ++;
	    }
	}
	if (!$tmp_cnt) {
	    $start1 = align_seq($line1_2,$for_seq,$q_value);
	    if ($start1 > -1) {
		write_data($start1,$line1_2,$line1_4,12);
		print OUT $line1_1 . "\n";
		print OUT $line1_2 . "\n";
		print OUT $line1_3 . "\n";
		print OUT $line1_4 . "\n";
 		$fwd_cnt_mis ++;
		$fnd_cnt ++;
		$tmp_cnt ++;
	    }
	} else {
	    $t_str = reverse_compliment($line1_2);
	    $start1 = align_seq($t_str,$for_seq,$q_value);
	    if ($start1 > -1) {
		write_data($start1,$t_str,reverse($line1_4),13);
		print OUT $line1_1 . "\n";
		print OUT $line1_2 . "\n";
		print OUT $line1_3 . "\n";
		print OUT $line1_4 . "\n";
		$fnd_cnt ++;
		$rev_cnt_mis ++;
		$tmp_cnt ++;
	    }
	}
	if (!$tmp_cnt) {
	    ## no match found
	    print OUT3 $line1_1 . "\n";
	    print OUT3 $line1_2 . "\n";
	    print OUT3 $line1_3 . "\n";
	    print OUT3 $line1_4 . "\n";
	}
    }##fnd
    close(TEMPLATE_1);
    $filecnt ++;
}##while $filecnt

$end_time = time();
$total_time = $end_time - $start_time;
print "\nFinal Total time " . $total_time . " seq_cnt " . $seq_cnt . " fnd_cnt " . $fnd_cnt . "\n";
foreach $key (keys %barcode) {
    print "barcode " . $key . " - " . $barcode{$key}[1] . "\n";
}
print "unk_Cnt " . $unk_cnt . "\n";
print LOG "\nFinal Total time " . $total_time . " seq_cnt " . $seq_cnt . " fnd_cnt " . $fnd_cnt . "\n";
foreach $key (keys %barcode) {
    print LOG "barcode " . $key . " - " . $barcode{$key}[1] . "\n";
}
print LOG "unk_Cnt " . $unk_cnt . "\n";
print LOG "fwd_cnt " . $fwd_cnt . " fwd_cnt_mis " . $fwd_cnt_mis . " rev_cnt " . $rev_cnt . " rev_cnt_mis " . $rev_cnt_mis . "\n";

close(OUT);
close(OUT1);
close(OUT2);
close(OUT3);
close(BCODE1);
close(BCODE2);
close(BCODE3);
close(BCODE4);
close(BCODE5);
close(BCODE6);
close(BCODE7);
close(BCODE8);
close(BCODE9);
close(BCODE10);
close(BCODE11);
close(BCODE12);
close(LOG);

exit 0;

#####################################################
sub write_data {
    my($start_pos,$read_string,$qual_string,$mark) = @_;

    $g_start = $start_pos + length($for_seq);
    if ($start_pos < 6) {
	$b_code = substr($read_string,0,$start_pos);
	$q_bcode = substr($qual_string,0,$start_pos);
    } else {
	$b_code = substr($read_string,($start_pos - 6),6);
	$q_bcode = substr($qual_string,($start_pos - 6),6);
    }
    if (($g_start + 20) <= length($read_string)) {
	$grna = substr($read_string,$g_start,20);
	$q_read = substr($qual_string,$g_start,20);
    } else {
	$grna = substr($read_string,$g_start);
	$q_read = substr($qual_string,$g_start);
    }
    
    if (exists $barcode{$b_code} ) {
	$file_name = $barcode{$b_code}[0];
	$barcode{$b_code}[1]++
    } else {
	$file_name = "UNKCODE";
	$unk_cnt ++;
    }

    if ($mark == 10 || $mark == 11) {
	print OUT1 join("\t",$read_string,$b_code,$grna,$q_read,$q_bcode,$start1,$mark) . "\n";
    }
    print OUT2 join("\t",$read_string,$b_code,$grna,$q_read,$q_bcode,$start1,$mark) . "\n";
    print $file_name join("\t",$read_string,$b_code,$grna,$q_read,$q_bcode,$start1,$mark) . "\n";
    return;
}
