# Supplementary material for: The cargo receptor SURF4 promotes the efficient cellular secretion of PCSK9
Source: eLife. 2018 Sep 25;7:e38839. doi: 10.7554/eLife.38839 (PMC6156083; doi:10.7554/eLife.38839)
Supplement: Source code 1. [file elife-38839-code1.zip › count_grna_unique.pl]

#!/usr/bin/perl -w              
require "/data10/brian_crispr_analy/script/process_proc.pl";                                   

$in_dirname = "/data10/brian_crispr_analy/gRNA_scan/";
$out_dirname = "/data10/brian_crispr_analy/sort_barcode_unique/";
$grna_filename = "/database/crispr_libraries/human/Human_GeCKOv2_Library_09Mar2015_sort_combine_no_dup_guides.csv";

$not_fnd_filename = $out_dirname . "not_fnd_in_unique_library.xls";
if (-e $not_fnd_filename) {system("rm $not_fnd_filename")}
open(OUT,">>$not_fnd_filename") || die "cannot open " . $not_fnd_filename;

$grna_cnt = 0;
undef(%grna_info);
open(VWF,$grna_filename) || die "cannnot open ". $grna_filename;
readline(*VWF);
while (<VWF>) {
    $_ =~ s/\r|\n|\s//g;
    @line = split(",",$_);
    $grna_info{$line[2]} = [$line[0],$line[1],0,0,0,0,0,0,0,0,0,0,0,0];
    $grna_cnt ++;
}
close(VWF);

print "grna_cnt " . $grna_cnt . "\n";
#/data4/brian_run_1508/gRNA
$not_fnd = 0;
$tot_reads = 0;
undef(@barcode);
$pos1 = 2;
for ($file_cnt=1;$file_cnt<=12;$file_cnt ++) {
    $in_filename = $in_dirname . "barcode".$file_cnt.".txt";
    print "infile_name " . $in_filename . "\n";
#    $count_outfilename = $out_dirname . "barcode".$file_cnt."_sort.txt";
    $fst = 0;
    open(RNA,$in_filename) || die "cannot open " . $in_filename;
    while(<RNA>) {
	$_ =~ s/\r|\n//g;
	@g_info = split("\t",$_);
	$tot_reads ++;
	if (!$fst) {
	   push(@barcode,$g_info[1]);
	    $fst ++ ;
	}
	if (exists $grna_info{$g_info[2]}) {
	    $grna_info{$g_info[2]}[$pos1] ++;
	} else {
	    $not_fnd ++;
	    print OUT join("\t",$g_info[0],$g_info[1],$g_info[2],$g_info[3],$g_info[4],$g_info[5],$g_info[6]) . "\n";
	}
    }
    $pos1 ++;
}##file_cnt

print "total reads " . $tot_reads . " not found " . $not_fnd . "\n";
print "pos2 " . $pos1 . "\n";
#$b=<STDIN>;

foreach $grna ( sort keys %grna_info) {
    push(@tmp_cnt,[$grna_info{$grna}[0],$grna_info{$grna}[1],$grna_info{$grna}[2],$grna_info{$grna}[3],$grna_info{$grna}[4],$grna_info{$grna}[5],$grna_info{$grna}[6],$grna_info{$grna}[7],$grna_info{$grna}[8],$grna_info{$grna}[9],$grna_info{$grna}[10],$grna_info{$grna}[11],$grna_info{$grna}[12],$grna_info{$grna}[13],$grna]);
}

$out_filename = $out_dirname . "grna_cnt_unique_total.xls";
$outline = "sgRNA\tGene";
foreach $bc (@barcode) {
    $outline .= "\tbc_" . $bc;
}
$outline .= "\n";

for ($tt1=0;$tt1<=$#tmp_cnt;$tt1++) {
    $outline .= join("\t",$tmp_cnt[$tt1][1],$tmp_cnt[$tt1][0],$tmp_cnt[$tt1][2],$tmp_cnt[$tt1][3],$tmp_cnt[$tt1][4],$tmp_cnt[$tt1][5],$tmp_cnt[$tt1][6],$tmp_cnt[$tt1][7],$tmp_cnt[$tt1][8],$tmp_cnt[$tt1][9],$tmp_cnt[$tt1][10],$tmp_cnt[$tt1][11],$tmp_cnt[$tt1][12],$tmp_cnt[$tt1][13],$tmp_cnt[$tt1][14]) . "\n";
}
open(OUTFILE,">$out_filename");
print OUTFILE $outline;
close(OUTFILE);

$out_filename = $out_dirname . "grna_out_unique_1-8_mageck.xls";
$outline = "sgRNA\tGene";
#foreach $bc (@barcode) {
#    $outline .= "\tbc_" . $bc;
#}
for ($tt=0;$tt<=7;$tt++) {
    $outline .= "\tbc_" . $barcode[$tt];
}
$outline .= "\n";
for ($tt1=0;$tt1<=$#tmp_cnt;$tt1++) {
    $outline .= join("\t",$tmp_cnt[$tt1][1],$tmp_cnt[$tt1][0],$tmp_cnt[$tt1][2],$tmp_cnt[$tt1][3],$tmp_cnt[$tt1][4],$tmp_cnt[$tt1][5],$tmp_cnt[$tt1][6],$tmp_cnt[$tt1][7],$tmp_cnt[$tt1][8],$tmp_cnt[$tt1][9]) . "\n";
}
open(OUTFILE,">$out_filename");
print OUTFILE $outline;
close(OUTFILE);

$out_filename = $out_dirname . "grna_out_unique_total_mageck.xls";
$outline = "sgRNA\tGene";
foreach $bc (@barcode) {
    $outline .= "\tbc_" . $bc;
}
$outline .= "\n";
for ($tt1=0;$tt1<=$#tmp_cnt;$tt1++) {
    $outline .= join("\t",$tmp_cnt[$tt1][1],$tmp_cnt[$tt1][0],$tmp_cnt[$tt1][2],$tmp_cnt[$tt1][3],$tmp_cnt[$tt1][4],$tmp_cnt[$tt1][5],$tmp_cnt[$tt1][6],$tmp_cnt[$tt1][7],$tmp_cnt[$tt1][8],$tmp_cnt[$tt1][9],$tmp_cnt[$tt1][10],$tmp_cnt[$tt1][11],$tmp_cnt[$tt1][12],$tmp_cnt[$tt1][13]) . "\n";
}
open(OUTFILE,">$out_filename");
print OUTFILE $outline;
close(OUTFILE);

##for deseq
$out_filename = $out_dirname . "grna_cnt_unique_1-8.xls";
$outline = "sgRNA";
for ($tt=0;$tt<=7;$tt++) {
    $outline .= "\tbc_" . $barcode[$tt];
}
$outline .= "\n";
for ($tt1=0;$tt1<=$#tmp_cnt;$tt1++) {
    $outline .= join("\t",$tmp_cnt[$tt1][1],$tmp_cnt[$tt1][2],$tmp_cnt[$tt1][3],$tmp_cnt[$tt1][4],$tmp_cnt[$tt1][5],$tmp_cnt[$tt1][6],$tmp_cnt[$tt1][7],$tmp_cnt[$tt1][8],$tmp_cnt[$tt1][9]) . "\n";
}
open(OUTFILE,">$out_filename");
print OUTFILE $outline;
close(OUTFILE);

##write out individual files

for ($tt2=1;$tt2<=12;$tt2++) {
    $out_filename = $out_dirname . "barcode_report_".$barcode[$tt2 - 1].".xls";
    $outline = "sgRNA\tGene\tCount\t".$barcode[$tt2-1]."\n";
    foreach $key (sort keys %grna_info) {
	$outline .= join("\t",$grna_info{$key}[0],$grna_info{$key}[1],$grna_info{$key}[$tt2 +1]) . "\n";
    }
    open(OUTFILE,">$out_filename");
    print OUTFILE $outline;
    close(OUTFILE);
}

exit 0;
